# Supplementary material for: Differential Expression of Proteins in an Atypical Presentation of Autoimmune Lymphoproliferative Syndrome
Source: Int J Mol Sci. 2022 May 11;23(10):5366. doi: 10.3390/ijms23105366 (PMC9140392; doi:10.3390/ijms23105366)
Supplement: Supplementary file 1 [file ijms-23-05366-s001.zip]

Archive with 7 entries (6 files):
- ijms-1692249-supplementary/Supplementary Material/
- ijms-1692249-supplementary/Supplementary Material/~$pplementary Table 1.docx
- ijms-1692249-supplementary/Supplementary Material/~WRL1284.tmp
- ijms-1692249-supplementary/Supplementary Material/Supplementary Figures.pdf
- ijms-1692249-supplementary/Supplementary Material/Supplementary Material 1.xlsx
- ijms-1692249-supplementary/Supplementary Material/Supplementary Table S1.pdf
- ijms-1692249-supplementary/Supplementary Material/Supplementary Table S2.pdf
