# Supplementary material for: Differential Expression of Proteins in an Atypical Presentation of Autoimmune Lymphoproliferative Syndrome
Source: Int J Mol Sci. 2022 May 11;23(10):5366. doi: 10.3390/ijms23105366 (PMC9140392; doi:10.3390/ijms23105366)
Supplement: Supplementary file 1 [file ijms-23-05366-s001.zip › ijms-1692249-supplementary/Supplementary Material/Supplementary Material 1.xlsx]

## Sheet: Proteins_ALPS
Accession	Peptide count	Unique peptides	Confidence score	Anova (p)	Max fold change	Highest mean condition	Lowest mean condition	Description	20180824_UDMSE_CONTROL_ALPS_001	20180824_UDMSE_CONTROL_ALPS_002	20180824_UDMSE_CONTROL_ALPS_003	20180824_UDMSE_DISEASE_ALPS_001	20180824_UDMSE_DISEASE_ALPS_002	20180824_UDMSE_DISEASE_ALPS_003
Q8TDC3;J3KNK0;Q8TDC3-2	4	1	20.9119	9.45577e-12	Infinity	Control	ALPS	Serine/threonine-protein kinase BRSK1 OS=Homo sapiens GN=BRSK1 PE=1 SV=2	1594.4	1615.48	1565.89	0	0	0
O43745	2	1	9.2282	9.91406e-11	Infinity	Control	ALPS	Calcineurin B homologous protein 2 OS=Homo sapiens GN=CHP2 PE=1 SV=3	575.03	556.035	583.318	0	0	0
P37235;E9PC71;P84074	2	1	15.5385	5.8147e-10	Infinity	Control	ALPS	Hippocalcin-like protein 1 OS=Homo sapiens GN=HPCAL1 PE=1 SV=3	1785.49	1807.6	1939.46	0	0	0
Q96M89	3	1	12.3787	1.00364e-09	Infinity	Control	ALPS	Coiled-coil domain-containing protein 138 OS=Homo sapiens GN=CCDC138 PE=1 SV=1	1607.55	1703.06	1540.55	0	0	0
Q96FJ0;Q96FJ0-2	3	1	12.3875	1.03558e-09	Infinity	Control	ALPS	AMSH-like protease OS=Homo sapiens GN=STAMBPL1 PE=1 SV=2	401.948	428.343	395.578	0	0	0
P58546;C9JL85	2	1	16.8629	2.42975e-09	Infinity	ALPS	Control	Myotrophin OS=Homo sapiens GN=MTPN PE=1 SV=2	0	0	0	3338.32	3127.5	2914.48
Q9BXI2	2	1	5.8234	3.40559e-09	Infinity	Control	ALPS	Mitochondrial ornithine transporter 2 OS=Homo sapiens GN=SLC25A2 PE=1 SV=3	462.491	507.313	515.107	0	0	0
REVERSE74815	1	1	4.1686	3.36377e-08	Infinity	Control	ALPS	Reversed Sequence 74815	366.907	428.48	355.905	0	0	0
C9K0U8;A0A0G2JLD8;E7EUY5;Q04837	3	1	17.2858	3.84116e-08	Infinity	Control	ALPS	Single-stranded DNA-binding protein, mitochondrial (Fragment) OS=Homo sapiens GN=SSBP1 PE=1 SV=1	1202.29	1474.86	1498.53	0	0	0
P31939;P31939-2	3	1	19.2984	5.50015e-08	Infinity	Control	ALPS	Bifunctional purine biosynthesis protein PURH OS=Homo sapiens GN=ATIC PE=1 SV=3	335.386	407.818	407.294	0	0	0
Q9UBL6;Q9UBL6-2	4	1	26.014	8.85946e-08	Infinity	Control	ALPS	Copine-7 OS=Homo sapiens GN=CPNE7 PE=1 SV=1	1282.12	1355.05	1707.77	0	0	0
REVERSE9446	2	1	8.7766	1.03882e-07	Infinity	Control	ALPS	Reversed Sequence 9446	421.236	405.97	329.754	0	0	0
P01891	17	2	102.991	1.18972e-07	Infinity	ALPS	Control	HLA class I histocompatibility antigen, A-68 alpha chain OS=Homo sapiens GN=HLA-A PE=1 SV=4	0	0	0	1981.26	1849.77	1440.73
P01876;A0A286YEY1	2	1	11.1361	1.44561e-07	Infinity	Control	ALPS	Immunoglobulin heavy constant alpha 1 OS=Homo sapiens GN=IGHA1 PE=1 SV=2	94.4876	117.367	113.106	0	0	0
O95613;O95613-2	24	8	113.355	2.20675e-07	26.8815	ALPS	Control	Pericentrin OS=Homo sapiens GN=PCNT PE=1 SV=4	655.987	666.472	748.313	19232.6	18389.8	18043.1
P53999	1	1	6.7675	3.47908e-07	Infinity	ALPS	Control	Activated RNA polymerase II transcriptional coactivator p15 OS=Homo sapiens GN=SUB1 PE=1 SV=3	0	0	0	840.344	606.852	865.597
Q14185;A0A096LNH6	5	2	30.8285	3.50387e-07	Infinity	Control	ALPS	Dedicator of cytokinesis protein 1 OS=Homo sapiens GN=DOCK1 PE=1 SV=2	465.177	422.82	328.268	0	0	0
P09622-2;E9PEX6;P09622;P09622-3	5	1	24.2375	3.56637e-07	Infinity	Control	ALPS	Isoform 2 of Dihydrolipoyl dehydrogenase, mitochondrial OS=Homo sapiens GN=DLD	429.723	508.032	625.032	0	0	0
REVERSE22061	7	1	34.7678	4.22993e-07	Infinity	Control	ALPS	Reversed Sequence 22061	846.332	1217.03	836.404	0	0	0
A0A087X1S7	1	1	5.3777	5.31125e-07	Infinity	Control	ALPS	CD48 antigen OS=Homo sapiens GN=CD48 PE=1 SV=1	828.381	879.883	1259.12	0	0	0
REVERSE64349	2	1	8.4346	6.06586e-07	Infinity	ALPS	Control	Reversed Sequence 64349	0	0	0	412.87	625.555	468.067
REVERSE1508	3	1	12.5109	6.09671e-07	Infinity	Control	ALPS	Reversed Sequence 1508	167.634	239.475	220.105	0	0	0
REVERSE8615	1	1	4.3455	6.27116e-07	Infinity	Control	ALPS	Reversed Sequence 8615	267.963	214.924	317.248	0	0	0
P08238;Q58FF7	20	4	119.276	6.77132e-07	3.6983	ALPS	Control	Heat shock protein HSP 90-beta OS=Homo sapiens GN=HSP90AB1 PE=1 SV=4	492.766	529.515	516.696	1896.85	1859.93	1934.81
Q6NUS6-2	1	1	4.7292	1.03296e-06	Infinity	Control	ALPS	Isoform 2 of Tectonic-3 OS=Homo sapiens GN=TCTN3	276.322	232.438	362.565	0	0	0
P08670;A0A1B0GTT5;A0A1B0GVG8;B0YJC4;B0YJC5;P41219;P41219-2	9	7	70.604	1.13539e-06	11.7119	ALPS	Control	Vimentin OS=Homo sapiens GN=VIM PE=1 SV=4	243.498	246.136	238.337	2724.14	2668.55	3133.22
Q8N1I0-2;H0Y599;Q8N1I0;Q8N1I0-3	3	2	11.4535	1.30328e-06	9.19039	ALPS	Control	Isoform 2 of Dedicator of cytokinesis protein 4 OS=Homo sapiens GN=DOCK4	348.839	319.895	336.299	3325.61	3010.02	2901.03
E7EW05;Q9NVU7;Q9NVU7-2	5	1	25.8383	1.30904e-06	Infinity	Control	ALPS	Protein SDA1 homolog OS=Homo sapiens GN=SDAD1 PE=1 SV=1	195.312	234.526	309.39	0	0	0
REVERSE24679	4	2	28.2002	1.36927e-06	2.97992	ALPS	Control	Reversed Sequence 24679	14570.2	13863.4	14745.1	41696.3	43166.1	43806.5
Q13464;A0A0U1RQV4	19	6	82.8142	1.37271e-06	2.91386	Control	ALPS	Rho-associated protein kinase 1 OS=Homo sapiens GN=ROCK1 PE=1 SV=1	1063.41	1088.65	1079.95	372.435	382.431	354.317
REVERSE9095	2	1	8.4294	1.38881e-06	25623.2	Control	ALPS	Reversed Sequence 9095	1836.13	3103.03	2690.28	0	0	0.297755
Q9ULT8;A0A087X2H1;H0YJD4	6	2	31.5001	1.44116e-06	4.55274	ALPS	Control	E3 ubiquitin-protein ligase HECTD1 OS=Homo sapiens GN=HECTD1 PE=1 SV=3	1007.91	1000.84	999.519	4287.1	4809.32	4599.46
Q2TAK8;J3KNX4;Q2TAK8-2	2	1	8.9503	1.47622e-06	Infinity	Control	ALPS	PWWP domain-containing protein MUM1 OS=Homo sapiens GN=MUM1 PE=1 SV=3	199.756	220.333	314.237	0	0	0
Q96HC4;Q96HC4-4;Q96HC4-6;Q96HC4-7	2	1	9.4672	1.65585e-06	Infinity	Control	ALPS	PDZ and LIM domain protein 5 OS=Homo sapiens GN=PDLIM5 PE=1 SV=5	203.164	305.083	320.43	0	0	0
Q96Q15;J3KRA9;Q96Q15-2;Q96Q15-3	3	1	17.5953	1.70345e-06	Infinity	ALPS	Control	Serine/threonine-protein kinase SMG1 OS=Homo sapiens GN=SMG1 PE=1 SV=3	0	0	0	3141.44	2680.74	1639.18
REVERSE33476	11	1	50.0679	2.05659e-06	28.8259	ALPS	Control	Reversed Sequence 33476	95.0257	77.7886	101.791	2591.49	2624.43	2699.83
Q9BXF3;A0A087WT21;A0A0R4J2E1;B7WPH3;Q9BXF3-2;Q9BXF3-3	5	2	26.3049	2.5373e-06	13.0369	ALPS	Control	Cat eye syndrome critical region protein 2 OS=Homo sapiens GN=CECR2 PE=1 SV=2	300.234	325.918	366.698	4137.13	4230.18	4576.4
REVERSE65226	4	1	16.5942	2.75778e-06	Infinity	Control	ALPS	Reversed Sequence 65226	471.185	697.297	897.72	0	0	0
A0A1B0GTC3;A0A1B0GTC5;A0A1B0GTI3;A0A1B0GU26;A0A1B0GUC3;A0A1B0GV98;A0A1B0GVH5;Q9C0B1;Q9C0B1-2	3	2	18.2785	2.93099e-06	Infinity	Control	ALPS	Alpha-ketoglutarate-dependent dioxygenase FTO OS=Homo sapiens GN=FTO PE=1 SV=1	548.08	307.614	346.342	0	0	0
Q5SRN5;A0A1W2PS24;P01893;P04439;P05534;P16188;P30447;Q5SRN7	21	1	124.669	2.94259e-06	22.1018	ALPS	Control	HLA class I histocompatibility antigen, A-3 alpha chain OS=Homo sapiens GN=HLA-A PE=1 SV=2	64.9776	85.0167	70.767	1609.8	1575.29	1694.13
Q15543	3	1	13.4511	3.08786e-06	Infinity	Control	ALPS	Transcription initiation factor TFIID subunit 13 OS=Homo sapiens GN=TAF13 PE=1 SV=1	629.563	1140.79	1168.44	0	0	0
A0A0A0MRE2;Q9NVP4-2	1	1	4.4331	3.17136e-06	Infinity	Control	ALPS	Double zinc ribbon and ankyrin repeat-containing protein 1 OS=Homo sapiens GN=DZANK1 PE=1 SV=1	1382.89	733.328	774.169	0	0	0
H0YI55	1	1	4.5885	3.89507e-06	Infinity	Control	ALPS	Zinc finger protein 385A (Fragment) OS=Homo sapiens GN=ZNF385A PE=1 SV=8	399.592	216.964	339.791	0	0	0
P07996;A8MZG1;P07996-2	126	103	769.115	4.05305e-06	2.48325	ALPS	Control	Thrombospondin-1 OS=Homo sapiens GN=THBS1 PE=1 SV=2	17174	16822	16765.5	42287.4	40089.6	43676.7
REVERSE24719	2	1	7.4561	4.4843e-06	3.19789	ALPS	Control	Reversed Sequence 24719	16370.3	15138	15013.1	47663.8	50091.2	51015.5
Q9BWD1;Q9BWD1-2	1	1	3.8521	4.54305e-06	53.8385	ALPS	Control	Acetyl-CoA acetyltransferase, cytosolic OS=Homo sapiens GN=ACAT2 PE=1 SV=2	14.2279	20.8284	16.6853	946.756	854.882	984.058
P69892;E9PBW4;P69891	5	1	33.7289	5.60126e-06	3.0986	ALPS	Control	Hemoglobin subunit gamma-2 OS=Homo sapiens GN=HBG2 PE=1 SV=2	1217.39	1145.62	1139.75	3466.77	3573.34	3813.58
P50851	9	1	46.3892	5.86163e-06	3.18902	ALPS	Control	Lipopolysaccharide-responsive and beige-like anchor protein OS=Homo sapiens GN=LRBA PE=1 SV=4	166.58	158.461	156.775	517.896	482.203	536.423
A0A087WZQ1;Q9NS40	3	1	15.0351	5.99168e-06	Infinity	Control	ALPS	Potassium voltage-gated channel subfamily H member 7 OS=Homo sapiens GN=KCNH7 PE=1 SV=1	298.551	489.995	619.946	0	0	0
P02730;A0A0A0MS98;P02730-2	16	14	97.8868	6.11417e-06	3.81108	Control	ALPS	Band 3 anion transport protein OS=Homo sapiens GN=SLC4A1 PE=1 SV=3	5101.74	4916.53	4714.79	1211.08	1282.98	1371.78
REVERSE8157	4	1	29.9342	6.9121e-06	6.16837	ALPS	Control	Reversed Sequence 8157	758.748	681.383	669.421	4076.84	4207.46	4728.2
Q9C0G6;Q9C0G6-3;Q9C0G6-4	24	10	114.149	7.28323e-06	3.78317	ALPS	Control	Dynein heavy chain 6, axonemal OS=Homo sapiens GN=DNAH6 PE=2 SV=3	752.856	739.811	762.588	2603.24	2963.61	2965.16
Q5JVF3-2	2	1	9.7098	7.39006e-06	Infinity	Control	ALPS	Isoform 2 of PCI domain-containing protein 2 OS=Homo sapiens GN=PCID2	71.0395	59.0423	104.325	0	0	0
P69905	37	8	161.155	7.39485e-06	2.81115	ALPS	Control	Hemoglobin subunit alpha OS=Homo sapiens GN=HBA1 PE=1 SV=2	24741.4	23623.5	22906.2	69917.7	63848.6	66587
P13796;A0A0A0MSQ0;P13796-2;P13797;P13797-2;P13797-3;Q5TBN3;Q5TBN5;U3KQI3	19	14	128.013	7.69148e-06	20.2076	ALPS	Control	Plastin-2 OS=Homo sapiens GN=LCP1 PE=1 SV=6	194.961	147.64	143.77	3365.56	3088.69	3374.14
P12955;P12955-2;P12955-3	2	1	9.2167	7.76586e-06	3.00232	Control	ALPS	Xaa-Pro dipeptidase OS=Homo sapiens GN=PEPD PE=1 SV=3	7226.16	6646.86	7340.8	2374.98	2427.67	2263.17
A0A0U1RR07	10	7	34.2271	7.79404e-06	2.73261	ALPS	Control	Synaptotagmin-like protein 2 OS=Homo sapiens GN=SYTL2 PE=1 SV=1	47922.8	43178.7	43980.1	121076	122328	125722
O15054	1	1	4.6744	8.02046e-06	Infinity	ALPS	Control	Lysine-specific demethylase 6B OS=Homo sapiens GN=KDM6B PE=1 SV=4	0	0	0	235.149	508.735	345.629
Q6NUJ5	2	1	8.2792	8.6447e-06	7.24163	ALPS	Control	PWWP domain-containing protein 2B OS=Homo sapiens GN=PWWP2B PE=1 SV=3	1581.48	1527.22	1303.78	10416.4	10152.3	11384.9
Q8IUI8;Q8IUI8-2	3	2	12.5282	8.67308e-06	14.1339	ALPS	Control	Cytokine receptor-like factor 3 OS=Homo sapiens GN=CRLF3 PE=1 SV=2	21.7061	26.3496	21.562	371.117	302.025	310.826
Q9Y277;Q9Y277-2	1	1	10.5306	1.04717e-05	15.1619	Control	ALPS	Voltage-dependent anion-selective channel protein 3 OS=Homo sapiens GN=VDAC3 PE=1 SV=1	1967.87	1857.11	2102.29	113.489	122.872	154.571
E9PNW5	9	6	52.9185	1.1142e-05	7.64622	ALPS	Control	Uncharacterized protein C4orf50 OS=Homo sapiens GN=C4orf50 PE=4 SV=2	4390.09	4460.22	4244.08	31466.5	30266.7	38389.3
A2A3K4;A0A087WTF0;A2A3K4-2	2	1	7.8329	1.14978e-05	Infinity	ALPS	Control	Protein tyrosine phosphatase domain-containing protein 1 OS=Homo sapiens GN=PTPDC1 PE=1 SV=1	0	0	0	147.82	320.307	251.479
REVERSE13772	3	1	13.446	1.17181e-05	6.62992	Control	ALPS	Reversed Sequence 13772	4963.28	4120.69	4880.01	752.544	694.529	659.133
A4FU28;A4D2H0;P0CG41;Q86UF2;Q8IX94	2	1	8.7281	1.20155e-05	Infinity	Control	ALPS	cTAGE family member 9 OS=Homo sapiens GN=CTAGE9 PE=2 SV=2	176.337	117.245	86.2706	0	0	0
P31146;H3BNA2;H3BRJ0;H3BRY3;H3BSL1;H3BTU6;H3BU76	20	18	132.797	1.28384e-05	3.37597	ALPS	Control	Coronin-1A OS=Homo sapiens GN=CORO1A PE=1 SV=4	2955.06	2626.13	2602.99	9372.06	8801.97	9455.53
P09972;A8MVZ9;C9J8F3;J3KSV6;J3QKP5;K7EKH5	9	2	50.6841	1.30144e-05	3.35836	Control	ALPS	Fructose-bisphosphate aldolase C OS=Homo sapiens GN=ALDOC PE=1 SV=2	11174.2	10446.2	10147	3374.44	2975.61	3109.15
O00443;A0A0C4DGF9;O00443-2	16	7	69.1307	1.36845e-05	1.91468	Control	ALPS	Phosphatidylinositol 4-phosphate 3-kinase C2 domain-containing subunit alpha OS=Homo sapiens GN=PIK3C2A PE=1 SV=2	6656.18	6491.64	6689.48	3360.63	3382.37	3617.61
Q93009-3;H3BND8;Q93009	3	2	13.7467	1.48493e-05	2.51722	ALPS	Control	Isoform 3 of Ubiquitin carboxyl-terminal hydrolase 7 OS=Homo sapiens GN=USP7	8448.94	7946.59	7754.44	20486.7	19254	21050.2
H0Y786	8	1	29.3309	1.48871e-05	12.1138	ALPS	Control	Nebulin (Fragment) OS=Homo sapiens GN=NEB PE=1 SV=1	470.571	432.182	581.97	5525.97	5990.78	6468.95
REVERSE41058	5	1	21.3232	1.49757e-05	Infinity	Control	ALPS	Reversed Sequence 41058	98.9905	121.744	60.5773	0	0	0
Q96AV8;F8VSE7;F8WE45;Q96AV8-2;Q96AV8-3	3	2	11.7151	1.506e-05	25.1592	Control	ALPS	Transcription factor E2F7 OS=Homo sapiens GN=E2F7 PE=1 SV=3	1215.98	899.308	940.142	35.6237	38.1603	47.6597
P01859;A0A286YEY4	10	1	64.3939	1.63649e-05	3.61502	ALPS	Control	Immunoglobulin heavy constant gamma 2 OS=Homo sapiens GN=IGHG2 PE=1 SV=2	247.177	243.805	253.192	863.137	837.918	989.145
G3V1N2	26	1	144.462	1.69586e-05	2.8954	ALPS	Control	HCG1745306, isoform CRA_a OS=Homo sapiens GN=HBA2 PE=1 SV=1	691.647	684.892	640.912	2086.71	1846.48	1908.15
REVERSE12303	3	2	17.3424	1.72936e-05	3.34424	ALPS	Control	Reversed Sequence 12303	776.511	712.553	717.374	2499.85	2610.47	2268.54
REVERSE2552	4	1	18.6786	1.83383e-05	4.22954	ALPS	Control	Reversed Sequence 2552	1386.92	1376.46	1272.65	5441.99	5316.36	6312.18
Q8TEA8	2	1	9.7612	1.87312e-05	7.33626	Control	ALPS	D-aminoacyl-tRNA deacylase 1 OS=Homo sapiens GN=DTD1 PE=1 SV=2	856.514	793.081	726.605	112.279	93.7925	117.826
P48739;A0A0A0MSW4;B3KYB6;B3KYB7;P48739-2;P48739-3	2	2	8.0123	1.89349e-05	Infinity	ALPS	Control	Phosphatidylinositol transfer protein beta isoform OS=Homo sapiens GN=PITPNB PE=1 SV=2	0	0	0	196.555	113.39	89.2645
P58876;O60814;P06899;P23527;P33778;P57053;P62807;Q16778;Q5QNW6;Q5QNW6-2;Q8N257;Q93079;Q99877;Q99879;Q99880;U3KQK0	9	2	54.6807	1.89584e-05	3.56542	ALPS	Control	Histone H2B type 1-D OS=Homo sapiens GN=HIST1H2BD PE=1 SV=2	1684	1732.78	1615.74	6228.03	5403.72	6311.28
A0A087X1P3;C9IYE1;Q86UW7	5	1	24.7142	2.01975e-05	Infinity	Control	ALPS	Calcium-dependent secretion activator 2 OS=Homo sapiens GN=CADPS2 PE=1 SV=1	423.374	893.682	333.461	0	0	0
P49591;Q5T5C7	5	3	21.6176	2.13065e-05	3.75577	ALPS	Control	Serine--tRNA ligase, cytoplasmic OS=Homo sapiens GN=SARS PE=1 SV=3	1619.74	1358.17	1538.99	5933.86	5519.3	5511.3
P19367;B1AR61;B1AR62;B1AR63;P19367-2;P19367-3;P19367-4	14	9	94.8429	2.13327e-05	1.61138	Control	ALPS	Hexokinase-1 OS=Homo sapiens GN=HK1 PE=1 SV=3	6521.67	6811.87	6707.28	4042.37	4274.93	4119.77
P54819-4;F8VZG5;F8W1A4;G3V213;P54819;P54819-2;P54819-3;P54819-5;P54819-6	1	1	6.7649	2.18787e-05	46.1098	ALPS	Control	Isoform 4 of Adenylate kinase 2, mitochondrial OS=Homo sapiens GN=AK2	10.715	11.5816	16.0284	495.402	546.249	725.508
REVERSE17666	3	1	13.7949	2.28041e-05	Infinity	Control	ALPS	Reversed Sequence 17666	166.611	78.4775	161.304	0	0	0
E9PAV3	5	2	23.1287	2.38491e-05	4.22137	ALPS	Control	Nascent polypeptide-associated complex subunit alpha, muscle-specific form OS=Homo sapiens GN=NACA PE=1 SV=1	2441.09	2340.15	2488.23	9557.14	9601.47	11528.5
REVERSE19832	2	1	8.8425	2.41317e-05	Infinity	ALPS	Control	Reversed Sequence 19832	0	0	0	275.622	112.518	156.188
Q9UHC1	4	1	19.4372	2.44752e-05	42.4414	ALPS	Control	DNA mismatch repair protein Mlh3 OS=Homo sapiens GN=MLH3 PE=1 SV=3	390.642	359.79	424.373	16624.1	12112.4	21123.8
Q5T1B0	4	2	17.859	2.56561e-05	4.04758	ALPS	Control	Axonemal dynein light chain domain-containing protein 1 OS=Homo sapiens GN=AXDND1 PE=2 SV=1	2153.54	2316.96	2429.5	8407.12	9433.87	10087.3
P27694	3	1	12.8778	2.90701e-05	6.38738	ALPS	Control	Replication protein A 70 kDa DNA-binding subunit OS=Homo sapiens GN=RPA1 PE=1 SV=2	2666.74	2838.6	2585.11	19706.6	17165.2	14805
P35606;P35606-2	8	4	38.3718	2.99349e-05	4.97859	ALPS	Control	Coatomer subunit beta' OS=Homo sapiens GN=COPB2 PE=1 SV=2	540.599	654.281	675.437	2984.41	3026.71	3300.42
Q15126	3	1	18.1197	3.11597e-05	Infinity	Control	ALPS	Phosphomevalonate kinase OS=Homo sapiens GN=PMVK PE=1 SV=3	106.867	226.691	269.428	0	0	0
P19086	4	3	21.9875	3.25718e-05	7.01413	Control	ALPS	Guanine nucleotide-binding protein G(z) subunit alpha OS=Homo sapiens GN=GNAZ PE=1 SV=3	487.216	455.27	474.891	75.3378	55.665	71.0717
REVERSE15636	2	1	12.0587	3.29246e-05	3.07641	ALPS	Control	Reversed Sequence 15636	2201.19	2388.72	2313.54	7781.65	6811.93	6644.28
P46109	6	4	28.1643	3.45283e-05	3.44453	Control	ALPS	Crk-like protein OS=Homo sapiens GN=CRKL PE=1 SV=1	5565.43	5461.32	5026.77	1576.53	1679.32	1404.74
P11277;H0YJE6;P11277-2;P11277-3	42	28	244.329	3.5509e-05	20.5914	Control	ALPS	Spectrin beta chain, erythrocytic OS=Homo sapiens GN=SPTB PE=1 SV=5	5252.31	4685.47	4608.83	270.188	263.464	172.79
Q9H668	2	1	9.2035	3.61901e-05	Infinity	Control	ALPS	CST complex subunit STN1 OS=Homo sapiens GN=STN1 PE=1 SV=2	160.931	108.923	64.3324	0	0	0
REVERSE24709	2	1	8.8081	3.94631e-05	61.4898	ALPS	Control	Reversed Sequence 24709	28.1489	26.1201	17.1228	1160.85	1353.18	1875.84
C9JIC6;C9JDM3;C9JGV6;C9JJ34;C9JXG8;F6WQW2;P43487;P43487-2	1	1	5.7816	4.07663e-05	Infinity	ALPS	Control	Ran-specific GTPase-activating protein (Fragment) OS=Homo sapiens GN=RANBP1 PE=1 SV=1	0	0	0	77.8996	199.358	101.787
Q9NZN5;E9PMR6;Q9NZN5-2	10	3	44.7612	4.14307e-05	10.966	ALPS	Control	Rho guanine nucleotide exchange factor 12 OS=Homo sapiens GN=ARHGEF12 PE=1 SV=1	730.449	596.874	494.043	6986.16	6988.33	5998.6
J3QTR3;B4DV12;F5GXK7;F5GYU3;F5GZ39;F5H265;F5H2Z3;F5H388;F5H6Q2;F5H747;J3QKN0;J3QS39;J3QSA3;M0R1V7;P0CG47;P0CG48;P62979;P62987;Q49A90;Q5PY61;Q96C32	5	5	42.8874	4.27402e-05	2.55091	ALPS	Control	Ubiquitin-40S ribosomal protein S27a (Fragment) OS=Homo sapiens GN=RPS27A PE=1 SV=1	952.526	881.523	895.752	2277.22	2174.96	2511.3
P52566;F5H2R5;F5H3P3;F5H6Q0;H0YGX7	16	15	101.421	4.35936e-05	4.69455	ALPS	Control	Rho GDP-dissociation inhibitor 2 OS=Homo sapiens GN=ARHGDIB PE=1 SV=3	855.233	1010.44	970.336	4701.6	3897.31	4714.85
P05109	11	9	44.318	4.58789e-05	5.12878	ALPS	Control	Protein S100-A8 OS=Homo sapiens GN=S100A8 PE=1 SV=1	1442.51	1466.13	1583.5	6796.07	7323.3	8919.81
P68871;A0A0J9YWK4;A8MUF7;F8W6P5;P02100	55	25	269.827	4.64795e-05	2.48299	ALPS	Control	Hemoglobin subunit beta OS=Homo sapiens GN=HBB PE=1 SV=2	51667.2	47326.6	47767.6	116734	131196	116477
Q5TCI8;P02545-4;P02545-5	4	1	18.7565	4.7159e-05	4.96945	ALPS	Control	Prelamin-A/C OS=Homo sapiens GN=LMNA PE=1 SV=1	2534.83	2528.51	2458.44	12127.3	10806.9	14444.9
P42768	1	1	4.6209	4.90138e-05	3.11912	ALPS	Control	Wiskott-Aldrich syndrome protein OS=Homo sapiens GN=WAS PE=1 SV=4	999.951	962.445	1039.34	3470.37	2868.54	3023.86
REVERSE18117	2	1	9.4626	5.02861e-05	17.355	ALPS	Control	Reversed Sequence 18117	41.4986	39.2021	29.4227	504.693	723.34	683.157
Q14807;H3BQB9;Q14807-2	6	1	30.0166	5.04382e-05	2.88953	Control	ALPS	Kinesin-like protein KIF22 OS=Homo sapiens GN=KIF22 PE=1 SV=5	2414.22	2486.26	2518.21	774.974	850.948	941.509
Q8TD55-2;Q8TD55	4	1	17.7189	5.06214e-05	8.62776	Control	ALPS	Isoform 2 of Pleckstrin homology domain-containing family O member 2 OS=Homo sapiens GN=PLEKHO2	985.747	945.16	1024.32	112.723	92.2982	137.505
P09651;F8VTQ5;F8VZ49;F8W646;F8W6I7;P09651-2;P09651-3;Q32P51	2	1	10.2958	5.20449e-05	Infinity	ALPS	Control	Heterogeneous nuclear ribonucleoprotein A1 OS=Homo sapiens GN=HNRNPA1 PE=1 SV=5	0	0	0	227.171	155.925	496.456
P21291;E9PND2;E9PP21;E9PS42	6	5	44.6187	5.48431e-05	2.49986	Control	ALPS	Cysteine and glycine-rich protein 1 OS=Homo sapiens GN=CSRP1 PE=1 SV=3	967.647	1023.55	905.224	394.984	359.304	404.344
P35749;P35749-2;P35749-3;P35749-4	33	2	218.913	5.70958e-05	11.7616	Control	ALPS	Myosin-11 OS=Homo sapiens GN=MYH11 PE=1 SV=3	690.265	612.121	605.288	69.0956	47.2679	45.8311
P02776	28	12	96.7443	6.07263e-05	6.03523	ALPS	Control	Platelet factor 4 OS=Homo sapiens GN=PF4 PE=1 SV=2	3302.03	2949.16	2738.73	21130.5	17337.5	15788.2
P07900-2;G3V2J8;P07900;Q14568;Q58FG1	27	10	161.704	6.10913e-05	2.97406	ALPS	Control	Isoform 2 of Heat shock protein HSP 90-alpha OS=Homo sapiens GN=HSP90AA1	1638.3	1817.96	1975.65	5384.81	5103.64	5666.36
Q14147;H7C504	5	2	22.7251	6.19752e-05	2.20237	Control	ALPS	Probable ATP-dependent RNA helicase DHX34 OS=Homo sapiens GN=DHX34 PE=1 SV=2	5609.55	6071.52	5758.62	2511.16	2563.06	2844.38
A4UGR9-4;A4UGR9-5;A4UGR9-6;A4UGR9-7	6	3	27.4574	6.27267e-05	2.87751	ALPS	Control	Isoform 4 of Xin actin-binding repeat-containing protein 2 OS=Homo sapiens GN=XIRP2	233.996	235.048	239.846	640.002	636.411	763.423
Q86W24	2	1	8.5601	6.53871e-05	4.76141	ALPS	Control	NACHT, LRR and PYD domains-containing protein 14 OS=Homo sapiens GN=NLRP14 PE=1 SV=1	518.59	413.532	440.559	1968.46	2146.91	2420.53
Q8WWI5-2;Q8WWI5;Q8WWI5-3	1	1	4.8008	6.59408e-05	3.63972	Control	ALPS	Isoform 2 of Choline transporter-like protein 1 OS=Homo sapiens GN=SLC44A1	14866.3	12761.5	16243.8	4047.88	4169.17	3836.53
Q6XUX3;Q6XUX3-2;Q6XUX3-3	2	1	12.5211	6.85653e-05	71.8149	ALPS	Control	Dual serine/threonine and tyrosine protein kinase OS=Homo sapiens GN=DSTYK PE=1 SV=2	6.93872	8.19534	15.8803	701.536	743.754	782.002
Q5JSL3	6	1	24.6333	6.9526e-05	6.71239	ALPS	Control	Dedicator of cytokinesis protein 11 OS=Homo sapiens GN=DOCK11 PE=1 SV=2	1953.24	1445.91	1423.04	11044.2	9873.97	11450.3
F8WAX7;F6XHT0;Q9Y6D0	1	1	5.7307	7.34916e-05	7.63778	Control	ALPS	Selenoprotein K OS=Homo sapiens GN=SELENOK PE=1 SV=1	849.162	724.149	844.882	89.963	129.191	97.4555
B0YIW2;P02656	2	1	12.6852	7.70402e-05	7.90455	ALPS	Control	Apolipoprotein C-III OS=Homo sapiens GN=APOC3 PE=1 SV=1	42.7487	45.7115	44.5715	314.494	297.419	439.643
P11413;E7EM57;E7EUI8;E9PD92;P11413-2;P11413-3	11	7	63.0337	7.71491e-05	3.92569	ALPS	Control	Glucose-6-phosphate 1-dehydrogenase OS=Homo sapiens GN=G6PD PE=1 SV=4	395.541	367.208	463.594	1750.64	1504.94	1558.66
J3KP02	6	1	33.8911	7.98981e-05	890.036	Control	ALPS	Leucine-, glutamate- and lysine-rich protein 1 OS=Homo sapiens GN=LEKR1 PE=4 SV=1	461.532	427.199	457.742	0	1.47597	0.0368572
Q8IV35	3	1	8.1726	8.02532e-05	1.90023	ALPS	Control	WD repeat-containing protein 49 OS=Homo sapiens GN=WDR49 PE=2 SV=1	3924.35	3591.44	3438.1	6878.76	6969.63	6966.48
P02775	38	30	171.828	8.16053e-05	6.55345	ALPS	Control	Platelet basic protein OS=Homo sapiens GN=PPBP PE=1 SV=3	10356.8	12770.4	14121.7	73181	78312	92616.2
P61160;A0A1B0GWD0;A0A1B0GWH0;F5H6T1;P61160-2	13	5	71.8646	8.29097e-05	1.76248	Control	ALPS	Actin-related protein 2 OS=Homo sapiens GN=ACTR2 PE=1 SV=1	14221	13159.4	13037.5	7525.81	7439.43	7967.2
REVERSE35930	1	1	4.5165	8.62775e-05	Infinity	Control	ALPS	Reversed Sequence 35930	52.7179	154.407	125.038	0	0	0
P00558;P00558-2;P07205	30	28	197.209	8.66493e-05	2.70134	ALPS	Control	Phosphoglycerate kinase 1 OS=Homo sapiens GN=PGK1 PE=1 SV=3	1713.96	1993.99	2044.45	5001.22	5067.13	5470.85
P11215;P11215-2	3	1	13.9319	8.81015e-05	6.65117	Control	ALPS	Integrin alpha-M OS=Homo sapiens GN=ITGAM PE=1 SV=2	2742.86	2200.33	2311.18	436.311	317.112	337.268
P10720	17	1	68.9132	8.92697e-05	4.3596	ALPS	Control	Platelet factor 4 variant OS=Homo sapiens GN=PF4V1 PE=1 SV=1	1233.33	1127.89	1071.22	4832.76	4359.45	5771.86
Q58EX2;Q58EX2-2;Q58EX2-3;Q58EX2-4	5	3	31.0143	9.49639e-05	40.679	Control	ALPS	Protein sidekick-2 OS=Homo sapiens GN=SDK2 PE=1 SV=3	590.442	735.114	582.213	9.96562	21.8145	15.118
Q08881	3	3	18.7668	9.62452e-05	2.55129	ALPS	Control	Tyrosine-protein kinase ITK/TSK OS=Homo sapiens GN=ITK PE=1 SV=1	7785.19	7895.49	7879.35	18167.5	19668.3	22272.7
REVERSE39497	1	1	4.5502	9.82655e-05	8442.85	Control	ALPS	Reversed Sequence 39497	67.6528	191.215	205.059	0	0.0549491	0
REVERSE19839	7	2	36.736	0.000100115	10.3674	Control	ALPS	Reversed Sequence 19839	415.963	427.317	460.663	47.1044	48.167	30.5014
E9PCB6;Q9BYT8	1	1	4.6582	0.000105215	Infinity	Control	ALPS	Neurolysin, mitochondrial OS=Homo sapiens GN=NLN PE=1 SV=1	50.8347	164.081	87.7493	0	0	0
Q9P0L9-3;Q9P0L9;Q9P0L9-2;Q9P0L9-4;Q9P0L9-5	3	1	13.437	0.000106887	2.77261	Control	ALPS	Isoform 3 of Polycystic kidney disease 2-like 1 protein OS=Homo sapiens GN=PKD2L1	410.85	423.835	388.412	163.261	146.102	131.772
O60506;B7Z645;F6UXX1;O43390;O43390-2;O43390-4;O60506-2;O60506-3;O60506-4	3	1	16.5486	0.000106976	3.3363	ALPS	Control	Heterogeneous nuclear ribonucleoprotein Q OS=Homo sapiens GN=SYNCRIP PE=1 SV=2	25.2895	22.6509	26.2999	72.3454	89.1932	86.1491
P04792;C9J3N8;F8WE04	14	11	92.3042	0.000110293	852.058	ALPS	Control	Heat shock protein beta-1 OS=Homo sapiens GN=HSPB1 PE=1 SV=2	2.63726	12.658	4.20236	5335.62	5223.78	6053.7
Q4G176	6	5	17.3158	0.000111341	2.17496	Control	ALPS	Acyl-CoA synthetase family member 3, mitochondrial OS=Homo sapiens GN=ACSF3 PE=1 SV=3	4733.34	4549.9	5370.81	2215.36	2294.84	2227.43
O14745;J3QRP6;O14745-2	3	2	26.9081	0.000113504	2.36683	ALPS	Control	Na(+)/H(+) exchange regulatory cofactor NHE-RF1 OS=Homo sapiens GN=SLC9A3R1 PE=1 SV=4	569.808	502.674	547.525	1377.21	1273.04	1184.04
REVERSE20769	1	1	4.3484	0.000119308	12.6191	ALPS	Control	Reversed Sequence 20769	270.761	205.742	208.359	3760.89	2432.94	2448.52
P42704;A0A0C4DG06;B8ZZ38;C9JCA9	8	2	35.5289	0.000119805	2.08485	Control	ALPS	Leucine-rich PPR motif-containing protein, mitochondrial OS=Homo sapiens GN=LRPPRC PE=1 SV=3	3313.54	3434.57	3626.94	1544.56	1645.96	1785.89
REVERSE36499	2	1	12.4477	0.00012294	3.6631	ALPS	Control	Reversed Sequence 36499	1767.25	1671.07	1485.07	5490.29	5654.12	6890.44
O43422	4	1	17.3597	0.000126402	325.785	ALPS	Control	52 kDa repressor of the inhibitor of the protein kinase OS=Homo sapiens GN=THAP12 PE=1 SV=2	5.79934	1.36553	2.29774	862.333	1068.93	1151.51
REVERSE41016	2	1	8.1968	0.000130435	4.05329	Control	ALPS	Reversed Sequence 41016	1732.18	1263.11	1464.65	350.546	387.254	362.525
A0A0A0MSI0;Q06830	5	2	24.8526	0.000131002	2.75897	ALPS	Control	Peroxiredoxin-1 (Fragment) OS=Homo sapiens GN=PRDX1 PE=1 SV=1	258.839	278.758	264.379	692.108	837.786	682.736
REVERSE19835	6	1	28.0142	0.000133842	5.79846	Control	ALPS	Reversed Sequence 19835	1448.56	1297.2	1109.04	207.336	193.476	263.987
P02042;C9JRG0;E9PEW8;E9PFT6	46	16	219.553	0.000134101	3.05859	ALPS	Control	Hemoglobin subunit delta OS=Homo sapiens GN=HBD PE=1 SV=2	11210.8	10254.5	10461.8	36176.7	33205.9	28269.5
Q92614;A0A0D9SFK2;Q92614-2;Q92614-3;Q92614-4;Q92614-5	14	6	70.7755	0.000140318	4.52994	Control	ALPS	Unconventional myosin-XVIIIa OS=Homo sapiens GN=MYO18A PE=1 SV=3	1769.02	2023.4	2151.24	461.492	486.509	364.081
P60660-2;B7Z6Z4;F8VPF3;F8VZU9;F8W180;F8W1I5;F8W1R7;G3V1V0;G3V1Y7;G8JLA2;H0YI43;J3KND3;P08590;P14649;P60660;REVERSE14445	35	33	152.301	0.000143247	1.9228	Control	ALPS	Isoform Smooth muscle of Myosin light polypeptide 6 OS=Homo sapiens GN=MYL6	25241.2	23373	22478.2	12720.8	11572.6	12680
A0A0C4DGW7;Q5JRC9	3	1	20.8403	0.000149448	3.05844	Control	ALPS	Protein FAM47A OS=Homo sapiens GN=FAM47A PE=1 SV=1	4414.31	4655.46	3906.3	1457.98	1252.94	1531.8
Q86WZ0	4	1	25.7993	0.000151524	Infinity	Control	ALPS	HEAT repeat-containing protein 4 OS=Homo sapiens GN=HEATR4 PE=2 SV=2	179.305	808.667	752.825	0	0	0
REVERSE28919	3	1	19.3712	0.000152405	1460.17	Control	ALPS	Reversed Sequence 28919	564.667	1147.26	440.257	0.00302731	1.4709	0
P23528;E9PK25;E9PLJ3;E9PP50;E9PQB7;E9PS23;G3V1A4	21	7	69.5428	0.000153361	2.97802	ALPS	Control	Cofilin-1 OS=Homo sapiens GN=CFL1 PE=1 SV=3	1224.41	1239.64	1193.53	3544.79	3189.81	4157.74
P52907;A0A0D9SET8	9	3	55.5249	0.000156269	1.79079	ALPS	Control	F-actin-capping protein subunit alpha-1 OS=Homo sapiens GN=CAPZA1 PE=1 SV=3	1422.33	1278.34	1354.26	2403.24	2548.19	2310.1
P02751;H0Y7Z1;P02751-10;P02751-11;P02751-12;P02751-13;P02751-14;P02751-15;P02751-17;P02751-3;P02751-4;P02751-5;P02751-6;P02751-7;P02751-8;P02751-9	5	2	34.7002	0.000158965	1.92355	ALPS	Control	Fibronectin OS=Homo sapiens GN=FN1 PE=1 SV=4	699.727	710.013	789.468	1396.67	1348.3	1485.31
Q8N7X0;H0YBE5	13	4	67.4633	0.000163677	2.183	Control	ALPS	Androglobin OS=Homo sapiens GN=ADGB PE=2 SV=3	622.136	583.04	609.77	267.797	306.849	256.754
Q5VUR7	1	1	4.8851	0.000164315	2.37683	ALPS	Control	Ankyrin repeat domain-containing protein 20A3 OS=Homo sapiens GN=ANKRD20A3 PE=4 SV=1	1871.11	1941.53	1989.63	4349.9	4275.67	5165.41
Q8N3K9	10	2	44.0345	0.000168586	10.0315	Control	ALPS	Cardiomyopathy-associated protein 5 OS=Homo sapiens GN=CMYA5 PE=1 SV=3	2791.93	2519.03	2681.47	188.003	274.764	333.967
P06576;F8W079;F8W0P7;H0YH81;H0YI37	19	16	104.739	0.000169697	1.56992	ALPS	Control	ATP synthase subunit beta, mitochondrial OS=Homo sapiens GN=ATP5B PE=1 SV=3	3101.99	2832.31	2871.49	4494.74	4764.13	4565.5
Q14644;Q14644-2	8	5	47.1594	0.000170065	7.74028	Control	ALPS	Ras GTPase-activating protein 3 OS=Homo sapiens GN=RASA3 PE=1 SV=3	259.97	217.788	266.52	25.8402	29.3025	41.0139
Q14766-4;C9JD84;C9JDW2;E7EV71;E9PKW1;H0YC99;H0YCX6;H7BZ76;H7C0I7;H7C2H7;H7C4L5;Q14766;Q14766-2;Q14766-3;Q14766-5;Q9NS15;Q9NS15-2	20	15	142.262	0.000172872	2.05501	ALPS	Control	Isoform 4 of Latent-transforming growth factor beta-binding protein 1 OS=Homo sapiens GN=LTBP1	959.982	864.676	1006.32	1847.66	2041.52	1928.52
REVERSE36009	3	1	11.9745	0.000189537	4.24515	ALPS	Control	Reversed Sequence 36009	275.919	282.28	346.022	1086.35	1317.41	1434.8
Q9HBI1;A0A087WZB5;B0QYP8;Q9HBI1-2;Q9HBI1-3	7	6	47.3872	0.000190594	1.87133	ALPS	Control	Beta-parvin OS=Homo sapiens GN=PARVB PE=1 SV=1	4527.94	4059.78	3878.44	7729.82	7632.89	7965.62
P35442	16	1	88.2749	0.000194242	2.50534	Control	ALPS	Thrombospondin-2 OS=Homo sapiens GN=THBS2 PE=1 SV=2	66.7041	75.8124	78.2486	31.7178	26.7034	29.6966
P52209;K7EM49;K7EMN2;K7EPF6;P52209-2	10	5	47.5891	0.000196787	2.77722	ALPS	Control	6-phosphogluconate dehydrogenase, decarboxylating OS=Homo sapiens GN=PGD PE=1 SV=3	901.655	794.031	812.786	2600.23	2059.54	2306.82
P62805	12	10	74.9624	0.000197031	1.73981	ALPS	Control	Histone H4 OS=Homo sapiens GN=HIST1H4A PE=1 SV=2	2902.03	3214	3165.21	5317.87	5158.2	5671.56
P61978;P61978-2;P61978-3;Q5T6W2;S4R359	5	3	33.7223	0.000197545	10.0634	ALPS	Control	Heterogeneous nuclear ribonucleoprotein K OS=Homo sapiens GN=HNRNPK PE=1 SV=1	152.051	145.403	202.098	2006.95	1246.96	1773.26
J3KTF8;J3KRE2;J3KRY1;J3QQX2;P52565;P52565-2	2	1	14.1277	0.000198527	1.87261	ALPS	Control	Rho GDP-dissociation inhibitor 1 (Fragment) OS=Homo sapiens GN=ARHGDIA PE=1 SV=8	1751.76	1775.45	1650.9	3508.11	3057.9	3130.57
REVERSE19575	16	5	75.6876	0.00019854	2.01827	ALPS	Control	Reversed Sequence 19575	13290.5	15761.5	15158.3	29379.5	30683.9	29164.7
Q9H2F5-2;Q9H2F5;Q9H2F5-3	1	1	4.5191	0.000201232	Infinity	Control	ALPS	Isoform 2 of Enhancer of polycomb homolog 1 OS=Homo sapiens GN=EPC1	83.5323	362.829	307.173	0	0	0
REVERSE22821	1	1	4.1986	0.000212465	2.63561	ALPS	Control	Reversed Sequence 22821	2684.07	2332.36	2374.31	5807.37	6496.58	7175.17
A4UGR9;A0A0A0MQZ3;A4UGR9-2;A4UGR9-3;A4UGR9-8	42	19	206.614	0.000215061	3.19119	ALPS	Control	Xin actin-binding repeat-containing protein 2 OS=Homo sapiens GN=XIRP2 PE=1 SV=2	3937.25	4213.88	4814.18	12159.8	15425.4	13789.5
REVERSE15973	5	2	22.6309	0.000215583	Infinity	Control	ALPS	Reversed Sequence 15973	468.45	259.477	91.5632	0	0	0
P78344;D3DQV9;H0Y3P2;H0YCH5;P78344-2	5	2	22.82	0.000233015	4.09436	Control	ALPS	Eukaryotic translation initiation factor 4 gamma 2 OS=Homo sapiens GN=EIF4G2 PE=1 SV=1	3240.57	2968.54	2744.59	597.635	739.216	849.987
Q5THK1-4;Q5THK1;Q5THK1-2;Q5THK1-3	7	2	29.0379	0.000237184	18.6296	ALPS	Control	Isoform 4 of Protein PRR14L OS=Homo sapiens GN=PRR14L	56.1527	63.2526	60.1599	1381.46	674.975	1288.79
P41587-2	2	1	8.1631	0.000245122	3.22903	ALPS	Control	Isoform 2 of Vasoactive intestinal polypeptide receptor 2 OS=Homo sapiens GN=VIPR2	1187.7	1302.14	1220.09	3648.37	3590.59	4740.49
REVERSE28146	3	2	14.5746	0.000245853	16.5768	ALPS	Control	Reversed Sequence 28146	92.5713	45.7682	56.2642	902.301	1065.63	1257.97
Q9UFE4;F8WBW2;Q9UFE4-2	4	2	23.4227	0.00025295	2.36007	ALPS	Control	Coiled-coil domain-containing protein 39 OS=Homo sapiens GN=CCDC39 PE=2 SV=3	2906.25	2767.96	2940.94	6104.6	6563.8	7663.99
Q14315;Q14315-2	32	2	174.092	0.000253004	3.20769	ALPS	Control	Filamin-C OS=Homo sapiens GN=FLNC PE=1 SV=3	2391.36	1958.24	2282.02	6281.39	6916.67	8074.13
A0A087X027;P0DME0	1	1	4.1059	0.000253909	2.55678	ALPS	Control	Protein SETSIP OS=Homo sapiens GN=SETSIP PE=3 SV=1	246.978	259.155	270.282	688.083	572.355	724.688
P00441;H7BYH4	8	6	40.9358	0.000265337	1558.53	ALPS	Control	Superoxide dismutase [Cu-Zn] OS=Homo sapiens GN=SOD1 PE=1 SV=2	0	0	1.1501	214.41	816.772	761.272
REVERSE14331	1	1	4.7629	0.00027121	22.6916	ALPS	Control	Reversed Sequence 14331	25.6898	38.8498	36.9658	808.758	480.824	1013.74
REVERSE1161	3	1	12.4919	0.000277606	Infinity	ALPS	Control	Reversed Sequence 1161	0	0	0	784.165	565.35	129.229
P33076	3	2	13.446	0.000277637	1.77614	ALPS	Control	MHC class II transactivator OS=Homo sapiens GN=CIITA PE=1 SV=3	9456.25	9317.44	8983.98	17770.4	16338.4	15192.7
A2A2Z9;A2A300;R4GN29	4	1	21.0774	0.000280747	12.4015	ALPS	Control	Ankyrin repeat domain-containing protein 18B OS=Homo sapiens GN=ANKRD18B PE=1 SV=1	299.112	285.421	293.958	4060.21	4516.42	2317.99
Q03001-8;A0A0U1RQJ2;E7ETB9;P43034-2;Q6P0N6	46	9	227.359	0.000283072	3.40637	ALPS	Control	Isoform 2 of Dystonin OS=Homo sapiens GN=DST	3279.2	3077.36	3114.81	10142.6	9217.52	12902.8
REVERSE37189	2	1	9.3769	0.000290058	Infinity	Control	ALPS	Reversed Sequence 37189	110.339	607.763	530.296	0	0	0
O94986;O94986-1;O94986-2;O94986-3	15	5	61.4405	0.000290695	133.686	Control	ALPS	Centrosomal protein of 152 kDa OS=Homo sapiens GN=CEP152 PE=1 SV=4	604.019	1421.14	1608.75	14.5066	6.21118	6.46452
Q0D2K0	3	1	19.7836	0.000296191	21.8072	Control	ALPS	Magnesium transporter NIPA4 OS=Homo sapiens GN=NIPAL4 PE=1 SV=3	1043.09	1064.61	1597.74	61.7123	73.3023	34.9038
P11047	2	1	9.3221	0.000321671	Infinity	ALPS	Control	Laminin subunit gamma-1 OS=Homo sapiens GN=LAMC1 PE=1 SV=3	0	0	0	71.4743	253.002	402.303
P50993;B1AKY9;P05023;P05023-3;P05023-4	6	2	18.6194	0.000333597	46.9551	ALPS	Control	Sodium/potassium-transporting ATPase subunit alpha-2 OS=Homo sapiens GN=ATP1A2 PE=1 SV=1	19.9958	26.3224	20.4028	511.604	1178.26	1443.03
Q8TDW4-2;Q8TDW4;Q8TDW4-5;Q8TDW4-7	1	1	4.9108	0.000357473	3.18329	ALPS	Control	Isoform 2 of Suppressor of tumorigenicity 7 protein-like OS=Homo sapiens GN=ST7L	296.189	423.231	339.826	1124.2	1132.47	1115.21
Q8NFY4;Q8NFY4-2;Q8NFY4-3;Q8NFY4-4;Q8NFY4-5;Q8NFY4-6	4	1	19.1218	0.000364081	6.19138	ALPS	Control	Semaphorin-6D OS=Homo sapiens GN=SEMA6D PE=1 SV=1	435.158	281.724	449.965	2716.64	2172.36	2335.4
Q9Y2Q3-4;E9PFN5;Q9Y2Q3;Q9Y2Q3-2;Q9Y2Q3-3	4	2	23.6479	0.000367018	2.20078	ALPS	Control	Isoform 4 of Glutathione S-transferase kappa 1 OS=Homo sapiens GN=GSTK1	473.463	478.6	416.681	1051.94	897.349	1063.02
REVERSE17226	4	1	17.418	0.000367768	1.69849	Control	ALPS	Reversed Sequence 17226	1429.3	1251.56	1387.04	765.233	795.134	834.636
REVERSE21970	3	2	12.516	0.00037931	1.7937	Control	ALPS	Reversed Sequence 21970	936.821	893.989	872.898	548.052	463.376	495.906
Q13416	2	1	16.4074	0.000383527	6.79174	ALPS	Control	Origin recognition complex subunit 2 OS=Homo sapiens GN=ORC2 PE=1 SV=2	131.459	105.407	72.2494	708.29	722.117	669.027
Q16851;A0A087WYS1;C9JNZ1;C9JQU9;C9JVG3;C9JWG0;E7EUC7;Q16851-2	4	3	17.7413	0.0003849	6.93086	Control	ALPS	UTP--glucose-1-phosphate uridylyltransferase OS=Homo sapiens GN=UGP2 PE=1 SV=5	621.757	553.975	499.619	77.9242	58.9629	104.836
O15127;H3BN93;H3BPL9;H3BUB6;H3BV04	2	1	11.0595	0.000386728	1.97142	ALPS	Control	Secretory carrier-associated membrane protein 2 OS=Homo sapiens GN=SCAMP2 PE=1 SV=2	18371.7	16002.1	16428.2	34366.6	30502.9	35282.7
Q9UKX2	16	4	85.1577	0.000388578	8.91138	Control	ALPS	Myosin-2 OS=Homo sapiens GN=MYH2 PE=1 SV=1	717.577	648.514	609.895	98.4996	73.2783	49.9593
P62937;A0A075B759;A0A075B767;A0A0B4J2A2;A0A0H2UH34;C9J5S7;E5RIZ5;F5H284;F8WE65;P0DN26;P0DN37;P62937-2;Q9Y536	31	24	158.668	0.000400109	1.59414	ALPS	Control	Peptidyl-prolyl cis-trans isomerase A OS=Homo sapiens GN=PPIA PE=1 SV=2	14907	13980.1	13645.7	22832.6	21198.4	23772.4
Q02224;A0A087X0P0;D6RBW0;Q02224-2;Q02224-3	22	4	93.5605	0.000404785	1.77069	ALPS	Control	Centromere-associated protein E OS=Homo sapiens GN=CENPE PE=1 SV=2	1392.68	1539.85	1534.82	2498.22	2559.35	2852.72
Q96IV0-5;A0A0C4DFP4;Q96IV0;Q96IV0-2	5	2	21.8109	0.000408157	279.829	Control	ALPS	Isoform 5 of Peptide-N(4)-(N-acetyl-beta-glucosaminyl)asparagine amidase OS=Homo sapiens GN=NGLY1	229.265	108.892	122.575	0.000244369	1.64623	0
REVERSE21760	9	6	37.9669	0.000409647	2097.95	ALPS	Control	Reversed Sequence 21760	1.08229	0.102985	0.464829	476.595	415.388	2569.85
P28838-2;H0Y9Q1;P28838	5	2	24.8955	0.000411794	16.023	ALPS	Control	Isoform 2 of Cytosol aminopeptidase OS=Homo sapiens GN=LAP3	89.1711	59.2598	52.6393	1002.71	743.128	1475.91
REVERSE24357	2	2	12.2435	0.000420089	19.6534	ALPS	Control	Reversed Sequence 24357	131.436	275.408	239.562	4766.09	4943.48	2994.48
Q5JS13-3;Q5JS13;Q5JS13-2;Q5JS13-4;Q5JS13-7	2	2	8.8878	0.000427419	1.94626	ALPS	Control	Isoform 3 of Ras-specific guanine nucleotide-releasing factor RalGPS1 OS=Homo sapiens GN=RALGPS1	1821.46	1874.58	1648.5	3318.89	3274.88	3808.07
REVERSE40291	1	1	7.9124	0.000429303	8.90584	ALPS	Control	Reversed Sequence 40291	1097	1853.29	2147.66	16325.9	14572.7	14502.9
Q9NQT8	9	5	43.4971	0.000441935	1.49081	Control	ALPS	Kinesin-like protein KIF13B OS=Homo sapiens GN=KIF13B PE=1 SV=2	6713.71	6851.8	7262.22	4516.42	4520.86	4933.46
Q9BQS8;Q9BQS8-4	7	3	43.577	0.000444504	14.6702	ALPS	Control	FYVE and coiled-coil domain-containing protein 1 OS=Homo sapiens GN=FYCO1 PE=1 SV=3	31.4324	60.9988	59.6701	564.743	782.106	884.509
P13611;E9PF17;P13611-3;P13611-5	2	1	12.7748	0.000450646	2.60464	ALPS	Control	Versican core protein OS=Homo sapiens GN=VCAN PE=1 SV=3	31770.2	25809.8	28999.8	68556.1	71521.2	85431.8
REVERSE34232	4	2	19.1534	0.000462745	4.78423	Control	ALPS	Reversed Sequence 34232	5179.5	8356.68	7451.39	1431.08	1408.77	1546.97
Q15365	7	3	43.2827	0.000482946	2.21807	ALPS	Control	Poly(rC)-binding protein 1 OS=Homo sapiens GN=PCBP1 PE=1 SV=2	938.174	773.049	769.675	1740.54	1984.23	1778.04
Q12955;A0A087WTF3;A0A087WZ65;Q12955-4;Q12955-5;Q12955-6;Q12955-7	33	16	141.544	0.000485324	4.29428	Control	ALPS	Ankyrin-3 OS=Homo sapiens GN=ANK3 PE=1 SV=3	2347.87	2611.6	2636.24	760.591	506.041	502.164
O75038-2	10	4	42.65	0.000508701	1.82488	Control	ALPS	Isoform 2 of 1-phosphatidylinositol 4,5-bisphosphate phosphodiesterase eta-2 OS=Homo sapiens GN=PLCH2	2651.83	2929.12	2932.1	1409.76	1647.23	1608
P61981	17	5	108.242	0.000530714	1.32549	ALPS	Control	14-3-3 protein gamma OS=Homo sapiens GN=YWHAG PE=1 SV=2	3782.55	3559.13	3618.92	4751.14	4729.41	5047.6
Q15746;D6R9C2;Q15746-11;Q15746-2;Q15746-3;Q15746-4;Q15746-5;Q15746-6;Q15746-7;Q15746-9	24	13	142.732	0.000557289	2.03595	ALPS	Control	Myosin light chain kinase, smooth muscle OS=Homo sapiens GN=MYLK PE=1 SV=4	2349.56	2669.06	2195.84	5300.72	4600.36	4787.16
Q14651	4	3	30.4341	0.000562435	1.53338	ALPS	Control	Plastin-1 OS=Homo sapiens GN=PLS1 PE=1 SV=2	2859.51	2908.25	2934.87	4756.51	4471.92	4116.03
Q03001-9	17	1	90.5289	0.000564296	13.2097	ALPS	Control	Isoform 4 of Dystonin OS=Homo sapiens GN=DST	118.121	96.2715	122.82	867.672	1813.57	1773.25
Q8IY85;Q8IY85-2	3	1	17.5895	0.000586677	57.3305	ALPS	Control	EF-hand calcium-binding domain-containing protein 13 OS=Homo sapiens GN=EFCAB13 PE=2 SV=2	21.0331	65.7336	68.5868	2195.05	2861.98	3849.46
Q14671	2	2	12.3168	0.00061157	Infinity	Control	ALPS	Pumilio homolog 1 OS=Homo sapiens GN=PUM1 PE=1 SV=3	126.218	47.976	341.148	0	0	0
F8VY01;F8VQX5;Q6ZV73;Q6ZV73-2	3	1	13.3048	0.000614823	Infinity	Control	ALPS	FYVE, RhoGEF and PH domain-containing protein 6 OS=Homo sapiens GN=FGD6 PE=1 SV=1	56.8976	358.246	349.628	0	0	0
V9GXZ5;Q70EL4;Q70EL4-3;Q70EL4-4	4	4	23.224	0.000615423	1.9079	ALPS	Control	Ubiquitin carboxyl-terminal hydrolase 43 (Fragment) OS=Homo sapiens GN=USP43 PE=1 SV=1	4990.79	4768.53	5237.84	9324.72	8657.93	10630.4
Q9P255;A6NK75	3	1	12.8302	0.000622261	3.53862	Control	ALPS	Zinc finger protein 492 OS=Homo sapiens GN=ZNF492 PE=2 SV=2	1317.82	1263.45	1318.39	332.125	466.377	303.527
REVERSE28077	4	2	23.1049	0.000627795	2.0384	ALPS	Control	Reversed Sequence 28077	11931.1	10987.2	11851.4	22230.1	21727.3	26917.5
O43639	3	1	13.3964	0.000633955	3.57682	ALPS	Control	Cytoplasmic protein NCK2 OS=Homo sapiens GN=NCK2 PE=1 SV=2	764.385	730.348	913.466	2490.08	2585.23	3538.39
REVERSE38732	1	1	3.5596	0.000638214	11.8562	Control	ALPS	Reversed Sequence 38732	699.03	581.45	578.053	73.4635	30.7156	52.5765
Q9UPV9;A0A0D9SFL5;C9JC32	6	4	31.2621	0.000668697	2.0991	ALPS	Control	Trafficking kinesin-binding protein 1 OS=Homo sapiens GN=TRAK1 PE=1 SV=1	674.14	783.028	710.877	1495.44	1360.37	1695.14
P22314;P22314-2;Q5JRR6;Q5JRR9;Q5JRS0	12	7	73.8531	0.000669868	19.0493	ALPS	Control	Ubiquitin-like modifier-activating enzyme 1 OS=Homo sapiens GN=UBA1 PE=1 SV=3	2322.05	1506.38	943.908	21003.2	32685.3	37221.2
REVERSE24257	3	1	13.0507	0.000682113	2.65844	Control	ALPS	Reversed Sequence 24257	2167.87	2185.89	2338.17	877.893	956.3	683.043
B1AJZ9;B1AJZ9-3;B1AJZ9-4	3	1	13.5285	0.000688856	3784.42	Control	ALPS	Forkhead-associated domain-containing protein 1 OS=Homo sapiens GN=FHAD1 PE=2 SV=2	9402	11503.9	11636.3	8.59899	0	0
A1X283	2	1	9.3586	0.000701431	814.05	Control	ALPS	SH3 and PX domain-containing protein 2B OS=Homo sapiens GN=SH3PXD2B PE=1 SV=3	1370.51	1167.88	1272.02	0	4.6808	0
A0A1B0GW36;H0YDB9;Q9H0J4	8	3	31.6944	0.000719303	179.418	Control	ALPS	Glutamine-rich protein 2 OS=Homo sapiens GN=QRICH2 PE=1 SV=1	319.893	348.747	358.021	0.872521	4.55057	0.299064
Q9Y5F9-2;Q9Y5F9	2	1	9.4866	0.000727971	7.09631	Control	ALPS	Isoform 2 of Protocadherin gamma-B6 OS=Homo sapiens GN=PCDHGB6	272.01	321.76	202.792	41.2922	44.4442	26.5137
Q9Y490;Q86Y13	371	276	1957.44	0.000730479	1.37501	Control	ALPS	Talin-1 OS=Homo sapiens GN=TLN1 PE=1 SV=3	36453.2	33226.2	33155.4	24465.2	24743.4	25579.6
H0YH82	3	1	18.5058	0.000737246	4.79992	Control	ALPS	Citrate synthase, mitochondrial (Fragment) OS=Homo sapiens GN=CS PE=1 SV=1	1030.59	1232.32	1177.51	321.027	203.543	192.195
REVERSE40938	3	2	13.0348	0.00075174	284.347	Control	ALPS	Reversed Sequence 40938	146.102	323.592	249.927	2.53078	0	0
P33241;E7EMG9;E9PBD8;P33241-2;P33241-3	3	2	15.5991	0.000761806	5.05888	ALPS	Control	Lymphocyte-specific protein 1 OS=Homo sapiens GN=LSP1 PE=1 SV=1	238.59	433.841	351.503	1619.55	1736.41	1824
REVERSE33144	4	2	16.7974	0.0007621	4.46986	Control	ALPS	Reversed Sequence 33144	973.302	903.724	920.052	276.94	189.64	159.185
P02787;C9JB55;C9JVG0;F8WC57;F8WCI6;F8WEK9;H7C5E8	20	14	129.578	0.000763024	2.58814	Control	ALPS	Serotransferrin OS=Homo sapiens GN=TF PE=1 SV=3	2647.79	2789.19	2382.65	1111.01	1079.89	830.426
P06733;E5RG95;E5RGZ4;E5RI09;F5H0C8;F5H1C3;K7EKN2;K7EM90;K7EPM1;P06733-2;P09104-2;P13929;P13929-2;P13929-3	38	24	228.413	0.000764072	1.70459	ALPS	Control	Alpha-enolase OS=Homo sapiens GN=ENO1 PE=1 SV=2	9972.46	8521.46	8831.76	15164.2	14865.8	16549.1
Q9Y613	9	6	42.6464	0.000775457	1.58952	Control	ALPS	FH1/FH2 domain-containing protein 1 OS=Homo sapiens GN=FHOD1 PE=1 SV=3	1088.32	947.037	978.658	609.046	620.304	666.827
Q8TEQ6	2	1	7.9256	0.00079531	175.434	ALPS	Control	Gem-associated protein 5 OS=Homo sapiens GN=GEMIN5 PE=1 SV=3	0.116643	0	1.62684	117.89	48.2029	139.774
P09429;B2RPK0;Q5T7C4	3	1	19.4776	0.000813893	177.17	ALPS	Control	High mobility group protein B1 OS=Homo sapiens GN=HMGB1 PE=1 SV=3	0.586174	0	1.82097	179.722	185.888	60.8632
P61769;F5H6I0;H0YLF3	10	7	48.9566	0.000827811	2.19959	ALPS	Control	Beta-2-microglobulin OS=Homo sapiens GN=B2M PE=1 SV=1	1950.42	1961.95	2508.46	4984.6	4571.68	4566.88
P19105;J3KTJ1;J3QRS3;O14950	15	7	76.8871	0.000843276	2.92479	Control	ALPS	Myosin regulatory light chain 12A OS=Homo sapiens GN=MYL12A PE=1 SV=2	13303.7	11475.3	10598.6	3296.6	4193.69	4605.51
REVERSE20710	3	2	12.5483	0.00085846	1.56839	Control	ALPS	Reversed Sequence 20710	3224.68	3027.29	2750.92	1844.86	1970.04	1925.3
Q99102-10;A0A0G2JM16;A0A0G2JMX1;A0A0G2JNL3;A0A0G2JNM3;A0A0G2JPA4;A0A0G2JQC6;A0A0G2JQT8;A0A0G2JRA1;A0A0G2JRT1;E7ENC5;E7EWN1;E9PDY6;Q99102;Q99102-17;Q99102-3	5	1	16.6405	0.00086208	613.681	Control	ALPS	Isoform 10 of Mucin-4 OS=Homo sapiens GN=MUC4	996.989	864.861	1099.87	0	4.82616	0
P13489;E9PIK5;E9PIM9;E9PLZ3;E9PMA9;E9PMJ3;E9PMN0;H0YCR7	7	5	42.6594	0.000876927	4.82429	Control	ALPS	Ribonuclease inhibitor OS=Homo sapiens GN=RNH1 PE=1 SV=2	1109.56	1056.78	1010.93	293.456	158.681	206.461
P21964-2;E7EMS6;E7EUU8;F8WBW9;P21964	1	1	7.0556	0.000906959	5.31199	ALPS	Control	Isoform Soluble of Catechol O-methyltransferase OS=Homo sapiens GN=COMT	135.109	162.919	86.7811	632.366	669.145	742.594
REVERSE8000	3	1	18.9145	0.00093282	1.63152	Control	ALPS	Reversed Sequence 8000	1941.28	2082.68	1891.54	1239.02	1098.3	1288.44
Q8TEK3;Q8TEK3-2	5	3	23.4621	0.000940224	1.35141	ALPS	Control	Histone-lysine N-methyltransferase, H3 lysine-79 specific OS=Homo sapiens GN=DOT1L PE=1 SV=2	3859.36	3512.94	3893.7	5180.47	5031.73	5012.82
REVERSE28471	2	1	12.1086	0.000957708	11.499	ALPS	Control	Reversed Sequence 28471	51.8188	72.0044	28.1031	522.108	681.648	543.242
P48643-2;B7ZAR1;E7ENZ3;E9PCA1;P48643	5	4	29.52	0.000962136	2.08936	ALPS	Control	Isoform 2 of T-complex protein 1 subunit epsilon OS=Homo sapiens GN=CCT5	540.801	445.273	441.179	1032.92	892.381	1056.75
P61586;C9JNR4;C9JRM1;C9JX21;Q5JR05	8	1	31.2206	0.00100353	2.81521	ALPS	Control	Transforming protein RhoA OS=Homo sapiens GN=RHOA PE=1 SV=1	271.876	312.885	349.985	1003.11	726.178	902.215
Q13576;D6R939;E7EWC2;E9PDT6;F5H7S7;Q13576-2;Q13576-3	19	7	101.215	0.00102679	1.73894	Control	ALPS	Ras GTPase-activating-like protein IQGAP2 OS=Homo sapiens GN=IQGAP2 PE=1 SV=4	1294.45	1184.22	1364.44	665.911	761.576	782.537
Q5TZA2;A0A087WW81;B1AKD8;Q5TZA2-2	22	10	95.5385	0.00102939	2.25881	ALPS	Control	Rootletin OS=Homo sapiens GN=CROCC PE=1 SV=1	660.184	613.425	716.929	1603.78	1260.29	1632.18
A0A0A0MS79;A0A0A0MSE4;O14513;O14513-2	4	2	20.4401	0.00105126	4.56691	ALPS	Control	Nck-associated protein 5 OS=Homo sapiens GN=NCKAP5 PE=1 SV=1	153.303	257.135	270.389	1067.1	1040.86	1001.32
Q9NR12;D6RAN1;D6RF83;D6RH06;H7BYK4;Q9NR12-2;Q9NR12-3;Q9NR12-4;Q9NR12-5;Q9NR12-6	13	7	71.8123	0.00105987	3.92532	Control	ALPS	PDZ and LIM domain protein 7 OS=Homo sapiens GN=PDLIM7 PE=1 SV=1	737.058	778.554	715.394	133.666	214.349	220.347
Q9Y6Q9;Q9Y6Q9-2;Q9Y6Q9-3;Q9Y6Q9-4;Q9Y6Q9-5	6	5	25.2187	0.00107948	54.6124	Control	ALPS	Nuclear receptor coactivator 3 OS=Homo sapiens GN=NCOA3 PE=1 SV=1	2514.5	1297.67	1509.04	11.3829	48.3483	37.705
REVERSE29088	6	4	25.7381	0.00110524	5.55157	ALPS	Control	Reversed Sequence 29088	1243.82	831.001	799.736	3927.05	5569.06	6462.2
REVERSE39119	2	1	8.2225	0.00112946	5.77639	ALPS	Control	Reversed Sequence 39119	101.985	91.7943	66.8099	533.227	617.412	354.627
REVERSE10251	4	1	16.6969	0.00113062	1.73697	ALPS	Control	Reversed Sequence 10251	479.458	453.804	501.393	765.666	796.54	929.75
Q9Y2V7;Q9Y2V7-2	4	1	16.0359	0.00114103	436.793	Control	ALPS	Conserved oligomeric Golgi complex subunit 6 OS=Homo sapiens GN=COG6 PE=1 SV=2	733.478	835.289	707.479	0	5.21127	0
Q15555-3;C9JB30;K7EL66;K7ERD8;M0QX52;Q15555;Q15555-2;Q15555-4;Q15555-5;Q9UPY8;Q9UPY8-2	9	8	69.2917	0.00114241	1.51973	ALPS	Control	Isoform 3 of Microtubule-associated protein RP/EB family member 2 OS=Homo sapiens GN=MAPRE2	488.631	544.11	555.919	823.367	756.381	834.586
Q9BZ29;A0A088AWN3;A0A0A0MSY4;A0A0A0MT38;Q6ZSL5;Q9BZ29-3;Q9BZ29-4;Q9BZ29-5;Q9BZ29-6	6	1	27.4368	0.00115659	1.46652	ALPS	Control	Dedicator of cytokinesis protein 9 OS=Homo sapiens GN=DOCK9 PE=1 SV=2	4920.2	5023.79	5276.7	7448.92	6907.97	7964.52
P08575;A0A075B788;A0A0A0MT22;A0A0G2JNW2;A0A140TA68;A0A140TA77;E9PKH0;M3ZCP1;P08575-2;X6R433	5	3	28.5564	0.00116803	21.9174	ALPS	Control	Receptor-type tyrosine-protein phosphatase C OS=Homo sapiens GN=PTPRC PE=1 SV=2	20.2077	8.95144	7.26314	246.663	375.092	176.528
REVERSE34577	3	2	12.2432	0.00118497	1.3697	ALPS	Control	Reversed Sequence 34577	1626.55	1502.94	1541.98	2096.93	2042.34	2259.24
Q6ZQQ6;E7ESW6;Q6ZQQ6-2	13	2	56.509	0.00119446	1.6152	ALPS	Control	WD repeat-containing protein 87 OS=Homo sapiens GN=WDR87 PE=1 SV=3	7992.26	8101.95	8817.71	12333.6	13277.8	14626.2
REVERSE24854	3	1	12.4207	0.00119992	4.32846	Control	ALPS	Reversed Sequence 24854	505.18	411.956	561.633	144.228	84.1511	113.259
Q9UBT7-2;Q9UBT7	2	2	8.96	0.00120004	32.8165	Control	ALPS	Isoform 2 of Alpha-catulin OS=Homo sapiens GN=CTNNAL1	1333.79	1557.03	1213.23	15.0588	45.091	64.9108
P13639	4	3	25.483	0.00120488	51.1108	ALPS	Control	Elongation factor 2 OS=Homo sapiens GN=EEF2 PE=1 SV=4	3.29895	14.4963	12.6713	602.655	355.442	599.071
Q7Z3U7	3	3	13.2479	0.0012224	7.20206	Control	ALPS	Protein MON2 homolog OS=Homo sapiens GN=MON2 PE=1 SV=3	1708.1	881.409	931.28	193.69	161.286	133.883
REVERSE17402	5	1	21.9262	0.00123909	11.3806	Control	ALPS	Reversed Sequence 17402	1476.88	1330.57	1608.52	66.2711	137.783	183.973
P39880;P39880-2;P39880-3;P39880-4;P39880-5;P39880-6;P39880-9;Q13948;Q13948-10;Q13948-2;Q13948-9	3	3	18.6113	0.001263	9.00046	Control	ALPS	Homeobox protein cut-like 1 OS=Homo sapiens GN=CUX1 PE=1 SV=3	402.425	777.835	814.69	76.4577	89.6566	55.5355
P32119;A6NIW5;P32119-2	15	11	78.8898	0.00126474	1.74576	Control	ALPS	Peroxiredoxin-2 OS=Homo sapiens GN=PRDX2 PE=1 SV=5	2758.3	2649.95	2419.93	1393.5	1421.37	1669.24
Q08043;A0A087WSZ2	28	4	161.608	0.00126743	1.77884	Control	ALPS	Alpha-actinin-3 OS=Homo sapiens GN=ACTN3 PE=1 SV=2	2766.54	2918.71	2989.01	1658.76	1423.53	1794.06
REVERSE25623	1	1	9.9054	0.00127393	2.54076	ALPS	Control	Reversed Sequence 25623	5562.1	4963.81	4876.1	14465.8	14238.8	10428.3
Q8WVS4;H7C022	5	2	27.1907	0.00128129	59.7501	Control	ALPS	WD repeat-containing protein 60 OS=Homo sapiens GN=WDR60 PE=1 SV=3	890.361	883.161	970.387	9.35072	31.6413	4.93114
REVERSE5191	18	6	76.6431	0.00129222	25.0112	Control	ALPS	Reversed Sequence 5191	563.534	670.02	613.547	40.3582	23.8109	9.68196
P49757-4;P49757;P49757-2;P49757-3	3	1	12.3848	0.00129821	49.2847	ALPS	Control	Isoform 4 of Protein numb homolog OS=Homo sapiens GN=NUMB	12.8225	6.17893	2.83013	423.98	448.745	203.237
Q9NWL6	1	1	4.3163	0.0013113	14.5016	Control	ALPS	Asparagine synthetase domain-containing protein 1 OS=Homo sapiens GN=ASNSD1 PE=2 SV=2	377.215	394.201	389.854	33.8621	34.1858	12.031
Q13813;A0A0D9SF54;A0A0D9SFF6;A0A0D9SGF6;Q13813-2;Q13813-3	25	13	119.09	0.00131932	35.8114	ALPS	Control	Spectrin alpha chain, non-erythrocytic 1 OS=Homo sapiens GN=SPTAN1 PE=1 SV=3	15.0035	32.9863	20.601	1473.39	531.966	450.976
Q9BXT4;H9KV62;H9KV63;Q9BXT4-2;Q9BXT4-3	7	4	27.7054	0.00134599	54.779	Control	ALPS	Tudor domain-containing protein 1 OS=Homo sapiens GN=TDRD1 PE=1 SV=2	1902.46	2325.76	2967.86	67.7222	50.754	12.8893
P13804;H0YK49;H0YKF0;H0YL12;H0YLU7;H0YNX6;P13804-2	4	3	19.9323	0.00134718	2.04068	ALPS	Control	Electron transfer flavoprotein subunit alpha, mitochondrial OS=Homo sapiens GN=ETFA PE=1 SV=1	342.407	268.466	359.877	661.899	656.967	662.122
Q86W92-2;H0YFE4;Q86W92;Q86W92-3;Q86W92-4	2	1	13.4547	0.00135148	121.178	Control	ALPS	Isoform 2 of Liprin-beta-1 OS=Homo sapiens GN=PPFIBP1	122.656	123.803	129.041	0	3.09876	0
Q9BSI4;H0YKG7;H0YL20;H0YLC9;H0YMN3;Q9BSI4-2;Q9BSI4-3	2	1	9.2849	0.00138292	2.18545	ALPS	Control	TERF1-interacting nuclear factor 2 OS=Homo sapiens GN=TINF2 PE=1 SV=1	1461.72	1437.09	1251.35	2592.14	2997.82	3479.99
Q14019;H3BT58	11	9	74.8489	0.00140873	4.23717	ALPS	Control	Coactosin-like protein OS=Homo sapiens GN=COTL1 PE=1 SV=3	374.863	620.785	667.738	2372.64	2155.65	2519.76
P07195;A0A087WUM2;A8MW50;C9J7H8;F5H793;Q6ZMR3	38	26	178.085	0.00142188	1.60362	ALPS	Control	L-lactate dehydrogenase B chain OS=Homo sapiens GN=LDHB PE=1 SV=2	4757.51	5607.55	5627.13	8653.75	8151.94	8839.76
H7C0J8	1	1	7.0916	0.00142201	521.2	Control	ALPS	Leucine-rich repeat and calponin homology domain-containing protein 3 (Fragment) OS=Homo sapiens GN=LRCH3 PE=1 SV=1	1416.39	1334.02	395.491	0	0.636478	5.39941
P06748;P06748-2	2	2	11.1301	0.00142913	22.7636	ALPS	Control	Nucleophosmin OS=Homo sapiens GN=NPM1 PE=1 SV=2	23.1277	6.24906	12.0532	253.991	427.118	261.985
P14314;A0A0C4DGP4;K7EJ70;K7EKX1;K7ELL7;K7EPW7;P14314-2	6	6	41.3541	0.00143492	4.53282	ALPS	Control	Glucosidase 2 subunit beta OS=Homo sapiens GN=PRKCSH PE=1 SV=2	187.392	186.881	235.081	1115.37	634.391	1012.32
REVERSE69562	1	1	10.0326	0.00143736	38.0845	ALPS	Control	Reversed Sequence 69562	42.6185	17.6191	16.1474	450.921	1003.09	1455.07
REVERSE31593	1	1	4.4533	0.00148367	Infinity	ALPS	Control	Reversed Sequence 31593	0	0	0	318.256	31.8299	228.31
P00338-3;F5GXH2;F5GXY2;F5GYU2;P00338;P00338-2;P00338-4;P00338-5	28	16	117.011	0.00148478	1.55015	ALPS	Control	Isoform 3 of L-lactate dehydrogenase A chain OS=Homo sapiens GN=LDHA	2684.79	2288.65	2327.62	3932.96	3600.42	3784.38
P08567;P46019	46	43	230.698	0.00148719	1.88958	Control	ALPS	Pleckstrin OS=Homo sapiens GN=PLEK PE=1 SV=3	11777.4	12874.9	13692.8	7660.46	6027.76	6604.73
P16671-4;E7ERZ9;E7EU05;E7EVU1;E7EWI4;E7EX47;E9PC45;E9PJX8;E9PLT1;P16671;P16671-2;P16671-3	15	11	82.9385	0.00151965	2.71803	ALPS	Control	Isoform 4 of Platelet glycoprotein 4 OS=Homo sapiens GN=CD36	2263.86	2136.34	2310.58	7045.85	6516.25	4678
REVERSE10391	1	1	9.131	0.00153574	1.84688	ALPS	Control	Reversed Sequence 10391	519.547	413.57	436.227	873.412	880.105	775.49
REVERSE5727	1	1	4.4034	0.00155819	164.711	Control	ALPS	Reversed Sequence 5727	258.914	199.696	192.603	0	3.95368	0
O75369;E7EN95;O75369-2;O75369-3;O75369-4;O75369-5;O75369-6;O75369-7;O75369-8;O75369-9	37	5	216.326	0.00159017	1.71693	Control	ALPS	Filamin-B OS=Homo sapiens GN=FLNB PE=1 SV=2	2975.19	2638.18	2852.74	1490.9	1599.45	1840.61
Q13642-4;A0A0D9SFB0;A0A0D9SFI6;A0A0D9SFZ9;A0A0D9SG53;A0A0D9SGB2;Q13642-1;Q13642-3;Q13642-5;Q5JXH7;Q5JXH8;Q5JXH9;Q5JXI0;Q5JXI2;Q5JXI3;Q5JXI8	6	3	32.1021	0.00160351	2.01338	Control	ALPS	Isoform 4 of Four and a half LIM domains protein 1 OS=Homo sapiens GN=FHL1	528.956	547.478	484.261	229.089	303.164	242.908
Q9Y446-2;Q9Y446	2	1	8.6341	0.00160393	2.91511	Control	ALPS	Isoform PKP3b of Plakophilin-3 OS=Homo sapiens GN=PKP3	696.189	471.298	532.443	223.623	170.506	189.016
Q16891-2;B9A067;C9J406;H7C463;Q16891;Q16891-3;Q16891-4	6	5	33.3019	0.00160671	5.135	Control	ALPS	Isoform 2 of MICOS complex subunit MIC60 OS=Homo sapiens GN=IMMT	829.856	801.963	1111.75	236.218	176.555	121.515
Q9NZ08;Q9NZ08-2	5	2	23.3919	0.00163448	1.84883	ALPS	Control	Endoplasmic reticulum aminopeptidase 1 OS=Homo sapiens GN=ERAP1 PE=1 SV=3	224.998	237.032	256.049	408.122	507.802	411.683
P29475	5	3	19.9199	0.00165669	16.6362	ALPS	Control	Nitric oxide synthase, brain OS=Homo sapiens GN=NOS1 PE=1 SV=2	102.222	83.3051	95.2615	688.64	1979.15	2003.47
P06702	10	10	84.3391	0.00170064	6.2778	ALPS	Control	Protein S100-A9 OS=Homo sapiens GN=S100A9 PE=1 SV=1	748.61	838.309	910.419	6543.19	6000.74	3133.85
O00299	22	18	122.478	0.00171142	2.10856	ALPS	Control	Chloride intracellular channel protein 1 OS=Homo sapiens GN=CLIC1 PE=1 SV=4	4625.37	3992.71	4213.2	10381.9	9046.15	7627.54
REVERSE37495	2	1	8.7605	0.00174529	10.7058	Control	ALPS	Reversed Sequence 37495	2971.61	4070.05	4228.31	524.153	347.631	180.909
P23229;C9JXX7;P23229-2;P23229-3;P23229-4;P23229-5;P23229-6;P23229-7;P23229-9	14	8	78.4758	0.00178967	1.68187	Control	ALPS	Integrin alpha-6 OS=Homo sapiens GN=ITGA6 PE=1 SV=5	1649.56	1506.32	1626.77	974.709	1035.94	833.003
Q9Y4F4;G3XAE9	9	3	39.9933	0.00180707	38.023	Control	ALPS	TOG array regulator of axonemal microtubules protein 1 OS=Homo sapiens GN=TOGARAM1 PE=1 SV=4	284.469	502.911	397.046	17.4101	10.4946	3.24563
REVERSE10695	2	1	12.4049	0.00180713	139.891	Control	ALPS	Reversed Sequence 10695	228.966	371.423	432.777	3.36789	4.01762	0
REVERSE38708	4	2	21.3096	0.00181145	Infinity	Control	ALPS	Reversed Sequence 38708	28.9515	87.2563	340.376	0	0	0
Q6T4R5	5	3	16.1906	0.00182904	6.02386	ALPS	Control	Nance-Horan syndrome protein OS=Homo sapiens GN=NHS PE=1 SV=2	140.173	317.184	177.628	1446.33	1145.94	1232.79
P13569-2;E7EPB6;P13569	4	1	15.9857	0.00186269	14.8828	ALPS	Control	Isoform 2 of Cystic fibrosis transmembrane conductance regulator OS=Homo sapiens GN=CFTR	28.0974	46.9659	104.345	780.091	882.684	1007.31
P14854	1	1	7.0893	0.00188786	5.05923	ALPS	Control	Cytochrome c oxidase subunit 6B1 OS=Homo sapiens GN=COX6B1 PE=1 SV=2	194.821	91.9622	115.75	661.536	753.132	621.841
REVERSE33949	2	1	9.3914	0.00190767	223.752	ALPS	Control	Reversed Sequence 33949	7.84648	2.51776	0	778.921	899.347	640.755
P16403	2	2	11.6248	0.00190781	5.72741	ALPS	Control	Histone H1.2 OS=Homo sapiens GN=HIST1H1C PE=1 SV=2	75.9525	164.904	128.913	776.128	584.661	757.032
C9J9K3;A0A0C4DG17;F8WD59;P08865	2	2	14.5381	0.00191156	10.6585	ALPS	Control	40S ribosomal protein SA (Fragment) OS=Homo sapiens GN=RPSA PE=1 SV=8	31.8088	74.6627	58.538	768.374	611.831	378.551
Q8TCG1;A0A087X211	7	5	27.6743	0.00193789	1.58529	ALPS	Control	Protein CIP2A OS=Homo sapiens GN=KIAA1524 PE=1 SV=2	14577.5	14332	13418.2	22802.3	19971.8	24327.6
Q01518;Q01518-2;Q5T0R1;Q5T0R2;Q5T0R3;Q5T0R4;Q5T0R5;Q5T0R6;Q5T0R7;Q5T0R8;Q5T0R9;Q5T0S3	38	30	259.78	0.00194411	1.77235	ALPS	Control	Adenylyl cyclase-associated protein 1 OS=Homo sapiens GN=CAP1 PE=1 SV=5	4233.19	4728.72	5049.28	8751.66	8765.86	7315.21
P40227;P40227-2	6	3	41.9494	0.00196765	4.28286	ALPS	Control	T-complex protein 1 subunit zeta OS=Homo sapiens GN=CCT6A PE=1 SV=3	1606.01	2451.78	3274.46	10153.2	10453.3	10796.5
P02768;A0A087WWT3;A0A0C4DGB6;B7WNR0;C9JKR2;D6RHD5;H0YA55;H7C013;P02768-2;P02768-3;REVERSE21020	135	119	726.553	0.00197747	1.43967	Control	ALPS	Serum albumin OS=Homo sapiens GN=ALB PE=1 SV=2	42423.8	43250.5	42063.1	28331.6	27791.9	32603.6
Q9BYM8-3;B4DML5;G3XAG9;H0Y4S7;Q9BYM8;Q9BYM8-4	2	2	9.9204	0.00198436	1.5569	Control	ALPS	Isoform 2 of RanBP-type and C3HC4-type zinc finger-containing protein 1 OS=Homo sapiens GN=RBCK1	1288.56	1223.37	1151.11	858.105	779.259	715.414
REVERSE13229	4	2	24.0123	0.00198845	23.2669	Control	ALPS	Reversed Sequence 13229	1224.93	694.38	492.515	16.9945	28.2357	58.429
E7EVT8;Q5VIR6;Q5VIR6-2;Q5VIR6-4	2	1	9.0563	0.0020596	2.17122	ALPS	Control	Vacuolar protein sorting-associated protein 53 homolog OS=Homo sapiens GN=VPS53 PE=1 SV=2	699.323	488.09	649.717	1319.73	1304	1365.08
Q8IWU9;Q8IWU9-2	1	1	4.101	0.00210004	6.70449	Control	ALPS	Tryptophan 5-hydroxylase 2 OS=Homo sapiens GN=TPH2 PE=1 SV=1	792.689	710.917	570.622	81.2681	159.968	68.1432
P80192;A0A087WW79;G3V347;G3V4P9;J3KPI6;P80192-4	2	1	10.8726	0.00217235	153.326	Control	ALPS	Mitogen-activated protein kinase kinase kinase 9 OS=Homo sapiens GN=MAP3K9 PE=1 SV=3	306.883	209.941	244.866	4.96778	0	0
Q13418;A0A087WWY6;A0A0A0MTH3;Q13418-2;Q13418-3	32	26	171.194	0.00223677	1.62395	Control	ALPS	Integrin-linked protein kinase OS=Homo sapiens GN=ILK PE=1 SV=2	3436.28	4020.95	3787.39	2254.43	2126.86	2542.93
Q9Y3Z3;Q9Y3Z3-3;Q9Y3Z3-4	4	2	21.2166	0.00223718	182.661	ALPS	Control	Deoxynucleoside triphosphate triphosphohydrolase SAMHD1 OS=Homo sapiens GN=SAMHD1 PE=1 SV=2	2.11505	0.15244	10.0874	842.238	666.111	748.407
H7C4G9	7	2	37.3554	0.00226798	3.47126	Control	ALPS	ERC protein 2 (Fragment) OS=Homo sapiens GN=ERC2 PE=1 SV=1	3908.95	4099.15	6364.36	1590.43	1364.24	1185.75
Q9P2N7;A0A0C4DG80;A0A0C4DG99;Q9P2N7-2;Q9P2N7-3;Q9P2N7-4;Q9P2N7-5	3	1	13.6186	0.00228874	2.22437	ALPS	Control	Kelch-like protein 13 OS=Homo sapiens GN=KLHL13 PE=1 SV=3	1436.37	1668.47	1734.61	2920.6	3827.82	4016.3
P10809;C9JCQ4;C9JL19;C9JL25;E7ESH4;E7EXB4;P10809-2	15	12	88.0087	0.00235916	1.63272	ALPS	Control	60 kDa heat shock protein, mitochondrial OS=Homo sapiens GN=HSPD1 PE=1 SV=2	685.108	718.555	672.143	1109.02	1272.99	1007.19
REVERSE58831	2	1	9.1993	0.0023608	26.6184	ALPS	Control	Reversed Sequence 58831	4.96035	23.6937	5.51396	264.181	378.018	267.299
P18054;K7ENN9	6	4	38.3444	0.00237877	2.06846	Control	ALPS	Arachidonate 12-lipoxygenase, 12S-type OS=Homo sapiens GN=ALOX12 PE=1 SV=4	1153.85	1097.4	1118.44	483.853	664.461	480.768
Q2KHM9;I3L3Y0	5	1	25.8997	0.00241499	1.42659	Control	ALPS	Protein moonraker OS=Homo sapiens GN=KIAA0753 PE=1 SV=3	4131.62	4812.81	4558.22	3093.63	3321.81	3049.53
Q9NXH8	6	4	29.6729	0.00243389	4.76022	Control	ALPS	Torsin-4A OS=Homo sapiens GN=TOR4A PE=1 SV=2	491.365	473.004	424.759	134.054	97.5292	60.2371
A0A087X1K9;B4DP64;E5RGR0;E5RJ48;O75608;O75608-2	3	1	20.4203	0.00243396	7.86989	ALPS	Control	Acyl-protein thioesterase 1 OS=Homo sapiens GN=LYPLA1 PE=1 SV=1	116.793	113.623	130.241	1091.57	1251.99	494.779
Q03001-3	17	6	83.7934	0.0024448	11.0572	Control	ALPS	Isoform 3 of Dystonin OS=Homo sapiens GN=DST	1060.01	1406.96	1538.14	56.4337	116.987	188.798
Q16698;E5RFV2;E5RJD2;E5RJG7;Q16698-2	4	3	19.7511	0.00244687	2.92233	Control	ALPS	2,4-dienoyl-CoA reductase, mitochondrial OS=Homo sapiens GN=DECR1 PE=1 SV=1	3716.58	3907.89	3517	1253.23	937.352	1621.95
REVERSE19854	5	1	27.0731	0.00247646	Infinity	ALPS	Control	Reversed Sequence 19854	0	0	0	31.627	569.382	184.365
REVERSE38519	1	1	8.632	0.00247672	2.82982	Control	ALPS	Reversed Sequence 38519	637.313	701.615	581.748	210.848	176.523	291.356
REVERSE74455	1	1	9.6182	0.00250425	1.76742	ALPS	Control	Reversed Sequence 74455	1273.86	1041.75	989.647	1837.87	1924.98	2078.95
REVERSE1019	3	1	14.3558	0.0025136	1.65444	ALPS	Control	Reversed Sequence 1019	11272	10749.4	9959.67	17293.2	15831.9	19785.7
REVERSE34070	1	1	4.304	0.00252714	3.50163	Control	ALPS	Reversed Sequence 34070	1140.38	915.966	952.914	202.286	373.756	283.346
P27348;E9PG15	16	2	83.7062	0.00263868	1.57104	ALPS	Control	14-3-3 protein theta OS=Homo sapiens GN=YWHAQ PE=1 SV=1	1307.34	1089.62	1200.05	1997.14	1730.03	1923.91
Q08495;E5RFK4;E5RGQ0;E5RGQ7;E5RJC0;Q08495-2;Q08495-3;Q08495-4	4	1	23.8859	0.00264109	19.7938	ALPS	Control	Dematin OS=Homo sapiens GN=DMTN PE=1 SV=3	10.7905	47.8336	35.4736	473.873	715.078	673.605
REVERSE5739	1	1	4.2755	0.00266134	383.67	ALPS	Control	Reversed Sequence 5739	0.0997006	3.6021	0	107.897	636.352	676.019
REVERSE39738	1	1	4.2779	0.00267041	170.345	Control	ALPS	Reversed Sequence 39738	696.432	664.289	725.953	0	6.09199	6.1577
P35670;B7ZLR4;E7ET55;F5H562;F5H748;P35670-2;P35670-3;P35670-4	3	2	14.3678	0.00268099	101.134	Control	ALPS	Copper-transporting ATPase 2 OS=Homo sapiens GN=ATP7B PE=1 SV=4	167.503	250.66	324.288	1.25976	6.08148	0
Q96KP4;J3QKT2;J3QRH4;Q96KP4-2	5	2	31.4028	0.00269155	10.0488	ALPS	Control	Cytosolic non-specific dipeptidase OS=Homo sapiens GN=CNDP2 PE=1 SV=2	66.512	36.849	56.8705	381.142	354.555	874.44
P36871;P36871-2	5	1	22.3871	0.00271239	108.619	ALPS	Control	Phosphoglucomutase-1 OS=Homo sapiens GN=PGM1 PE=1 SV=3	4.52362	0	0	139.875	225.119	126.358
Q16643;D6R9Q9;D6R9W4;D6RCR4;D6RFI1;Q16643-2;Q16643-3	7	6	35.2947	0.00272989	6.35933	Control	ALPS	Drebrin OS=Homo sapiens GN=DBN1 PE=1 SV=4	4076.17	3448.67	3207.44	650.263	737.602	299.779
P53396;K7ESG8;P53396-2;P53396-3	4	3	18.3895	0.00273918	1.8666	ALPS	Control	ATP-citrate synthase OS=Homo sapiens GN=ACLY PE=1 SV=3	1976.7	1703.81	1685.07	2834.41	3594.33	3586.66
Q5TA31;A0A1X7SBW3	2	2	9.0878	0.00276039	1.64245	Control	ALPS	E3 ubiquitin-protein ligase RNF187 OS=Homo sapiens GN=RNF187 PE=1 SV=2	11750	9456.94	9986.78	5915.72	6355.12	6721.33
B8ZZQ6;B8ZZA1;B8ZZW7;H7C2N1;P06454;P06454-2	3	2	19.1227	0.00281419	203.197	ALPS	Control	Prothymosin alpha OS=Homo sapiens GN=PTMA PE=1 SV=1	0	7.87434	0	609.539	466.194	524.306
P42574	4	2	16.4238	0.00285867	4.70719	Control	ALPS	Caspase-3 OS=Homo sapiens GN=CASP3 PE=1 SV=2	393.04	437.044	483.746	133.659	86.8911	58.5608
O95477	4	2	18.2468	0.00289513	2.46131	ALPS	Control	ATP-binding cassette sub-family A member 1 OS=Homo sapiens GN=ABCA1 PE=1 SV=3	3307.88	2324.92	2377.29	6754.27	5599.56	7361.51
P59998;A0A0A6YYG9;F8WCF6;F8WDD7;F8WE39;H7C0A3;P59998-2;P59998-3	12	6	41.1866	0.00290399	6.56247	Control	ALPS	Actin-related protein 2/3 complex subunit 4 OS=Homo sapiens GN=ARPC4 PE=1 SV=3	363.931	315.841	396.64	31.6215	45.5149	86.8889
P63104;B0AZS6;B7Z2E6;E5RGE1;E5RIR4;E7ESK7;E7EVZ2;E7EX29;E9PD24;H0YB80;P63104-2	48	30	296.466	0.00291243	1.54358	ALPS	Control	14-3-3 protein zeta/delta OS=Homo sapiens GN=YWHAZ PE=1 SV=1	7237.49	7763.74	7373.04	10130.7	12440.6	11965.2
A0A087X1H5;A0A0U1RQT1;H7C3Q8;Q15057	5	2	24.6011	0.00296826	6.7629	ALPS	Control	Arf-GAP with coiled-coil, ANK repeat and PH domain-containing protein 2 OS=Homo sapiens GN=ACAP2 PE=1 SV=1	811.75	332.501	374.894	2776.09	3233.36	4264.38
P05067;A0A0A0MRG2;E9PG40;H7C0V9;P05067-10;P05067-11;P05067-2;P05067-3;P05067-4;P05067-5;P05067-6;P05067-7;P05067-8;P05067-9	4	2	29.2274	0.00302987	5.7024	ALPS	Control	Amyloid-beta A4 protein OS=Homo sapiens GN=APP PE=1 SV=3	190.719	393.485	387.505	2386.48	1611.81	1542.78
REVERSE33748	2	1	7.9813	0.00304973	1.91023	ALPS	Control	Reversed Sequence 33748	286.975	299.736	383.168	677.958	590.807	583.929
O15078;J3KNF5;S4R322	23	6	105.541	0.00305283	1.6155	ALPS	Control	Centrosomal protein of 290 kDa OS=Homo sapiens GN=CEP290 PE=1 SV=2	887.052	897.036	994.884	1434.29	1364.18	1690.95
Q9P2D3-3;Q9P2D3	4	1	15.7117	0.00306645	167.123	Control	ALPS	Isoform 3 of HEAT repeat-containing protein 5B OS=Homo sapiens GN=HEATR5B	296.469	460.803	451.132	0	0	7.23062
P10124	1	1	6.8526	0.00308234	222.047	ALPS	Control	Serglycin OS=Homo sapiens GN=SRGN PE=1 SV=3	0.404985	7.63245	16.6302	1822.5	1608.25	2046.6
Q96KK5;A0A0U1RR32;A0A0U1RRH7;C9J0D1;C9J386;H0YFX9;P04908;P0C0S5;P0C0S8;P16104;P20671;Q16777;Q6FI13;Q71UI9;Q71UI9-2;Q71UI9-3;Q7L7L0;Q93077;Q96QV6;Q99878;Q9BTM1;Q9BTM1-2	8	7	44.8054	0.00309285	3.07363	ALPS	Control	Histone H2A type 1-H OS=Homo sapiens GN=HIST1H2AH PE=1 SV=3	1561.08	1409.5	1414.58	4901.98	3138.43	5437.97
Q9P289;B4E0Y9;Q8NBY1;Q9P289-2	3	1	16.0123	0.00314008	92.4327	Control	ALPS	Serine/threonine-protein kinase 26 OS=Homo sapiens GN=STK26 PE=1 SV=2	117.373	160.546	177.947	0	0	4.93187
Q8NEY1-7;A0A0A0MRJ3;Q8NEY1;Q8NEY1-2;Q8NEY1-3;Q8NEY1-4;Q8NEY1-5	5	1	20.404	0.00314307	6.57483	Control	ALPS	Isoform 7 of Neuron navigator 1 OS=Homo sapiens GN=NAV1	360.344	422.831	240.38	38.6426	36.8278	80.2074
E7EP17;Q9NYC9;Q9NYC9-2	8	4	36.5477	0.00314344	83.8791	Control	ALPS	Dynein heavy chain 9, axonemal OS=Homo sapiens GN=DNAH9 PE=1 SV=1	2326.63	2959.11	3037.15	37.9153	56.4434	4.86615
Q5S007;E9PC85	5	1	23.0735	0.00316557	1.62364	Control	ALPS	Leucine-rich repeat serine/threonine-protein kinase 2 OS=Homo sapiens GN=LRRK2 PE=1 SV=2	6316.13	5687.24	5839.79	3380.54	3414.34	4194.74
P07737;I3L3D5;K7EJ44	42	36	186.505	0.00319047	1.35002	ALPS	Control	Profilin-1 OS=Homo sapiens GN=PFN1 PE=1 SV=2	27978.1	26003.9	26613.8	39365.1	34520.8	34920
P28715-3	2	1	8.6164	0.00321456	Infinity	ALPS	Control	Isoform 3 of DNA repair protein complementing XP-G cells OS=Homo sapiens GN=ERCC5	0	0	0	9.91911	52.452	97.5698
Q9UKI8-5	2	1	11.8007	0.00327212	2.71272	ALPS	Control	Isoform 5 of Serine/threonine-protein kinase tousled-like 1 OS=Homo sapiens GN=TLK1	228.274	148.227	250.35	572.929	546.044	581.498
P60174;P60174-1;P60174-4;U3KPS5;U3KPZ0;U3KQF3	45	37	214.098	0.00328763	2.06808	ALPS	Control	Triosephosphate isomerase OS=Homo sapiens GN=TPI1 PE=1 SV=3	3780.25	3589.53	3832.04	6616.99	7039.78	9509.53
P02649;E7ERP7;E9PEV4;H0Y7L5	5	4	28.8082	0.00340301	334.482	ALPS	Control	Apolipoprotein E OS=Homo sapiens GN=APOE PE=1 SV=1	3.75676	0.407184	0	1070.67	130.569	191.526
Q96M83;Q96M83-3;Q96M83-4;Q96M83-5	7	4	36.6533	0.00344073	3.6266	Control	ALPS	Coiled-coil domain-containing protein 7 OS=Homo sapiens GN=CCDC7 PE=2 SV=3	573.055	574.254	535.312	116.692	121.247	226.028
REVERSE22246	3	2	15.8379	0.00346908	1.56486	ALPS	Control	Reversed Sequence 22246	1007.64	1114.68	870.207	1599.5	1525.33	1558.06
Q70J99;K7EIH3;K7EN29;K7EN81;K7EQ37;Q70J99-2;Q70J99-3	11	8	71.2999	0.00349422	2.41143	ALPS	Control	Protein unc-13 homolog D OS=Homo sapiens GN=UNC13D PE=1 SV=1	266.551	216.927	286.051	661.884	706.718	487.059
P04275	23	17	126.143	0.003539	1.752	Control	ALPS	von Willebrand factor OS=Homo sapiens GN=VWF PE=1 SV=4	2224.25	1890.45	1925.22	1321.65	1024.04	1101.75
REVERSE14728	3	2	13.2232	0.0035692	2.90549	Control	ALPS	Reversed Sequence 14728	1417.03	1202.59	1272.87	408.086	598.391	333.223
H3BQU8;Q96FI4	4	2	17.8243	0.0036046	97.9989	Control	ALPS	Endonuclease 8-like 1 (Fragment) OS=Homo sapiens GN=NEIL1 PE=1 SV=8	468.596	191.426	234.027	0	3.86342	5.25964
Q9NR31;D6RAA2;D6RD69;D6RDB2;Q5SQT8;Q9NR31-2;Q9Y6B6;X1WI22	6	4	21.1041	0.00362186	4.55231	ALPS	Control	GTP-binding protein SAR1a OS=Homo sapiens GN=SAR1A PE=1 SV=1	124.206	115.134	112.251	775.095	342.376	483.077
O15438-4;O15438;O15438-2;O15438-3;O15438-5	2	1	8.566	0.00363441	1.61057	ALPS	Control	Isoform 4 of Canalicular multispecific organic anion transporter 2 OS=Homo sapiens GN=ABCC3	1270.3	1147.17	1179.81	2075.33	2051.21	1667.15
C9J6F5	2	1	15.4902	0.00365539	130.392	ALPS	Control	Vitrin OS=Homo sapiens GN=VIT PE=1 SV=1	3.08416	10.4437	0.00384336	646.337	468.119	649.969
P21399	2	1	9.628	0.00377916	156.437	ALPS	Control	Cytoplasmic aconitate hydratase OS=Homo sapiens GN=ACO1 PE=1 SV=3	5.18074	0	10.6401	848.061	722.964	903.939
P04083;Q5T3N0;Q5T3N1	8	6	54.9627	0.00378583	27.9482	ALPS	Control	Annexin A1 OS=Homo sapiens GN=ANXA1 PE=1 SV=2	25.8308	26.2806	17.4299	524.759	1204.14	214.656
Q9Y5E5;Q9UN66;Q9Y5E1;Q9Y5E7;Q9Y5E8	4	1	17.3875	0.00379095	83.3363	Control	ALPS	Protocadherin beta-4 OS=Homo sapiens GN=PCDHB4 PE=2 SV=1	587.142	531.473	558.968	10.8184	0.599376	8.71249
P47755;C9JUG7;F8W9N7;P47755-2	7	1	31.0471	0.00385266	1.6695	ALPS	Control	F-actin-capping protein subunit alpha-2 OS=Homo sapiens GN=CAPZA2 PE=1 SV=3	817.894	743.739	664.559	1308.06	1314.86	1093.7
Q9UJU6-3;B4DDD6;F2Z2V3;F2Z3E3;F8WB73;F8WBB2;F8WBG8;F8WC20;F8WCK3;F8WFE1;H7C111;Q9UJU6-2;Q9UJU6-4;Q9UJU6-6	9	1	65.1836	0.00386399	1.62647	ALPS	Control	Isoform 3 of Drebrin-like protein OS=Homo sapiens GN=DBNL	64.8912	72.1273	61.439	95.0865	119.152	108.546
P20810;A0A0A0MR45;A0A0C4DGB5;B7Z574;E7EQ12;E7EQA0;E7ES10;E7EVY3;E9PCH5;E9PDE4;H0Y7F0;H0Y9H6;H0YD33;P20810-10;P20810-2;P20810-3;P20810-4;P20810-5;P20810-6;P20810-7;P20810-8;P20810-9	3	2	16.5721	0.00391786	2.34204	ALPS	Control	Calpastatin OS=Homo sapiens GN=CAST PE=1 SV=4	18445.3	13249.5	17403.6	46217	33815.6	34957.9
O60551;Q5VUC6	2	2	8.7836	0.00394081	147.932	Control	ALPS	Glycylpeptide N-tetradecanoyltransferase 2 OS=Homo sapiens GN=NMT2 PE=1 SV=1	425.441	443.613	511.828	0	0	9.33459
Q6P1K2-2;V9GYH6	8	4	34.3693	0.00397985	5.71857	ALPS	Control	Isoform 2 of Polyamine-modulated factor 1 OS=Homo sapiens GN=PMF1	490.559	218.339	582.841	2553.97	2246.42	2586.5
F5H8L4;C9JBG5;E9PPN9;Q8NBJ9;Q8NBJ9-2	2	1	9.8323	0.00403616	141.159	Control	ALPS	SID1 transmembrane family member 2 OS=Homo sapiens GN=SIDT2 PE=1 SV=1	344.061	398.027	520.02	0	8.94106	0
P00915;E5RFE7;E5RFL2;E5RG43;E5RG81;E5RGU8;E5RH81;E5RHP7;E5RIF9;E5RII2;E5RJF6;E5RJI8;H0YBE2	6	5	53.7514	0.00408613	7.59808	ALPS	Control	Carbonic anhydrase 1 OS=Homo sapiens GN=CA1 PE=1 SV=2	163.061	187.789	175.929	2266.14	913.883	822.479
P53004	3	1	15.5885	0.00410519	7.8112	ALPS	Control	Biliverdin reductase A OS=Homo sapiens GN=BLVRA PE=1 SV=2	54.2244	89.018	43.9469	321.152	370.626	770.395
P07355;A6NMY6;H0YKS4;H0YL33;H0YLE2;H0YM50;H0YMD0;H0YMM1;H0YMU9;H0YN28;H0YN42;H0YN52;H0YNA0;H0YNP5;P07355-2	2	2	14.3319	0.00411929	5.63962	ALPS	Control	Annexin A2 OS=Homo sapiens GN=ANXA2 PE=1 SV=2	147.135	123.418	97.5437	548.523	458.69	1068.72
P21359;H0Y465;J3KSB5;P21359-2;P21359-4;P21359-6	2	1	9.8731	0.00414944	218.771	Control	ALPS	Neurofibromin OS=Homo sapiens GN=NF1 PE=1 SV=2	990.634	1021.25	963.194	0	0	13.599
Q6ZV29;Q6ZV29-3;Q6ZV29-4;Q6ZV29-5	1	1	4.3176	0.00415129	Infinity	ALPS	Control	Patatin-like phospholipase domain-containing protein 7 OS=Homo sapiens GN=PNPLA7 PE=1 SV=3	0	0	0	47.8535	1698.44	1523.1
O60344;H0Y5G8;O60344-2;O60344-3;O60344-5	3	1	14.532	0.00417235	Infinity	Control	ALPS	Endothelin-converting enzyme 2 OS=Homo sapiens GN=ECE2 PE=1 SV=4	1164.87	49.2643	78.518	0	0	0
REVERSE28886	3	1	11.3299	0.00419432	9.81587	Control	ALPS	Reversed Sequence 28886	1398.49	1343.05	1588.06	165.167	218.932	56.9822
P30405;P30405-2;R4GN99	9	8	60.9754	0.00419714	3.3959	Control	ALPS	Peptidyl-prolyl cis-trans isomerase F, mitochondrial OS=Homo sapiens GN=PPIF PE=1 SV=1	884.273	1096.41	805.702	386.63	213.39	220.494
P37802;P37802-2;X6RJP6	47	39	250.759	0.00421555	2.01775	ALPS	Control	Transgelin-2 OS=Homo sapiens GN=TAGLN2 PE=1 SV=3	18613.7	18269.8	16696.3	37688.3	28631.1	41791.5
Q08J23-2;A0A140T9Y7;Q08J23	3	2	19.5041	0.00423573	104.337	Control	ALPS	Isoform 2 of tRNA (cytosine(34)-C(5))-methyltransferase OS=Homo sapiens GN=NSUN2	1163.96	1081.87	1242.38	0.925369	6.83505	25.6717
P18669;Q8N0Y7	5	2	34.9099	0.00428674	2.0542	ALPS	Control	Phosphoglycerate mutase 1 OS=Homo sapiens GN=PGAM1 PE=1 SV=2	653.667	886.863	958.03	1565.02	1745.5	1822.03
P41226	6	3	33.5477	0.00433951	4.16086	Control	ALPS	Ubiquitin-like modifier-activating enzyme 7 OS=Homo sapiens GN=UBA7 PE=1 SV=2	252.991	245.947	230.698	33.4158	66.0289	75.9124
A6NE01;F5GYN0;F5H8C1	7	1	28.8705	0.00437986	10.6915	Control	ALPS	Protein FAM186A OS=Homo sapiens GN=FAM186A PE=2 SV=3	718.48	577.741	676.175	96.0032	22.7896	65.6905
REVERSE12014	2	1	13.4326	0.00442142	1.61957	ALPS	Control	Reversed Sequence 12014	1831.96	1719.56	1960.77	2846.29	2670.05	3411.21
Q8NI77	4	2	24.0287	0.00442498	2.72339	Control	ALPS	Kinesin-like protein KIF18A OS=Homo sapiens GN=KIF18A PE=1 SV=2	2112.08	2353.97	2454.68	616.598	806.409	1118.22
P13224-2;P13224	21	14	90.6044	0.00445842	1.87765	Control	ALPS	Isoform 2 of Platelet glycoprotein Ib beta chain OS=Homo sapiens GN=GP1BB	6920	7827.87	7010.21	4686.95	3549.34	3351.66
P59665;P59666	4	4	27.3782	0.0045447	2.04523	ALPS	Control	Neutrophil defensin 1 OS=Homo sapiens GN=DEFA1 PE=1 SV=1	4379	4099.58	5460.27	11053.1	8115.25	9339.74
P16109;F6VVT6;Q5R341;Q5R342;Q5R345;Q5R349	10	7	67.5874	0.00456317	1.18406	ALPS	Control	P-selectin OS=Homo sapiens GN=SELP PE=1 SV=3	1552.63	1417.63	1435.47	1713.27	1760.79	1742.57
REVERSE22328	12	5	50.8957	0.00457113	6.34474	Control	ALPS	Reversed Sequence 22328	613.865	571.437	719.682	104.104	148.02	48.1229
REVERSE35253	1	1	7.4024	0.00457203	1.36584	Control	ALPS	Reversed Sequence 35253	1318.72	1356.46	1418.65	902.641	1030.32	1064.34
A0A0A0MRK1;E9PAV9	2	2	8.5027	0.00458881	2.65746	ALPS	Control	G patch domain-containing protein 4 OS=Homo sapiens GN=GPATCH4 PE=1 SV=1	305.216	299.029	318.424	981.407	895.518	575.027
REVERSE24349	3	3	14.0706	0.00469323	3.93175	Control	ALPS	Reversed Sequence 24349	1090.51	1224.38	1176.58	417.658	292.884	177.479
A0A087WZV3	4	2	17.7195	0.00471686	1.97478	Control	ALPS	Voltage-dependent L-type calcium channel subunit alpha-1C OS=Homo sapiens GN=CACNA1C PE=1 SV=1	955.918	924.938	897.19	363.691	531.86	511.214
Q0VDD8-4	9	2	40.1596	0.00474281	54.7312	Control	ALPS	Isoform 4 of Dynein heavy chain 14, axonemal OS=Homo sapiens GN=DNAH14	152.292	197.021	181.195	5.36647	0	4.3265
Q05707-3;Q05707;Q05707-2;Q4G0W3	7	2	36.5404	0.00492313	15.0209	ALPS	Control	Isoform 3 of Collagen alpha-1(XIV) chain OS=Homo sapiens GN=COL14A1	67.8382	33.9147	13.0589	545.446	774.125	405.004
P57737-2;A0A0A6YYL4;P57737-3;P57737-4	3	1	12.7357	0.00500329	14.2742	ALPS	Control	Isoform 2 of Coronin-7 OS=Homo sapiens GN=CORO7	2.97126	15.9663	11.7896	144.613	160.344	133.647
P43034	2	1	10.0374	0.00511983	2.08702	ALPS	Control	Platelet-activating factor acetylhydrolase IB subunit alpha OS=Homo sapiens GN=PAFAH1B1 PE=1 SV=2	597.283	616.521	586.677	958.772	1332.72	1466.15
H0YEV3	1	1	4.6883	0.00514215	8.11992	Control	ALPS	CD44 antigen (Fragment) OS=Homo sapiens GN=CD44 PE=1 SV=1	320.65	341.079	445.595	31.644	82.4638	22.2635
Q9Y251;Q9Y251-2;Q9Y251-3	5	4	19.9088	0.00530998	1.77234	Control	ALPS	Heparanase OS=Homo sapiens GN=HPSE PE=1 SV=2	728.81	512.479	615.089	352.461	352.261	342.697
E9PJK4;A6NI28;H0YEJ7	3	1	12.8763	0.00535932	2.14092	Control	ALPS	Rho GTPase-activating protein 42 OS=Homo sapiens GN=ARHGAP42 PE=1 SV=1	8977.06	7688.25	9317.75	5139.31	3522.75	3474.35
P12111;P12111-2	10	2	39.8121	0.00536004	35.3612	Control	ALPS	Collagen alpha-3(VI) chain OS=Homo sapiens GN=COL6A3 PE=1 SV=5	1026.23	215.14	156.185	14.7367	12.2679	12.5177
REVERSE7585	4	2	21.7943	0.00547573	218.817	Control	ALPS	Reversed Sequence 7585	1407.31	1487.09	1601.99	0	20.5486	0
P49326	4	2	24.171	0.00556694	142.461	Control	ALPS	Dimethylaniline monooxygenase [N-oxide-forming] 5 OS=Homo sapiens GN=FMO5 PE=1 SV=2	413.823	84.0153	67.889	0	3.97111	0
Q2M3C7;Q2M3C7-2	4	1	20.5032	0.00559547	Infinity	ALPS	Control	A-kinase anchor protein SPHKAP OS=Homo sapiens GN=SPHKAP PE=1 SV=1	0	0	0	6298.81	68.6003	507.028
REVERSE1113	1	1	3.9714	0.00568381	162.921	Control	ALPS	Reversed Sequence 1113	904.527	1063.5	975.76	17.9438	0.124986	0
REVERSE39834	3	2	23.949	0.00580646	2.41522	Control	ALPS	Reversed Sequence 39834	756.145	916.449	809.242	363.647	417.784	246.15
P62857	1	1	6.8001	0.00581524	108.743	ALPS	Control	40S ribosomal protein S28 OS=Homo sapiens GN=RPS28 PE=1 SV=1	9.63695	0	0	190.223	413.859	443.867
Q5T123;Q9H299	7	5	36.7065	0.00586412	4.46163	Control	ALPS	SH3 domain-binding glutamic acid-rich-like protein 3 OS=Homo sapiens GN=SH3BGRL3 PE=1 SV=1	895.612	1002.75	1885.06	221.952	263.343	362.694
P20700;A0A0D9SFE5;A0A0D9SFY5;E9PBF6	3	2	15.1475	0.00595812	2.11244	ALPS	Control	Lamin-B1 OS=Homo sapiens GN=LMNB1 PE=1 SV=2	2312.21	2198.82	2295.42	3718.45	4704.55	5955.19
P46439;Q5T8Q9;Q5T8R1	2	1	9.7728	0.0061225	33.8048	Control	ALPS	Glutathione S-transferase Mu 5 OS=Homo sapiens GN=GSTM5 PE=1 SV=3	82.3978	84.9217	108.236	1.98412	6.16725	0
REVERSE19127	3	2	11.9788	0.00619842	2.23846	ALPS	Control	Reversed Sequence 19127	282.192	443.669	300.571	724.192	704.969	868.462
Q9ULU8;F1T0E5;Q9ULU8-2;Q9ULU8-3;Q9ULU8-4	6	2	35.297	0.00622407	18.699	Control	ALPS	Calcium-dependent secretion activator 1 OS=Homo sapiens GN=CADPS PE=1 SV=3	1223.98	1334.32	1843.47	144.116	18.8684	72.4171
Q6DT37	3	2	16.0589	0.00623302	1.96323	ALPS	Control	Serine/threonine-protein kinase MRCK gamma OS=Homo sapiens GN=CDC42BPG PE=1 SV=2	408.828	465.855	355.508	949.865	670.299	794.98
REVERSE18128	10	5	45.0655	0.00623883	3.32448	ALPS	Control	Reversed Sequence 18128	284.791	363.395	466.686	1692.8	1050.4	963.175
P28066	1	1	5.7303	0.00636933	2.10282	Control	ALPS	Proteasome subunit alpha type-5 OS=Homo sapiens GN=PSMA5 PE=1 SV=3	1850.84	1598.73	1423.93	630.603	730.008	956.999
P67936;H0YL80;K7EMU5;K7ENT6;K7EP68;K7EPB9;K7EPV9;K7ERG3;P67936-2	58	26	352.633	0.0063822	1.48875	ALPS	Control	Tropomyosin alpha-4 chain OS=Homo sapiens GN=TPM4 PE=1 SV=3	9406.8	9497.8	8547.41	13404.8	12139.9	15324.4
P48426;H7BXS3;P48426-2;P78356	9	7	56.6682	0.00638463	2.95206	Control	ALPS	Phosphatidylinositol 5-phosphate 4-kinase type-2 alpha OS=Homo sapiens GN=PIP4K2A PE=1 SV=2	2370.74	2420.72	2178.27	497.58	864.043	999.347
REVERSE25247	6	3	30.3873	0.00640375	2.44442	ALPS	Control	Reversed Sequence 25247	1671.3	2725.36	1969.22	6115.53	4376.15	5069.16
REVERSE19513	4	2	16.248	0.00642628	165.091	ALPS	Control	Reversed Sequence 19513	18.2926	3.1722	0	517.483	1025.92	2000.25
REVERSE4122	4	2	21.4569	0.00647801	1.76797	Control	ALPS	Reversed Sequence 4122	5843.52	6299.46	6689.67	3904.09	2854.07	3893.96
P48147	10	4	49.3702	0.00655507	4.44907	Control	ALPS	Prolyl endopeptidase OS=Homo sapiens GN=PREP PE=1 SV=2	1184.38	572.165	1308.6	189.259	241.021	258.661
REVERSE17875	2	1	8.1317	0.00661072	3.54567	Control	ALPS	Reversed Sequence 17875	778.155	1186.93	1519.75	253.128	316.964	412.751
REVERSE48405	3	1	14.1004	0.00671194	77.8166	Control	ALPS	Reversed Sequence 48405	274.996	319.058	243.422	10.7622	0	0
Q13011;M0R248	7	5	30.7378	0.0067307	2.93806	ALPS	Control	Delta(3,5)-Delta(2,4)-dienoyl-CoA isomerase, mitochondrial OS=Homo sapiens GN=ECH1 PE=1 SV=2	225.878	113.623	155.379	542.548	409.81	501.63
K7EM38	67	1	249.803	0.00677034	1.30909	Control	ALPS	Actin, cytoplasmic 2 (Fragment) OS=Homo sapiens GN=ACTG1 PE=1 SV=1	2623.86	2760.37	2631.26	1963.51	1911.51	2247.93
H7BZJ3	13	4	55.4501	0.00678617	1.92697	ALPS	Control	Protein disulfide-isomerase A3 (Fragment) OS=Homo sapiens GN=PDIA3 PE=1 SV=1	2199.91	1919.11	2077.22	3803.05	3250.61	4886.31
O60306;H0YH15	2	1	6.4099	0.00696906	1.6693	Control	ALPS	Intron-binding protein aquarius OS=Homo sapiens GN=AQR PE=1 SV=4	1234.98	1272.83	950.939	719.638	643.246	709.087
O60488;O60488-2	1	1	4.7466	0.00701802	1.63014	ALPS	Control	Long-chain-fatty-acid--CoA ligase 4 OS=Homo sapiens GN=ACSL4 PE=1 SV=2	52158.6	68599	68940.3	99721	99862.8	109650
Q5XG92-6;Q5XG92;Q5XG92-4	2	1	8.9903	0.00703727	1.5419	Control	ALPS	Isoform 5 of Carboxylesterase 4A OS=Homo sapiens GN=CES4A	1774.96	1851.17	1756.5	1309.08	1199.36	982.462
Q13423;D6RAI5;D6RHU2;E9PCX7	6	2	24.8024	0.00704215	1.91323	Control	ALPS	NAD(P) transhydrogenase, mitochondrial OS=Homo sapiens GN=NNT PE=1 SV=3	159.222	175.8	183.822	70.5453	93.5702	107.072
P27797;K7EJB9;K7EL50	19	15	128.155	0.007075	2.39485	ALPS	Control	Calreticulin OS=Homo sapiens GN=CALR PE=1 SV=1	1461.5	2062.55	2698.78	4849.42	5006.49	5046.84
P02549;P02549-2;V9GY79	52	31	305.491	0.00715647	1.69638	Control	ALPS	Spectrin alpha chain, erythrocytic 1 OS=Homo sapiens GN=SPTA1 PE=1 SV=5	2004.4	2326.98	2818.85	1390.3	1479.62	1345.08
REVERSE25258	4	2	19.1731	0.00719966	6.76574	Control	ALPS	Reversed Sequence 25258	4796.04	4437.49	4118.67	259.973	729.278	984.251
E9PG32;J3QTM1;Q6ZR08	15	4	81.5232	0.00725756	2.10099	ALPS	Control	Dynein heavy chain 12, axonemal OS=Homo sapiens GN=DNAH12 PE=1 SV=2	525.973	679.062	671.827	1069.36	1261.09	1612.81
Q9H9B1;A0A1B0GU48;A0A1B0GV09;Q9H9B1-3	7	4	35.3895	0.00728062	2.08619	Control	ALPS	Histone-lysine N-methyltransferase EHMT1 OS=Homo sapiens GN=EHMT1 PE=1 SV=4	2220.04	2791.33	2339.99	1452.17	921.93	1149.72
P61019;H7C125;P61019-2	2	2	11.1264	0.00733218	56.1794	ALPS	Control	Ras-related protein Rab-2A OS=Homo sapiens GN=RAB2A PE=1 SV=1	0	8.85991	0	171.875	183.019	142.85
B4DDF4;A0A087WV51;A0A087X1X5;A0A087X271;B4DUT8;H3BQH0;H3BVI6;K7ES69;Q99439;Q99439-2	8	7	67.7868	0.00737327	2.90381	ALPS	Control	Calponin OS=Homo sapiens GN=CNN2 PE=1 SV=1	390.678	458.748	456.438	822.488	1410.11	1559.39
P60981-2;F6RFD5;P60981	4	1	27.2083	0.00756854	21.7453	Control	ALPS	Isoform 2 of Destrin OS=Homo sapiens GN=DSTN	1676.91	1408.3	1328.53	131.311	59.1875	12.4756
Q9H4M9;A0A024R571;C9IZH1;C9J2Z4;C9JC03;C9JIJ3	7	1	33.52	0.00759085	3.23633	Control	ALPS	EH domain-containing protein 1 OS=Homo sapiens GN=EHD1 PE=1 SV=2	72.9092	93.7777	64.0496	25.8492	30.4659	14.9806
Q0VF96;Q0VF96-2	14	7	63.0476	0.00763594	1.56344	Control	ALPS	Cingulin-like protein 1 OS=Homo sapiens GN=CGNL1 PE=1 SV=2	2114.6	2304.4	1807.17	1452.21	1326.47	1203.67
I3L1L3;Q9BQG0;Q9BQG0-2	4	3	13.0934	0.00770855	3.55856	Control	ALPS	Myb-binding protein 1A (Fragment) OS=Homo sapiens GN=MYBBP1A PE=1 SV=1	988.661	1112.83	1301.87	242.272	495.061	219.054
P31949	3	2	20.5892	0.00786841	87.5963	ALPS	Control	Protein S100-A11 OS=Homo sapiens GN=S100A11 PE=1 SV=2	0.619697	12.012	28.4626	1515.75	1110.03	973.928
P68104;A0A087WV01;A0A087WVQ9;A6PW80;P68104-2;Q05639;Q5JR01;Q5VTE0	7	5	34.9154	0.00794804	7.61163	ALPS	Control	Elongation factor 1-alpha 1 OS=Homo sapiens GN=EEF1A1 PE=1 SV=1	43.8059	36.1488	139.736	524.421	715.922	431.86
REVERSE20730	2	1	16.5205	0.00797891	95.9372	Control	ALPS	Reversed Sequence 20730	339.613	88.3665	52.0063	5.00312	0	0
REVERSE24051	5	1	21.0013	0.0080858	946.94	ALPS	Control	Reversed Sequence 24051	0.170039	0	5.93238	1605.81	4064.33	108.48
O00231;O00231-2	2	1	9.2503	0.00812868	50.9004	Control	ALPS	26S proteasome non-ATPase regulatory subunit 11 OS=Homo sapiens GN=PSMD11 PE=1 SV=3	178.758	149.084	144.988	0	0	9.28932
Q9UFH2;K7EK91;Q9UFH2-2	10	3	42.746	0.0081576	1.32992	ALPS	Control	Dynein heavy chain 17, axonemal OS=Homo sapiens GN=DNAH17 PE=1 SV=2	541.38	555.674	513.24	702.806	784.79	653.97
REVERSE22202	2	1	9.1454	0.00817475	1.95651	Control	ALPS	Reversed Sequence 22202	2389.78	2041.2	2358.12	976.968	1016.93	1476.1
Q12907;D6RBV2;D6RDX1;D6RIU4	4	3	22.4104	0.00827804	2.57791	Control	ALPS	Vesicular integral-membrane protein VIP36 OS=Homo sapiens GN=LMAN2 PE=1 SV=1	666.999	562.842	578.848	159.4	229.198	313.013
REVERSE24284	37	9	176.966	0.00834673	1.37499	Control	ALPS	Reversed Sequence 24284	10829.8	11250.4	11016.9	7232.56	7795.49	9042.64
REVERSE33277	2	1	8.7485	0.0083883	2.46184	Control	ALPS	Reversed Sequence 33277	4790.91	7797.31	8321.31	2826.6	2599.26	3067.57
A6NES4;A0A087WT58	4	1	22.326	0.00846478	2.11146	Control	ALPS	Maestro heat-like repeat-containing protein family member 2A OS=Homo sapiens GN=MROH2A PE=4 SV=4	2449.04	2462.06	2540.24	915.756	1052.13	1561.12
Q13017;A0A0A0MSK6;Q13017-2	5	2	24.4553	0.0087118	149.008	Control	ALPS	Rho GTPase-activating protein 5 OS=Homo sapiens GN=ARHGAP5 PE=1 SV=2	12666	11439.6	12141.2	236.117	4.39518	2.74216
O15145;C9JZD1	7	5	38.2695	0.00877376	2.55643	ALPS	Control	Actin-related protein 2/3 complex subunit 3 OS=Homo sapiens GN=ARPC3 PE=1 SV=3	1441.28	883.566	950.587	3351.22	2171.47	2850.73
REVERSE18200	3	1	18.5641	0.00888041	36.2818	Control	ALPS	Reversed Sequence 18200	1339.16	1720.18	1649.84	115.726	7.68358	6.38497
Q05682;C9J813;C9JE79;C9JEK3;E7EX44;E9PGZ1;F8WE61;Q05682-2;Q05682-3;Q05682-4;Q05682-5;Q05682-6	33	23	188.641	0.00899672	1.87177	Control	ALPS	Caldesmon OS=Homo sapiens GN=CALD1 PE=1 SV=3	2068.94	2174.6	1795.3	988.568	1342.08	895.623
F8W8Y7;Q5H9R4-2	3	1	14.362	0.00922157	40.2635	Control	ALPS	Armadillo repeat-containing X-linked protein 4 OS=Homo sapiens GN=ARMCX4 PE=1 SV=3	163.189	164.358	239.022	2.29783	11.7737	0
O43520	5	2	24.0966	0.00923429	41.5778	Control	ALPS	Phospholipid-transporting ATPase IC OS=Homo sapiens GN=ATP8B1 PE=1 SV=3	106.883	144.122	71.8949	7.76617	0	0
P50416;H3BMD2;P50416-2	7	5	41.0392	0.00939637	13.0373	Control	ALPS	Carnitine O-palmitoyltransferase 1, liver isoform OS=Homo sapiens GN=CPT1A PE=1 SV=2	1037.46	1173.59	1080.71	131.351	18.9914	102.146
REVERSE5195	10	3	42.1146	0.00940121	39.8751	Control	ALPS	Reversed Sequence 5195	808.449	773.3	662.991	1.83633	4.05198	50.4059
Q5U5Z8;H9KV53	4	2	16.856	0.0094406	2.48466	Control	ALPS	Cytosolic carboxypeptidase 2 OS=Homo sapiens GN=AGBL2 PE=1 SV=2	522.279	372.431	404.702	121.602	212.538	188.833
G5E9M4;C9JH62;Q9NRM2	2	2	16.1511	0.00947574	1.78161	ALPS	Control	Zinc finger protein 277 OS=Homo sapiens GN=ZNF277 PE=1 SV=1	2517.15	3515.98	3140.47	4813.91	5283.25	6246.63
P35579;A0A087X0T3;A7E2Y1;B1AH99;H3BUM1;O75691;P35579-2;Q5BKV1;Q9UJH8	219	151	1504.83	0.00952159	4.66238	Control	ALPS	Myosin-9 OS=Homo sapiens GN=MYH9 PE=1 SV=4	26360.6	26543.9	24602.9	6818.41	7337.71	2467.88
O95866;A0A0G2JJG8;A0A140T9L8;A0A140T9V1;B7ZLJ5;F8WDG3;O95866-2;O95866-3;O95866-4;O95866-5;O95866-6;O95866-7	10	9	48.3425	0.009526	2.02369	Control	ALPS	Megakaryocyte and platelet inhibitory receptor G6b OS=Homo sapiens GN=MPIG6B PE=1 SV=1	4941.53	4759.07	5476.05	2997.38	2673.65	1828.44
Q15691	6	3	43.1118	0.00953	2.12433	ALPS	Control	Microtubule-associated protein RP/EB family member 1 OS=Homo sapiens GN=MAPRE1 PE=1 SV=3	239.491	288.762	300.362	638.172	687.435	434.643
Q6KB66-2;Q6KB66;Q6KB66-3	6	2	27.5714	0.00960875	2.41241	ALPS	Control	Isoform 2 of Keratin, type II cytoskeletal 80 OS=Homo sapiens GN=KRT80	597.387	569.042	496.539	979.906	1245.29	1786.56
P30041	22	19	111.632	0.00961918	1.48416	Control	ALPS	Peroxiredoxin-6 OS=Homo sapiens GN=PRDX6 PE=1 SV=3	2723.24	2604.25	2754.42	1875.17	1532.71	2037.56
P09104	7	1	40.0731	0.00972773	3.00992	Control	ALPS	Gamma-enolase OS=Homo sapiens GN=ENO2 PE=1 SV=3	4978.92	5171.39	4625.41	2037	1926.29	945.721
P07237;H0Y3Z3;H7BZ94;I3L0S0;I3L312;I3L398;I3L3U6;I3L4M2;I3NI03	20	16	104.237	0.00979479	2.19581	ALPS	Control	Protein disulfide-isomerase OS=Homo sapiens GN=P4HB PE=1 SV=3	637.152	786.072	873.628	1895.23	1900.03	1248.18
Q6ZU35;F5H1N7	5	3	26.5949	0.00981801	16.4516	Control	ALPS	Uncharacterized protein KIAA1211 OS=Homo sapiens GN=KIAA1211 PE=1 SV=3	239.295	181.261	293.197	32.9667	3.08152	7.33686
REVERSE9103	2	1	9.5342	0.00992925	1.16437	Control	ALPS	Reversed Sequence 9103	20322.7	20627.9	18954.9	17605.3	16479.8	17363.8
REVERSE37712	2	2	8.2004	0.00998754	39.5968	Control	ALPS	Reversed Sequence 37712	195.542	162.76	243.653	11.5198	3.68235	0
O15027-2;A0A0C4DH09;F1T0I1;J3KNL6;O15027;O15027-3;O15027-4;O15027-5;X6RGP5	2	1	8.6522	0.0100597	56.8143	Control	ALPS	Isoform 2 of Protein transport protein Sec16A OS=Homo sapiens GN=SEC16A	297.049	549.634	362.928	18.1122	0	3.17839
Q9NS87;C9JKA9;H7BZT2;Q9NS87-2;Q9NS87-3	5	2	22.1586	0.0100758	6.44127	ALPS	Control	Kinesin-like protein KIF15 OS=Homo sapiens GN=KIF15 PE=1 SV=1	177.308	177.151	197.732	1305.88	502.076	1748.85
P49411	3	2	13.5729	0.0101879	1.50416	ALPS	Control	Elongation factor Tu, mitochondrial OS=Homo sapiens GN=TUFM PE=1 SV=2	3601.01	3395.7	3193.93	4616.24	4751.21	5960.9
P63167;Q96FJ2	1	1	5.4403	0.0102588	196548	ALPS	Control	Dynein light chain 1, cytoplasmic OS=Homo sapiens GN=DYNLL1 PE=1 SV=1	0.00493908	0	0	35.165	910.33	25.2716
Q6ZRV2	3	2	16.8141	0.0103529	2.28179	ALPS	Control	Protein FAM83H OS=Homo sapiens GN=FAM83H PE=1 SV=3	108.3	175.509	172.203	389.446	365.737	285.338
REVERSE19252	7	3	39.8369	0.0104328	1.49165	ALPS	Control	Reversed Sequence 19252	7070.33	7246.83	9128.55	11408.7	11070.3	12493.7
Q8IWU5;Q8IWU5-2	1	1	8.1606	0.0104663	2.19646	Control	ALPS	Extracellular sulfatase Sulf-2 OS=Homo sapiens GN=SULF2 PE=1 SV=1	4123.15	2366.51	2990.07	1361.08	1579.58	1375.25
Q86YN6;Q86YN6-2;Q86YN6-3;Q86YN6-4;Q86YN6-5;Q86YN6-6	4	2	16.547	0.0107652	20.2977	ALPS	Control	Peroxisome proliferator-activated receptor gamma coactivator 1-beta OS=Homo sapiens GN=PPARGC1B PE=1 SV=2	283.665	26.8551	48.9184	3171.25	2857.37	1267.15
REVERSE31159	4	2	23.9689	0.0111585	2.99507	ALPS	Control	Reversed Sequence 31159	891.391	1406.59	2192.03	4360.15	4408.14	4679.63
P15259	4	1	24.4755	0.0111922	4.54947	ALPS	Control	Phosphoglycerate mutase 2 OS=Homo sapiens GN=PGAM2 PE=1 SV=3	12.9849	17.8788	20.7733	49.6049	57.8078	127.508
REVERSE28072	2	1	10.3345	0.0113081	2.88022	Control	ALPS	Reversed Sequence 28072	632.484	625.445	516.725	225.573	121.696	268.883
P12931;J3QRU1;P07947;P12931-2	10	6	59.8077	0.0113573	1.67764	Control	ALPS	Proto-oncogene tyrosine-protein kinase Src OS=Homo sapiens GN=SRC PE=1 SV=3	923.514	965.713	994.18	687.288	573.8	457.641
REVERSE27970	1	1	3.9502	0.0117681	55.692	Control	ALPS	Reversed Sequence 27970	303.464	332.758	415.818	18.8903	0	0
X6RGV9;Q5T8I9	1	1	4.6414	0.0118213	Infinity	ALPS	Control	Small RNA 2'-O-methyltransferase (Fragment) OS=Homo sapiens GN=HENMT1 PE=1 SV=1	0	0	0	331.083	8.75227	313.735
Q9NVU0-3;A0A0C4DH01;Q9NVU0;Q9NVU0-2;Q9NVU0-4;Q9NVU0-5	2	1	13.521	0.0120826	1.63904	ALPS	Control	Isoform 3 of DNA-directed RNA polymerase III subunit RPC5 OS=Homo sapiens GN=POLR3E	1267.06	1401.04	1180.39	1794.18	1996.45	2517.21
P10644;K7EM13;K7EPB2;P10644-2	6	3	35.7045	0.0121254	1.43112	ALPS	Control	cAMP-dependent protein kinase type I-alpha regulatory subunit OS=Homo sapiens GN=PRKAR1A PE=1 SV=1	316.717	409.823	382.918	509.528	563.344	514.895
P49589	1	1	4.3289	0.0122126	65.482	Control	ALPS	Cysteine--tRNA ligase, cytoplasmic OS=Homo sapiens GN=CARS PE=1 SV=3	565.027	553.609	572.482	25.8257	0	0
Q5VZ46;Q5VZ46-2	5	5	23.3246	0.0122271	2.18373	Control	ALPS	Uncharacterized protein KIAA1614 OS=Homo sapiens GN=KIAA1614 PE=2 SV=3	2580.16	4071.61	3911.71	1383.98	1511.76	1941.62
P35232;C9JW96;C9JZ20;D6RBK0;E7ESE2;E9PCW0;P35232-2	7	3	39.0924	0.0122605	2.345	ALPS	Control	Prohibitin OS=Homo sapiens GN=PHB PE=1 SV=1	92.2495	103.208	128.317	187.875	238.38	332.998
Q15646;Q15646-3	2	1	9.1556	0.0122764	2.14804	Control	ALPS	2'-5'-oligoadenylate synthase-like protein OS=Homo sapiens GN=OASL PE=1 SV=2	621.736	496.028	472.508	178.578	254.36	307.4
REVERSE19289	3	1	13.8084	0.0124699	2.62945	ALPS	Control	Reversed Sequence 19289	374.2	181.631	192.274	623.683	625.608	717.813
Q99497;K7ELW0;K7EN27	10	9	58.4562	0.01249	7.65941	ALPS	Control	Protein/nucleic acid deglycase DJ-1 OS=Homo sapiens GN=PARK7 PE=1 SV=2	919.327	637.883	443.456	2041.37	5743.88	7538.67
Q53LP3	1	1	5.518	0.0124989	6.30833	Control	ALPS	Ankyrin repeat domain-containing protein SOWAHC OS=Homo sapiens GN=SOWAHC PE=1 SV=1	410.677	360.773	304.566	24.0573	33.2125	113.301
P14868;H7C278;P14868-2	8	5	41.6345	0.0125023	13.6173	Control	ALPS	Aspartate--tRNA ligase, cytoplasmic OS=Homo sapiens GN=DARS PE=1 SV=2	729.232	885.906	682.118	137.549	17.0795	14.0728
P30740;P30740-2;P50453	11	6	70.2287	0.0125228	2.98332	ALPS	Control	Leukocyte elastase inhibitor OS=Homo sapiens GN=SERPINB1 PE=1 SV=1	227.429	461.996	522.813	1357.18	1106.58	1152.73
O00264	4	2	19.6344	0.0126988	1.91176	ALPS	Control	Membrane-associated progesterone receptor component 1 OS=Homo sapiens GN=PGRMC1 PE=1 SV=3	357.134	235.224	353.687	577.8	544.913	685.896
Q14697;E9PKU7;F5H6X6;Q14697-2	9	7	46.2867	0.0129069	5.55828	ALPS	Control	Neutral alpha-glucosidase AB OS=Homo sapiens GN=GANAB PE=1 SV=3	391.47	511.512	546.05	1164.8	3695.81	3193.52
REVERSE35118	5	4	21.1538	0.0129151	7.95133	Control	ALPS	Reversed Sequence 35118	1480.43	1307.84	1558.46	320.045	175.557	51.0654
Q92619;F5H1R4;K7EM85;K7ES92;K7ES98;Q92619-2	5	5	27.4586	0.0129681	3.02098	ALPS	Control	Rho GTPase-activating protein 45 OS=Homo sapiens GN=ARHGAP45 PE=1 SV=2	349.206	316.05	364.611	607.973	1166.96	1336.27
REVERSE33327	3	1	14.467	0.0130715	12.8306	Control	ALPS	Reversed Sequence 33327	326.979	425.366	414.976	18.7639	5.904	66.3119
Q7Z4V0;Q7Z4V0-2;Q7Z4V0-3	2	1	17.2694	0.0131925	17.8961	ALPS	Control	Zinc finger protein 438 OS=Homo sapiens GN=ZNF438 PE=1 SV=1	93.3052	121.361	80.7137	926.635	532.704	3826.8
P21860	4	2	16.0742	0.0132851	9.83801	Control	ALPS	Receptor tyrosine-protein kinase erbB-3 OS=Homo sapiens GN=ERBB3 PE=1 SV=1	2371.43	4117.96	4096.17	91.623	517.737	466.626
P62873;B3KVK2;F6UT28;F6X3N5;H7C5J5;P62873-2;Q9HAV0	9	1	39.889	0.0134404	35.1967	ALPS	Control	Guanine nucleotide-binding protein G(I)/G(S)/G(T) subunit beta-1 OS=Homo sapiens GN=GNB1 PE=1 SV=3	0	8.46518	9.41021	189.153	175.254	264.747
P16157-21	18	1	98.82	0.0135888	72.5985	ALPS	Control	Isoform Br21 of Ankyrin-1 OS=Homo sapiens GN=ANK1	40.6864	0	5.63213	1323.93	1278.37	760.363
REVERSE31935	3	1	13.4481	0.0139724	30.595	Control	ALPS	Reversed Sequence 31935	131.639	94.6042	130.802	11.67	0	0
REVERSE22016	2	1	14.3297	0.014319	3.25988	ALPS	Control	Reversed Sequence 22016	477.833	225.122	445.702	877.663	1366.92	1499.9
O00116	3	2	15.9352	0.0144397	2.08952	ALPS	Control	Alkyldihydroxyacetonephosphate synthase, peroxisomal OS=Homo sapiens GN=AGPS PE=1 SV=1	2201.41	2262.14	2238.18	3225.77	5276.26	5501.34
A2RUB6;A2RUB6-2;C9JYB8;F8WCY0	3	2	17.6564	0.0145813	1.93598	Control	ALPS	Coiled-coil domain-containing protein 66 OS=Homo sapiens GN=CCDC66 PE=1 SV=4	2405.82	2439.73	2504.11	1030.18	1715.69	1050.47
P26038;P35241-4;V9GZ54	50	28	299.561	0.0146472	1.92972	ALPS	Control	Moesin OS=Homo sapiens GN=MSN PE=1 SV=3	1628.62	1149.77	1932.98	3001.41	3361.18	2729.03
O43847;B1AKJ5;G3V1R5;O43847-2	2	1	9.1488	0.0148138	3.52198	ALPS	Control	Nardilysin OS=Homo sapiens GN=NRDC PE=1 SV=2	80.3818	79.114	108.084	346.06	424.79	171.562
Q6IS14;C9J4W5;C9J7B5;F8WCJ1;I3L397;I3L504;P63241;P63241-2;Q9GZV4	2	2	11.5393	0.0148613	1.50907	Control	ALPS	Eukaryotic translation initiation factor 5A-1-like OS=Homo sapiens GN=EIF5AL1 PE=2 SV=2	448.287	542.892	568.945	335.35	308.335	390.146
Q8N392-2;Q8N392	9	6	45.852	0.0148796	2.18547	Control	ALPS	Isoform 2 of Rho GTPase-activating protein 18 OS=Homo sapiens GN=ARHGAP18	1188.76	894.55	1014.82	402.358	364.172	651.069
P22626;A0A087WUI2;P22626-2	6	5	36.4587	0.0148813	32.0942	ALPS	Control	Heterogeneous nuclear ribonucleoproteins A2/B1 OS=Homo sapiens GN=HNRNPA2B1 PE=1 SV=2	366.016	30.5661	21.0231	1779.11	8141.05	3482.55
P37837;F2Z393	9	7	47.1232	0.0148886	3.57695	ALPS	Control	Transaldolase OS=Homo sapiens GN=TALDO1 PE=1 SV=2	325.079	288.086	272.294	646.158	836.796	1684.29
Q8NG31;H0YCZ2;H0YEY7;Q8NG31-2	9	1	41.5361	0.0149489	11.4818	Control	ALPS	Kinetochore scaffold 1 OS=Homo sapiens GN=KNL1 PE=1 SV=3	430.54	327.049	419.103	55.7338	40.3341	6.41569
P02647;F8W696	5	4	31.7861	0.0149867	6.11999	ALPS	Control	Apolipoprotein A-I OS=Homo sapiens GN=APOA1 PE=1 SV=1	35.7598	144.745	106.446	721.691	659.748	374.698
O00329;F8W9P4;Q5SR50	2	1	9.2656	0.0152058	1729.42	ALPS	Control	Phosphatidylinositol 4,5-bisphosphate 3-kinase catalytic subunit delta isoform OS=Homo sapiens GN=PIK3CD PE=1 SV=2	0.852541	0	0	12.0928	686.371	775.934
Q9Y4F3	3	2	11.997	0.015279	3.05183	Control	ALPS	Meiosis regulator and mRNA stability factor 1 OS=Homo sapiens GN=MARF1 PE=1 SV=6	386.316	238.13	262.928	147.997	71.0217	71.749
P27824-2;D6RAQ8;D6RAU8;D6RB85;D6RD16;D6RDP7;D6RFL1;D6RGY2;D6RHJ3;H0Y9H1;H0Y9Q7;P27824;P27824-3	11	9	72.5811	0.0154257	5.78077	ALPS	Control	Isoform 2 of Calnexin OS=Homo sapiens GN=CANX	234.124	237.164	288.074	1845.4	581.482	1962.82
P02458;P02458-1	2	1	8.9237	0.0156434	12.7743	Control	ALPS	Collagen alpha-1(II) chain OS=Homo sapiens GN=COL2A1 PE=1 SV=3	1593.62	1752.54	1727.45	326.736	24.1047	46.3338
Q8TDY8;Q8TDY8-2	2	1	8.1632	0.0156471	67.9613	ALPS	Control	Immunoglobulin superfamily DCC subclass member 4 OS=Homo sapiens GN=IGDCC4 PE=1 SV=1	12.4265	0	9.44893	730.115	145.516	611.051
Q9BY07-2;E7EQT3;Q9BY07;Q9BY07-3;Q9BY07-4;Q9BY07-5;Q9BY07-6;Q9BY07-7;Q9BY07-8	3	1	15.1637	0.0158194	Infinity	Control	ALPS	Isoform 2 of Electrogenic sodium bicarbonate cotransporter 4 OS=Homo sapiens GN=SLC4A5	5.92793	230.878	240.865	0	0	0
P62993;P62993-2	6	2	31.5613	0.0159305	4.54031	ALPS	Control	Growth factor receptor-bound protein 2 OS=Homo sapiens GN=GRB2 PE=1 SV=1	43.4237	51.4952	67.2716	117.411	259.22	359.764
Q9UJZ1;Q9UJZ1-2	1	1	4.8445	0.0161503	5.06426	ALPS	Control	Stomatin-like protein 2, mitochondrial OS=Homo sapiens GN=STOML2 PE=1 SV=1	764.098	586.249	543.854	1683.71	2305.97	5603.05
A4FU69;A4FU69-3	6	2	27.5257	0.0161616	1.71752	Control	ALPS	EF-hand calcium-binding domain-containing protein 5 OS=Homo sapiens GN=EFCAB5 PE=1 SV=3	3485.08	2924.33	3282.4	1518.34	1767.39	2357.18
O00232	4	1	17.1724	0.0161638	50.6633	Control	ALPS	26S proteasome non-ATPase regulatory subunit 12 OS=Homo sapiens GN=PSMD12 PE=1 SV=3	518.834	463.995	693.034	33.0785	0	0
D3DSM0;J3KNI6;P05107	4	3	17.5933	0.0161833	1.43293	ALPS	Control	Integrin beta OS=Homo sapiens GN=ITGB2 PE=1 SV=1	215.524	175.271	210.494	323.052	263.485	275.071
P61158;A0A0A0MTI9;B4DXW1;C9IZN3;F8WDR7;F8WE84;F8WEW2;H7C4J1;Q9C0K3;Q9P1U1;Q9P1U1-2;Q9P1U1-3	20	17	111.934	0.0162352	1.17516	ALPS	Control	Actin-related protein 3 OS=Homo sapiens GN=ACTR3 PE=1 SV=3	1496.66	1485.59	1440.3	1685.79	1646.07	1865.32
P30048-2;P30048	5	3	18.8008	0.0163283	9.971	ALPS	Control	Isoform 2 of Thioredoxin-dependent peroxide reductase, mitochondrial OS=Homo sapiens GN=PRDX3	45.7007	17.7963	23.8885	432.463	344.695	94.1636
P16284-3;A0A075B727;A0A075B728;A0A075B737;A0A075B738;P16284;P16284-2;P16284-4;P16284-5;P16284-6	11	8	67.0069	0.0165867	1.65458	Control	ALPS	Isoform Delta13 of Platelet endothelial cell adhesion molecule OS=Homo sapiens GN=PECAM1	498.376	666.95	600.496	317.66	425.946	323.629
O43497;O43497-10;O43497-11;O43497-12;O43497-13;O43497-15;O43497-16;O43497-17;O43497-18;O43497-19;O43497-2;O43497-20;O43497-21;O43497-22;O43497-23;O43497-24;O43497-25;O43497-26;O43497-3;O43497-33;O43497-34;O43497-35;O43497-36;O43497-4;O43497-5;O43497-6;O43497-7;O43497-8;O43497-9	5	2	22.5145	0.016678	53.3012	Control	ALPS	Voltage-dependent T-type calcium channel subunit alpha-1G OS=Homo sapiens GN=CACNA1G PE=1 SV=3	470.948	795.109	721.398	37.2872	0	0
P42224-2;D2KFR9;E7EPD2;J3KPM9;P42224	6	2	36.2601	0.01678	29.2186	ALPS	Control	Isoform Beta of Signal transducer and activator of transcription 1-alpha/beta OS=Homo sapiens GN=STAT1	0	0	14.9439	128.036	191.321	117.282
Q96C45	3	1	14.7477	0.0168939	63.4286	ALPS	Control	Serine/threonine-protein kinase ULK4 OS=Homo sapiens GN=ULK4 PE=1 SV=2	28.8579	0	4.25809	224.578	903.282	972.638
P06396-4;A0A0A0MS51;A0A0A0MT01;A0A0U1RQL8;P06396;P06396-2;P06396-3;Q5T0I0;Q9Y6U3-2	59	43	292.782	0.0169731	1.26757	Control	ALPS	Isoform 4 of Gelsolin OS=Homo sapiens GN=GSN	16075.1	13740	15772.6	11429.5	11749.1	12786
REVERSE12399	2	1	14.1913	0.0170934	2.16124	Control	ALPS	Reversed Sequence 12399	767.973	740.423	1063.85	285.823	498.481	405.87
O43747-2;H3BNR4;O43747	3	1	13.3063	0.0171564	33.677	Control	ALPS	Isoform 2 of AP-1 complex subunit gamma-1 OS=Homo sapiens GN=AP1G1	91.5422	214.106	217.264	0	0	15.5272
Q86YW5;Q86YW5-2	3	2	32.3939	0.0172123	1.34792	ALPS	Control	Trem-like transcript 1 protein OS=Homo sapiens GN=TREML1 PE=1 SV=2	1754.54	1524.18	1913.51	2330.28	2177.29	2491.12
REVERSE7022	3	2	11.374	0.017285	65.6435	ALPS	Control	Reversed Sequence 7022	0	17.2084	33.5952	1227.23	986.052	1121.64
K7EMX1;K7EJV2	1	1	9.142	0.0173637	70.158	Control	ALPS	Kinetochore protein Spc24 (Fragment) OS=Homo sapiens GN=SPC24 PE=1 SV=1	1707.51	1675.63	1527.22	0	69.9899	0
P53675;A0A087WX41;P53675-2	10	1	54.8533	0.0173659	16.5277	ALPS	Control	Clathrin heavy chain 2 OS=Homo sapiens GN=CLTCL1 PE=1 SV=2	3.63333	20.2864	30.6869	218.799	541.66	142.066
P62136;E9PMD7	3	1	19.849	0.0174753	5.50766	ALPS	Control	Serine/threonine-protein phosphatase PP1-alpha catalytic subunit OS=Homo sapiens GN=PPP1CA PE=1 SV=1	39.7705	26.166	136.737	412.842	381.128	322.287
P08476	1	1	4.1435	0.0176628	7.73484	Control	ALPS	Inhibin beta A chain OS=Homo sapiens GN=INHBA PE=1 SV=2	999.964	1068.9	1050.58	97.5227	273.124	32.6516
REVERSE23854	3	2	12.5624	0.0177359	46.7079	Control	ALPS	Reversed Sequence 23854	926.41	898.368	956.618	1.83932	57.7094	0
REVERSE46464	2	1	8.6447	0.0178439	Infinity	ALPS	Control	Reversed Sequence 46464	0	0	0	600.862	14.6485	17.7993
REVERSE31967	1	1	4.2188	0.01808	64.9464	Control	ALPS	Reversed Sequence 31967	1580.46	1489.3	1499.23	0	70.3501	0
Q04917;A2IDB2	20	6	115.669	0.0180907	1.77398	ALPS	Control	14-3-3 protein eta OS=Homo sapiens GN=YWHAH PE=1 SV=4	996.468	799.417	887.074	1739.91	1203.71	1815.88
Q5JXB2	3	1	19.335	0.0181159	1.96618	Control	ALPS	Putative ubiquitin-conjugating enzyme E2 N-like OS=Homo sapiens GN=UBE2NL PE=1 SV=1	317.803	337.137	386.492	157.296	133.67	238.707
P49588;P49588-2	2	2	9.7811	0.0181854	70.1719	ALPS	Control	Alanine--tRNA ligase, cytoplasmic OS=Homo sapiens GN=AARS PE=1 SV=2	0	3.66065	0.85949	225.969	13.4807	77.737
O60524	1	1	4.4147	0.0182926	110.89	ALPS	Control	Nuclear export mediator factor NEMF OS=Homo sapiens GN=NEMF PE=1 SV=4	42.8397	45.7311	20.3762	1019.86	407.742	10653.5
REVERSE53680	2	2	8.6343	0.018304	2.72484	ALPS	Control	Reversed Sequence 53680	359.078	632.499	806.442	1350.86	1501.28	2047.16
P04004	2	1	10.0561	0.0183667	28.2602	Control	ALPS	Vitronectin OS=Homo sapiens GN=VTN PE=1 SV=1	209.123	180.986	306.443	3.73325	20.9145	0
Q14DG7	2	2	8.0383	0.0183967	4.35506	Control	ALPS	Transmembrane protein 132B OS=Homo sapiens GN=TMEM132B PE=2 SV=2	586.301	1024.38	1121.43	254.024	278.383	94.9353
P35527;K7EQQ3	6	3	34.7039	0.018605	3.53033	Control	ALPS	Keratin, type I cytoskeletal 9 OS=Homo sapiens GN=KRT9 PE=1 SV=3	566.398	320.789	398.416	178.462	122.194	63.5034
Q9UJU3-2;K7EN57;K7ENS0;K7EQV5;K7ERI5;Q9UJU3	1	1	4.898	0.01865	29.8666	Control	ALPS	Isoform 2 of Zinc finger protein 112 OS=Homo sapiens GN=ZNF112	64.5065	149.177	237.277	8.33479	6.76437	0
REVERSE12798	2	2	8.1933	0.0186861	80.1592	ALPS	Control	Reversed Sequence 12798	3.44323	0	0	215.457	47.5604	12.9896
O95786;A2A376;O95786-2	6	2	29.3972	0.0188315	9.60902	ALPS	Control	Probable ATP-dependent RNA helicase DDX58 OS=Homo sapiens GN=DDX58 PE=1 SV=2	52.6608	378.537	42.7448	1968.44	1532.56	1053.12
Q9UPR0	1	1	3.8555	0.0188528	1.44012	Control	ALPS	Inactive phospholipase C-like protein 2 OS=Homo sapiens GN=PLCL2 PE=1 SV=2	11521	10218.5	11208.1	6738.41	9038.89	7101.04
REVERSE26553	4	1	20.1407	0.0190045	27.7398	ALPS	Control	Reversed Sequence 26553	40.2105	20.1747	1.09238	486.711	551.634	667.031
REVERSE27395	7	2	36.4213	0.0192142	5.38275	ALPS	Control	Reversed Sequence 27395	90.5748	335.617	398.558	1892.25	1245.98	1301.18
P20585	1	1	4.3641	0.0192827	210.618	ALPS	Control	DNA mismatch repair protein Msh3 OS=Homo sapiens GN=MSH3 PE=1 SV=4	0	15.9023	6.81212	2113.02	2549.71	121.336
P50990-2;H7C4C8;P50990;P50990-3	8	4	47.6601	0.0193091	5.29953	Control	ALPS	Isoform 2 of T-complex protein 1 subunit theta OS=Homo sapiens GN=CCT8	619.537	2166.77	1440.51	203.429	215.183	378.972
P23219;A0A087X296;P23219-2;P23219-3;P23219-4;P23219-5;P23219-6;X6RJD6	7	5	50.3782	0.0193523	1.2076	Control	ALPS	Prostaglandin G/H synthase 1 OS=Homo sapiens GN=PTGS1 PE=1 SV=2	1543.96	1438.68	1662.42	1277.11	1344.06	1225.33
REVERSE47920	2	1	7.8085	0.0193549	1.9841	ALPS	Control	Reversed Sequence 47920	7355.11	10917.5	13424.4	22566.8	18373.7	21949.4
Q15762;J3QL19;J3QQW1;J3QR77;J3QRQ4	4	2	27.4553	0.0194032	1.37638	Control	ALPS	CD226 antigen OS=Homo sapiens GN=CD226 PE=1 SV=2	1221.03	1079.19	1063.33	700.989	887.03	855.75
Q8N0Z3	2	1	8.2007	0.0195466	2.52978	Control	ALPS	Spindle and centriole-associated protein 1 OS=Homo sapiens GN=SPICE1 PE=1 SV=1	359.913	347.371	280.443	200.268	90.6447	99.5268
REVERSE16588	3	1	13.559	0.0195921	3.6419	Control	ALPS	Reversed Sequence 16588	2103.29	2175.57	2253.06	251.902	820.902	720.745
Q8IW36;E7EVQ0;F2Z2N8;F2Z3A3;F6W2C3;Q8IW36-1;Q8IW36-2;Q8IW36-3	3	2	14.8114	0.0197501	11.6942	Control	ALPS	Zinc finger protein 695 OS=Homo sapiens GN=ZNF695 PE=1 SV=4	706.353	669.467	699.851	8.53174	101.522	67.4425
H7C3I5;A6NHJ8;A6NMA8;A6NND8;O95825	1	1	4.7724	0.0197573	70.5252	Control	ALPS	Quinone oxidoreductase-like protein 1 (Fragment) OS=Homo sapiens GN=CRYZL1 PE=1 SV=1	1224.25	2004.73	1776.1	52.1913	18.7774	0
REVERSE3281	1	1	5.2502	0.0203231	47.6586	Control	ALPS	Reversed Sequence 3281	1057.16	790.916	967.433	59.0766	0	0
Q86UX7;F5H1C6;F5H3I6;H0YFT5;Q86UX7-2	64	52	324.702	0.0204731	2.422	Control	ALPS	Fermitin family homolog 3 OS=Homo sapiens GN=FERMT3 PE=1 SV=1	14516.2	15026.9	14636.1	8965.68	5564.28	3710.77
Q9BVJ6;Q9BVJ6-2;Q9BVJ6-3	1	1	4.1103	0.0205321	1.4307	ALPS	Control	U3 small nucleolar RNA-associated protein 14 homolog A OS=Homo sapiens GN=UTP14A PE=1 SV=1	303.14	285.198	251.943	465.833	368.246	368.108
REVERSE26959	3	1	11.3778	0.0206276	2.47435	ALPS	Control	Reversed Sequence 26959	427.118	653.124	265.93	1039.59	1148.72	1142.59
Q4KMQ2;Q4KMQ2-2;Q4KMQ2-3;Q4KMQ2-4	7	4	37.8371	0.0206942	1.9599	ALPS	Control	Anoctamin-6 OS=Homo sapiens GN=ANO6 PE=1 SV=2	355.994	386.305	275.49	756.178	752.876	485.706
Q9Y4G8	3	1	10.7258	0.0207268	59.4179	ALPS	Control	Rap guanine nucleotide exchange factor 2 OS=Homo sapiens GN=RAPGEF2 PE=1 SV=1	24.8932	12.0211	17.6075	1923.75	1220.49	95.3262
P24844;P24844-2	11	3	44.4723	0.0208588	3.33743	Control	ALPS	Myosin regulatory light polypeptide 9 OS=Homo sapiens GN=MYL9 PE=1 SV=4	447.857	559.346	721.94	162.336	88.7663	267.003
REVERSE13787	5	3	21.3967	0.0209782	1.45156	ALPS	Control	Reversed Sequence 13787	359.808	428.981	338.794	472.87	561.413	602.467
F8WDG2;C9J477;C9J579;C9JA22;C9JCY2;Q6PIY5;Q6PIY5-2	1	1	5.8396	0.0210369	220.385	ALPS	Control	Uncharacterized protein C1orf228 OS=Homo sapiens GN=C1orf228 PE=1 SV=1	9.91585	6.4348	0	711.934	2811.16	80.3433
REVERSE4758	4	1	17.092	0.0210488	51.186	Control	ALPS	Reversed Sequence 4758	1341.03	1269	1340.65	77.1829	0	0
REVERSE51308	1	1	4.483	0.0217442	29.7411	Control	ALPS	Reversed Sequence 51308	203.041	197.824	370.035	11.2644	0	14.656
A6NNI4;A0A087WU13;G8JLH6;P21926	6	6	48.6747	0.0222852	1.45845	Control	ALPS	Tetraspanin OS=Homo sapiens GN=CD9 PE=1 SV=1	5615.21	4214.39	4399.74	3329.41	2943.28	3483.82
P11021;Q86UE8;Q86UE8-2	49	32	237.928	0.0223511	1.30118	ALPS	Control	78 kDa glucose-regulated protein OS=Homo sapiens GN=HSPA5 PE=1 SV=2	4625.01	4173.73	4673.09	5142.08	6263.77	6123.38
Q5VWN6;Q5VWN6-2	4	1	21.5611	0.0224405	1.4327	Control	ALPS	Protein FAM208B OS=Homo sapiens GN=FAM208B PE=1 SV=1	737.009	828.273	657.638	562.048	545.597	443.916
Q14141-3;B1AMS2;Q14141;Q14141-2;Q14141-4	1	1	4.974	0.0224793	4.0008	Control	ALPS	Isoform IV of Septin-6 OS=Homo sapiens GN=SEPT6	580.541	720.83	763.974	127.401	73.676	315.156
REVERSE28218	1	1	4.4329	0.0226331	44.609	Control	ALPS	Reversed Sequence 28218	487.168	606.692	1001.8	32.0254	14.953	0
Q6UWL6;A0A0A0MQV3;A0A0A0MRC1;Q6UWL6-2;Q6UWL6-3	3	2	25.3069	0.0226656	3.94432	Control	ALPS	Kin of IRRE-like protein 2 OS=Homo sapiens GN=KIRREL2 PE=1 SV=2	17079.5	5723.14	15231.3	3092.7	2925.21	3624.81
P29401;A0A0B4J1R6;E9PFF2;F8W888;F8WAX4;P29401-2	10	7	56.732	0.0229504	1.73082	ALPS	Control	Transketolase OS=Homo sapiens GN=TKT PE=1 SV=3	807.343	859.613	843.161	1647.67	1637.21	1059.68
Q9ULV4-3;B4E3S0;F8VRE9;F8VSA4;F8VTT6;F8VUX3;F8VV53;F8VVB7;F8W1H8;H0YHL7;Q9ULV4;Q9ULV4-2	17	15	119.386	0.0230671	1.38097	Control	ALPS	Isoform 3 of Coronin-1C OS=Homo sapiens GN=CORO1C	3152.89	2709.4	2460.19	2198.73	1995.33	1832.5
P40763-3;G8JLH9;P40763;P40763-2	2	1	10.9103	0.0231236	1.80134	ALPS	Control	Isoform 3 of Signal transducer and activator of transcription 3 OS=Homo sapiens GN=STAT3	121.75	96.5851	106.59	207.137	144.255	233.909
P01871;A0A1B0GUU9;P01871-2	8	4	40.3787	0.0232515	30.036	Control	ALPS	Immunoglobulin heavy constant mu OS=Homo sapiens GN=IGHM PE=1 SV=4	555.471	405.501	378.369	5.42703	39.1641	0
REVERSE12044	4	1	16.4238	0.0234048	1.63552	Control	ALPS	Reversed Sequence 12044	1883.57	1355.54	1509.77	910.014	834.587	1158.98
B1ALM3;Q13698	1	1	9.3104	0.0235215	39.0028	Control	ALPS	Voltage-dependent L-type calcium channel subunit alpha OS=Homo sapiens GN=CACNA1S PE=1 SV=1	726.683	850.05	997.501	35.2094	30.3981	0.39374
REVERSE6662	4	2	22.798	0.0235817	3.57503	ALPS	Control	Reversed Sequence 6662	676.217	272.994	545.057	1166.73	1562.02	2613.3
P00918;E5RID5;E5RK37	4	3	21.6633	0.0236911	1.44705	ALPS	Control	Carbonic anhydrase 2 OS=Homo sapiens GN=CA2 PE=1 SV=2	1347.02	1141.52	1280.22	1829.88	1532.91	2090.78
Q6ZT07	2	1	8.3043	0.0238066	2.30822	ALPS	Control	TBC1 domain family member 9 OS=Homo sapiens GN=TBC1D9 PE=2 SV=2	61.277	68.4262	40.9685	178.784	114.223	100.941
REVERSE28654	6	3	24.1173	0.0238474	39.2819	Control	ALPS	Reversed Sequence 28654	239.53	309.806	879.026	36.3618	0	0
Q86V20-2	5	1	29.1707	0.0238642	4.92228	Control	ALPS	Isoform 2 of Protein FAM35A OS=Homo sapiens GN=FAM35A	3125.36	2813.06	2947.64	431.561	1179.96	193.754
Q63HM2;B5MC47;B6ZDM2;H0YIY3;H0YJ84	6	1	30.7487	0.0238967	380.813	ALPS	Control	Pecanex-like protein 4 OS=Homo sapiens GN=PCNX4 PE=1 SV=4	0	0	1.73356	7.23463	241.72	411.207
P20073-2;P20073	6	3	28.7138	0.0244154	3.77117	ALPS	Control	Isoform 2 of Annexin A7 OS=Homo sapiens GN=ANXA7	119.228	96.6059	62.2231	408.647	465.722	174.233
Q6ZMI0	6	1	25.3119	0.0246208	5.85933	Control	ALPS	Protein phosphatase 1 regulatory subunit 21 OS=Homo sapiens GN=PPP1R21 PE=1 SV=1	776.469	374.25	341.281	98.3524	128.116	28.1677
Q9BQS2-4;A0A096LNH4;D6RF99;Q9BQS2;Q9BQS2-2;Q9BQS2-3;X6R8R1	1	1	4.7003	0.0246849	5.95397	Control	ALPS	Isoform 4 of Synaptotagmin-15 OS=Homo sapiens GN=SYT15	239.244	349.465	294.841	105.135	29.5798	13.6825
Q15084-3;Q15084;Q15084-2;Q15084-4;Q15084-5	14	10	65.4479	0.0247228	1.6342	ALPS	Control	Isoform 3 of Protein disulfide-isomerase A6 OS=Homo sapiens GN=PDIA6	1018.04	1267.14	1151.08	2224.98	1921.43	1469.13
Q96A65;Q96A65-2	2	1	14.9731	0.0247622	25.5256	Control	ALPS	Exocyst complex component 4 OS=Homo sapiens GN=EXOC4 PE=1 SV=1	223.193	306.261	325.388	0	33.4896	0
Q9UHF7;E5RJ97;H0YC29;Q9UHF7-2;Q9UHF7-3	3	2	12.9131	0.0250025	9.5653	Control	ALPS	Zinc finger transcription factor Trps1 OS=Homo sapiens GN=TRPS1 PE=1 SV=2	294.551	151.927	77.6838	35.7147	14.2189	4.86465
P62837;A0A087WY85;A0A0A0MQU3;D6RAH7;D6RFM0;H9KV45;P61077;P61077-2;P61077-3;P62837-2	2	1	12.6767	0.0254834	29.5707	Control	ALPS	Ubiquitin-conjugating enzyme E2 D2 OS=Homo sapiens GN=UBE2D2 PE=1 SV=1	662.469	430.172	329.489	5.75662	0	42.3359
Q9UL68-2;Q9UL68;Q9UL68-4;R4GMY9	5	2	22.3968	0.0255565	497.873	ALPS	Control	Isoform 2 of Myelin transcription factor 1-like protein OS=Homo sapiens GN=MYT1L	1.46751	0	0	80.6443	7.90724	642.085
REVERSE5889	2	2	9.2163	0.025596	4.7147	Control	ALPS	Reversed Sequence 5889	1521.13	518.426	1181.31	137.047	168.188	377.919
P60842	3	1	19.0531	0.0256776	6.51924	ALPS	Control	Eukaryotic initiation factor 4A-I OS=Homo sapiens GN=EIF4A1 PE=1 SV=1	8.61453	3.5802	3.88752	12.8661	36.4729	55.5051
REVERSE7581	6	3	37.0783	0.0258865	27.2595	Control	ALPS	Reversed Sequence 7581	112.184	1083.24	1116.15	43.8411	9.49086	31.4669
REVERSE163	4	1	17.1902	0.0260365	8.42182	ALPS	Control	Reversed Sequence 163	148.875	1049.08	76.7769	3924.39	3999.06	2812.1
O75083;D6RD66;O75083-3	40	30	226.17	0.026267	1.3339	ALPS	Control	WD repeat-containing protein 1 OS=Homo sapiens GN=WDR1 PE=1 SV=4	2105.04	2054.34	1663.47	2782.37	2423.44	2561.27
O14818-2;A0A087WYS6;H0Y586;O14818;O14818-4;Q8TAA3;Q8TAA3-2;Q8TAA3-5	3	2	16.1606	0.0264886	30.7356	Control	ALPS	Isoform 2 of Proteasome subunit alpha type-7 OS=Homo sapiens GN=PSMA7	96.7717	1019.68	149.407	30.2974	7.22368	3.66445
P05556;C9JPK5;E7EQW5;E7ERX5;E7EUI6;E9PLR6;H7C4N8;P05556-2;P05556-3;P05556-4;P05556-5;Q5T3E6	13	8	89.8182	0.0267034	3.15789	Control	ALPS	Integrin beta-1 OS=Homo sapiens GN=ITGB1 PE=1 SV=2	866.967	719.469	666.554	388.526	214.24	110.681
Q16762	1	1	6.4939	0.0269207	4.20336	Control	ALPS	Thiosulfate sulfurtransferase OS=Homo sapiens GN=TST PE=1 SV=4	367.313	429.584	215.135	70.4038	33.8657	136.498
REVERSE8165	1	1	3.5995	0.0271779	34.6145	Control	ALPS	Reversed Sequence 8165	544.963	582.445	1066.89	9.19046	54.202	0
REVERSE9631	2	1	8.8414	0.0272016	11.1634	Control	ALPS	Reversed Sequence 9631	128.199	395.624	460.76	9.23844	71.754	7.20462
REVERSE40630	1	1	4.0797	0.0273425	1.17339	Control	ALPS	Reversed Sequence 40630	644.146	583.839	636.513	559.556	495.274	534.148
Q8IWJ2	6	3	23.3076	0.027461	35.1447	ALPS	Control	GRIP and coiled-coil domain-containing protein 2 OS=Homo sapiens GN=GCC2 PE=1 SV=4	10.2037	12.263	9.1472	124.251	932.02	54.7917
P07437;A6NNZ2;G3V2A3;G3V2N6;G3V2R8;G3V3J6;G3V3R4;G3V3W7;G3V4U2;G3V5W4;M0R1I1;M0R2T4;Q5JP53;Q5ST81	65	4	287.077	0.0276325	1.32105	Control	ALPS	Tubulin beta chain OS=Homo sapiens GN=TUBB PE=1 SV=2	4303.06	3839.4	4034.17	3536.78	2727.12	2953.47
O75116;D6REE7;E9PF63;Q14DU5	17	7	100.994	0.0276534	2.15949	ALPS	Control	Rho-associated protein kinase 2 OS=Homo sapiens GN=ROCK2 PE=1 SV=4	3456.06	5446.66	6078.73	13990.4	9971.29	8390.66
Q12802;H0YMW2;Q12802-2;Q12802-4	20	8	78.1682	0.0277684	6.1624	Control	ALPS	A-kinase anchor protein 13 OS=Homo sapiens GN=AKAP13 PE=1 SV=2	1742.05	1701.66	1880.11	74.353	678.295	111.269
P35908	2	1	11.1473	0.0279391	4.38569	Control	ALPS	Keratin, type II cytoskeletal 2 epidermal OS=Homo sapiens GN=KRT2 PE=1 SV=2	41.312	128.725	128.193	23.0512	28.353	16.5967
Q9ULR3	3	1	13.0664	0.0281181	24.141	ALPS	Control	Protein phosphatase 1H OS=Homo sapiens GN=PPM1H PE=1 SV=2	30.7864	2.57205	1.04203	499.185	261.618	69.6599
O94919	6	4	32.7707	0.0281575	2.28	ALPS	Control	Endonuclease domain-containing 1 protein OS=Homo sapiens GN=ENDOD1 PE=1 SV=2	461.916	448.246	428.065	1517.36	777.679	756.121
P02771;J3KMX3	2	1	8.3507	0.0281901	46.0487	Control	ALPS	Alpha-fetoprotein OS=Homo sapiens GN=AFP PE=1 SV=1	3317.66	2705.21	3170.91	199.653	0	0
Q9NZN3;Q9NZN3-2	8	4	56.7809	0.0283061	2.233	ALPS	Control	EH domain-containing protein 3 OS=Homo sapiens GN=EHD3 PE=1 SV=2	902.286	614.84	685.388	1131.42	1523.55	2263.24
Q5H9R4	2	1	10.0027	0.0283146	27.5411	Control	ALPS	Armadillo repeat-containing X-linked protein 4 OS=Homo sapiens GN=ARMCX4 PE=2 SV=2	95.7121	313.969	300.035	14.0878	11.6817	0
Q9P0J0-2	1	1	4.9591	0.0285143	17.8517	Control	ALPS	Isoform 2 of NADH dehydrogenase [ubiquinone] 1 alpha subcomplex subunit 13 OS=Homo sapiens GN=NDUFA13	128.652	171.102	112.733	8.29804	14.8083	0
P62328	6	6	47.0185	0.0285719	3.85772	ALPS	Control	Thymosin beta-4 OS=Homo sapiens GN=TMSB4X PE=1 SV=2	4700.15	1215.48	4575.1	13134.7	12207.2	15128.5
REVERSE31591	4	1	18.3989	0.0290147	308.74	ALPS	Control	Reversed Sequence 31591	0	1.62282	0	432.608	62.0452	6.37552
Q9H4B7	78	57	330.039	0.029016	1.23599	Control	ALPS	Tubulin beta-1 chain OS=Homo sapiens GN=TUBB1 PE=1 SV=1	20733.7	18935.4	19059.9	14500.2	15411	17604.6
Q8WWQ0	2	1	7.9241	0.029337	43.9268	ALPS	Control	PH-interacting protein OS=Homo sapiens GN=PHIP PE=1 SV=2	0	6.50892	6.27597	219.191	315.407	27.0011
REVERSE11599	2	1	9.8472	0.0295136	1.2606	Control	ALPS	Reversed Sequence 11599	17000.7	17375.9	19685.5	13525.4	13507.2	15853.4
Q96L50;G3V5H2;Q96L50-2	2	1	9.9935	0.0298373	1.95769	ALPS	Control	Leucine-rich repeat protein 1 OS=Homo sapiens GN=LRR1 PE=1 SV=2	6792.97	5128.43	4705.8	14569.5	9506.4	8475.01
O15031	6	5	31.8771	0.0302795	4.75868	Control	ALPS	Plexin-B2 OS=Homo sapiens GN=PLXNB2 PE=1 SV=3	5817.34	5274.17	5293.1	2175.27	950.982	316.843
Q12931;Q12931-2	7	2	23.3956	0.0304719	6.96554	ALPS	Control	Heat shock protein 75 kDa, mitochondrial OS=Homo sapiens GN=TRAP1 PE=1 SV=3	67.9229	59.304	61.1733	159.781	264.534	887.995
Q14574	3	1	12.2592	0.0308129	2.55472	Control	ALPS	Desmocollin-3 OS=Homo sapiens GN=DSC3 PE=1 SV=3	1803.61	3270.81	4242.58	993.582	1285.44	1367.95
F8VQX6;H0YI09;Q9H8H3	1	1	5.9954	0.0311306	19.1226	ALPS	Control	Methyltransferase-like protein 7A (Fragment) OS=Homo sapiens GN=METTL7A PE=1 SV=1	8.62116	14.3294	0	84.0108	129.948	224.917
P68431;K7ES00	7	3	32.2622	0.0318225	1.6334	ALPS	Control	Histone H3.1 OS=Homo sapiens GN=HIST1H3A PE=1 SV=2	1140.77	1203.55	1058.35	2144.46	2041.49	1371.98
Q5JPF3;A0A1W2PNQ7;A6QL64;A6QL64-3;Q5JPF3-2;Q5JPF3-3	14	2	67.8641	0.0319137	26.4375	Control	ALPS	Ankyrin repeat domain-containing protein 36C OS=Homo sapiens GN=ANKRD36C PE=1 SV=3	335.158	455.876	437.419	26.3762	0	20.0901
P52701;A0A087WWJ1;F8WAX8;P52701-2	3	2	13.5027	0.0319949	93.5887	ALPS	Control	DNA mismatch repair protein Msh6 OS=Homo sapiens GN=MSH6 PE=1 SV=2	0.0946617	13.8543	6.31864	949.011	903.027	44.776
Q6TFL3	4	1	20.4835	0.032005	18.9471	Control	ALPS	Coiled-coil domain-containing protein 171 OS=Homo sapiens GN=CCDC171 PE=2 SV=1	123.881	194.334	295.286	32.3797	0	0
Q8NDB2-4	2	1	13.9524	0.032345	12.0285	ALPS	Control	Isoform 4 of B-cell scaffold protein with ankyrin repeats OS=Homo sapiens GN=BANK1	154.539	135.084	72.7095	320.698	1144.3	2893.32
O75915;C9JQU6;F8WF33;F8WF90	2	2	13.6115	0.032468	1.61366	ALPS	Control	PRA1 family protein 3 OS=Homo sapiens GN=ARL6IP5 PE=1 SV=1	346.37	445.819	553.716	631.658	734.443	805.725
H0Y7R7	1	1	5.0355	0.032483	30.024	Control	ALPS	5'-nucleotidase (Fragment) OS=Homo sapiens GN=NT5E PE=1 SV=1	1343.68	1574.5	1500.38	147.168	0	0
Q14164	4	2	18.642	0.0324899	4.79616	Control	ALPS	Inhibitor of nuclear factor kappa-B kinase subunit epsilon OS=Homo sapiens GN=IKBKE PE=1 SV=1	13770.3	12974.6	11845.2	3773.51	3590.17	682.354
Q27J81;A0A0A0MQU1;Q27J81-2;Q27J81-3	7	4	44.1859	0.0326872	17.9228	Control	ALPS	Inverted formin-2 OS=Homo sapiens GN=INF2 PE=1 SV=2	266.231	182.127	156.126	0	6.45037	27.2767
O14974-4;F8VZN8	5	3	24.4648	0.0328375	23.3887	Control	ALPS	Isoform 4 of Protein phosphatase 1 regulatory subunit 12A OS=Homo sapiens GN=PPP1R12A	308.485	343.024	529.617	9.68704	0	40.8128
C9J2C0;Q9NY65;Q9NY65-2;V9GZ17	31	4	155.173	0.0328697	1.45647	Control	ALPS	Tubulin alpha chain (Fragment) OS=Homo sapiens GN=TUBA8 PE=1 SV=1	759.082	675.187	636.347	458.972	392.233	570.466
P17858;P17858-2	3	1	14.9116	0.0329209	2.48489	Control	ALPS	ATP-dependent 6-phosphofructokinase, liver type OS=Homo sapiens GN=PFKL PE=1 SV=6	2320.79	1281.44	1031.21	492.839	632.51	739.297
REVERSE13807	4	2	17.044	0.0331046	1.47473	ALPS	Control	Reversed Sequence 13807	771.883	574.01	723.145	944.729	1189.93	916.605
REVERSE40939	3	1	18.4119	0.0332062	1.46502	Control	ALPS	Reversed Sequence 40939	362.632	308.358	366.362	283.653	194.603	229.824
REVERSE14424	3	1	18.9673	0.03328	40.9598	Control	ALPS	Reversed Sequence 14424	87.5612	810.103	366.794	22.9702	0	7.90052
REVERSE3991	1	1	4.9726	0.0337653	12.4814	Control	ALPS	Reversed Sequence 3991	79.8868	57.9314	84.1363	7.56178	10.221	0
REVERSE4697	5	2	22.7298	0.033857	17.4981	Control	ALPS	Reversed Sequence 4697	640.332	95.7748	96.9507	6.08742	4.45167	37.0694
REVERSE6031	6	1	26.9854	0.0339229	7.86287	ALPS	Control	Reversed Sequence 6031	17.9891	94.1142	6.63702	473.285	248.318	212.037
O43295	2	1	7.6849	0.0341214	Infinity	ALPS	Control	SLIT-ROBO Rho GTPase-activating protein 3 OS=Homo sapiens GN=SRGAP3 PE=1 SV=3	0	0	0	2.69623	24.3154	187.681
P14625;A0A1W2PRR1;H0YIV0;Q58FF3;Q96GW1	30	22	182.093	0.0344302	1.26091	ALPS	Control	Endoplasmin OS=Homo sapiens GN=HSP90B1 PE=1 SV=1	1449.9	1305.77	1234.59	1713.98	1501.96	1815.41
REVERSE30349	5	2	24.9029	0.0345561	2.54886	Control	ALPS	Reversed Sequence 30349	2298.25	5233.11	5252.99	1670.6	1607.65	1737.46
P11137;E7EV03;P11137-3	6	2	31.3816	0.0348952	1.9403	Control	ALPS	Microtubule-associated protein 2 OS=Homo sapiens GN=MAP2 PE=1 SV=4	968.875	1256.15	1363.67	859.605	545.174	444.774
Q07812-5;Q07812;Q07812-2;Q07812-7;Q07812-8	3	1	16.7906	0.0351762	5.3994	ALPS	Control	Isoform Epsilon of Apoptosis regulator BAX OS=Homo sapiens GN=BAX	80.6749	141.982	56.1568	180.647	603.556	721.225
REVERSE4306	9	4	35.8903	0.0354948	2.04104	ALPS	Control	Reversed Sequence 4306	1070.26	478.713	844.748	1604.48	1792.82	1488.4
REVERSE23503	3	2	13.5006	0.0355763	1.18237	ALPS	Control	Reversed Sequence 23503	510.391	539.716	523.987	635.109	561.358	664.703
Q7L014;A0A0C4DG89;D6RJA6	4	1	23.0834	0.0357198	Infinity	Control	ALPS	Probable ATP-dependent RNA helicase DDX46 OS=Homo sapiens GN=DDX46 PE=1 SV=2	1049.73	24.4829	6.71449	0	0	0
Q8NEV8	6	1	26.8733	0.0358208	1.14332	ALPS	Control	Exophilin-5 OS=Homo sapiens GN=EXPH5 PE=1 SV=3	2144.22	2101.75	2202.25	2263.65	2541.11	2567.6
Q16584;Q16584-2	1	1	4.6966	0.0359487	1049.53	ALPS	Control	Mitogen-activated protein kinase kinase kinase 11 OS=Homo sapiens GN=MAP3K11 PE=1 SV=1	0	7.97568	5.83988	59.2015	600.303	13840.3
Q00325-2;F8VVM2;F8VWQ0;Q00325	8	4	37.5728	0.0359731	1.51269	Control	ALPS	Isoform B of Phosphate carrier protein, mitochondrial OS=Homo sapiens GN=SLC25A3	2226.65	1576.23	1665.1	1129.22	1093.16	1392.37
O15232-2;O15232	2	1	9.0071	0.0368685	2.97179	Control	ALPS	Isoform 2 of Matrilin-3 OS=Homo sapiens GN=MATN3	227.744	196.899	279.32	114.405	89.1781	33.299
REVERSE15667	10	4	48.6682	0.0371769	30.8316	Control	ALPS	Reversed Sequence 15667	487.338	411.644	1020.53	30.2735	31.9843	0
O14966	1	1	9.3224	0.0377068	27.7834	Control	ALPS	Ras-related protein Rab-7L1 OS=Homo sapiens GN=RAB29 PE=1 SV=1	669.501	2250.85	1179.05	0	147.549	0
A0A0J9YXM6;Q562E7;Q562E7-4	2	1	10.0789	0.0383845	15.9202	Control	ALPS	WD repeat-containing protein 81 OS=Homo sapiens GN=WDR81 PE=1 SV=1	188.409	208.273	258.961	0	33.4879	7.69508
P14317;E7EVW7	2	1	8.2836	0.0383958	2.97698	Control	ALPS	Hematopoietic lineage cell-specific protein OS=Homo sapiens GN=HCLS1 PE=1 SV=3	305.504	299.974	438.752	156.127	145.314	49.3272
Q92621	4	1	19.247	0.038459	31.7794	ALPS	Control	Nuclear pore complex protein Nup205 OS=Homo sapiens GN=NUP205 PE=1 SV=3	143.944	0	0	457.752	2010.14	2106.57
REVERSE41091	3	1	10.8469	0.0384969	15.9258	Control	ALPS	Reversed Sequence 41091	306.472	325.524	398.496	0	0.136665	64.5693
Q9Y4D1	5	1	20.1908	0.038507	22.7555	ALPS	Control	Disheveled-associated activator of morphogenesis 1 OS=Homo sapiens GN=DAAM1 PE=1 SV=2	45.3163	108.981	49.1687	2363.01	2093.78	173.179
P09382	2	2	13.2133	0.0390677	Infinity	ALPS	Control	Galectin-1 OS=Homo sapiens GN=LGALS1 PE=1 SV=2	0	0	0	266.391	556.771	2.70417
O15455	1	1	4.4583	0.0394423	22.3589	Control	ALPS	Toll-like receptor 3 OS=Homo sapiens GN=TLR3 PE=1 SV=1	1612.3	1237.26	1288.44	0	0	185.072
O60664-4;K7EL96;K7ERZ3;O60664;O60664-2;O60664-3	4	2	21.7583	0.0394468	1.94447	Control	ALPS	Isoform 4 of Perilipin-3 OS=Homo sapiens GN=PLIN3	337.004	436.037	308.122	157.615	133.221	265.184
Q8TEL6-2;Q8TEL6;Q8TEL6-3	3	1	11.9095	0.0395561	8.36868	ALPS	Control	Isoform 2 of Short transient receptor potential channel 4-associated protein OS=Homo sapiens GN=TRPC4AP	9.03013	167.827	59.1534	683.118	865.807	426.171
Q9HCN6;K7EIW7;Q9HCN6-2;Q9HCN6-3	2	2	9.5007	0.0396248	1.56422	Control	ALPS	Platelet glycoprotein VI OS=Homo sapiens GN=GP6 PE=1 SV=4	332.269	288.17	265.843	181.766	146.979	237.85
REVERSE33103	7	4	37.3961	0.0397936	1.6216	Control	ALPS	Reversed Sequence 33103	4864.24	7786.78	7556.12	4189.55	3972.86	4298.81
Q92835;H0Y5Q9;Q92835-2;Q92835-3	5	1	20.8016	0.0406735	1.95848	Control	ALPS	Phosphatidylinositol 3,4,5-trisphosphate 5-phosphatase 1 OS=Homo sapiens GN=INPP5D PE=1 SV=2	346.745	429.143	372.695	293.668	155.625	137.172
O00151	31	24	130.266	0.0406887	1.27153	ALPS	Control	PDZ and LIM domain protein 1 OS=Homo sapiens GN=PDLIM1 PE=1 SV=4	5635.07	4871.86	5118.46	6430.4	5953.35	7484.45
Q5RHP9;Q5RHP9-2	6	2	28.9662	0.0406969	24.7819	Control	ALPS	Glutamate-rich protein 3 OS=Homo sapiens GN=ERICH3 PE=2 SV=1	341.015	76.0392	36.5086	0	0	18.3022
Q8N766-4;Q5TG59;Q8N766;Q8N766-2;Q8N766-3	2	2	9.3674	0.0409706	5.49264	Control	ALPS	Isoform 4 of ER membrane protein complex subunit 1 OS=Homo sapiens GN=EMC1	536.674	922.987	622.915	217.239	136.78	25.1391
Q9UL17	4	1	17.3348	0.0412749	107.487	Control	ALPS	T-box transcription factor TBX21 OS=Homo sapiens GN=TBX21 PE=1 SV=1	25982	24719.7	21610.8	355.87	316.884	0
REVERSE23756	6	3	24.771	0.0414247	16.1286	ALPS	Control	Reversed Sequence 23756	93.8036	0	0	479.833	528.885	504.206
O15144;H7C3F9	7	2	34.6416	0.0415376	1.35803	ALPS	Control	Actin-related protein 2/3 complex subunit 2 OS=Homo sapiens GN=ARPC2 PE=1 SV=1	319.764	455.143	387.72	533.797	549.39	495.695
P04075;H3BMQ8;H3BPS8;H3BQN4;H3BR04;H3BR68;H3BU78;H3BUH7;J3KPS3;P04075-2	50	35	259.483	0.0419484	1.27746	ALPS	Control	Fructose-bisphosphate aldolase A OS=Homo sapiens GN=ALDOA PE=1 SV=2	6091.23	6919.17	7089.27	9612.28	8449.81	7614.43
Q15019-3;A0A1B0GXJ2;B5MCX3;B5MD47;C9IY94;C9IZU3;C9J2Q4;C9J938;C9JB25;C9JFT1;C9JQJ4;C9JZI2;F8WB65;H7C2Y0;H7C310;Q15019;Q15019-2	5	4	32.5616	0.042023	3.09273	Control	ALPS	Isoform 3 of Septin-2 OS=Homo sapiens GN=SEPT2	668.004	593.843	507.296	263.425	238.256	70.3516
P14618;B4DNK4;H3BQ34;H3BR70;H3BT25;H3BTJ2;H3BTN5;H3BU13;H3BUW1;P14618-2;P14618-3	44	33	239.425	0.0420349	1.31173	ALPS	Control	Pyruvate kinase PKM OS=Homo sapiens GN=PKM PE=1 SV=4	6752.91	6367.15	5902.86	7389.85	7882.25	9680.81
Q8N9Z9-2	1	1	4.7341	0.0422261	5.64746	Control	ALPS	Isoform 2 of Lamin tail domain-containing protein 1 OS=Homo sapiens GN=LMNTD1	502.465	260.574	360.583	20.0566	14.9359	163.968
REVERSE10099	4	1	16.2774	0.0425278	2.18396	Control	ALPS	Reversed Sequence 10099	517.635	511.835	549.378	392.204	147.476	183.249
Q9Y5B9	3	2	16.8412	0.042594	6.5146	Control	ALPS	FACT complex subunit SPT16 OS=Homo sapiens GN=SUPT16H PE=1 SV=1	509.242	613.475	892.077	196.572	15.3076	97.3944
O15020;O15020-2	16	10	76.6894	0.0429355	2.17305	Control	ALPS	Spectrin beta chain, non-erythrocytic 2 OS=Homo sapiens GN=SPTBN2 PE=1 SV=3	1359.49	860.963	1368.38	730.465	339.403	581.651
Q13201;E7EPG1;Q13201-2	44	39	283.026	0.0435507	2.10944	Control	ALPS	Multimerin-1 OS=Homo sapiens GN=MMRN1 PE=1 SV=3	5358.1	4789.03	5047.62	1289.73	2798.8	3114.71
Q00G26	3	1	13.7134	0.0441557	16.3401	Control	ALPS	Perilipin-5 OS=Homo sapiens GN=PLIN5 PE=1 SV=2	207.858	608.1	627.128	87.3395	0.975828	0
Q9HAU0-6;B4DJX4;Q9HAU0-4;Q9HAU0-8	4	2	24.0462	0.0445082	4.54053	Control	ALPS	Isoform 6 of Pleckstrin homology domain-containing family A member 5 OS=Homo sapiens GN=PLEKHA5	242.89	318.885	320.58	148.635	30.2877	15.4059
REVERSE24107	2	1	8.6324	0.0447056	1.84234	ALPS	Control	Reversed Sequence 24107	606.836	411.224	645.495	899.573	814.04	1351.21
REVERSE21032	3	2	12.7805	0.0447938	1.53598	Control	ALPS	Reversed Sequence 21032	6541.73	4465.33	5633.79	3767.5	4103.18	2963.33
Q6ZP82;A0A0A6YYF7;C9JR62;E7ERF0;Q6ZP82-2	7	3	33.0828	0.0451035	1.59466	Control	ALPS	Coiled-coil domain-containing protein 141 OS=Homo sapiens GN=CCDC141 PE=1 SV=2	512.979	358.91	554.605	345.965	290.488	258.091
Q9UDY2;A0A1B0GTW1;Q9UDY2-2;Q9UDY2-3;Q9UDY2-4;Q9UDY2-5;Q9UDY2-6;Q9UDY2-7	11	7	52.2083	0.045135	2.781	Control	ALPS	Tight junction protein ZO-2 OS=Homo sapiens GN=TJP2 PE=1 SV=2	3519.06	2579.14	7254.17	1666.82	1856.36	1278.1
REVERSE21773	6	2	25.7988	0.0455635	19.4035	ALPS	Control	Reversed Sequence 21773	56.0032	14.2885	0	407.73	303.301	652.875
Q7Z7B0;A0A075B6G6;Q7Z7B0-2	8	2	45.4435	0.0461752	3.81539	Control	ALPS	Filamin-A-interacting protein 1 OS=Homo sapiens GN=FILIP1 PE=1 SV=1	205.663	405.543	390.484	29.0407	97.8621	135.636
REVERSE25602	2	2	8.6395	0.0466327	16.5085	Control	ALPS	Reversed Sequence 25602	740.065	225.508	222.797	71.9852	0	0
P43304;P43304-2	14	8	78.9759	0.0466984	3.57183	Control	ALPS	Glycerol-3-phosphate dehydrogenase, mitochondrial OS=Homo sapiens GN=GPD2 PE=1 SV=3	1445.73	1432.89	1518.53	561.483	553.67	115.909
Q9C0J9	3	2	16.5416	0.0467641	1.52516	ALPS	Control	Class E basic helix-loop-helix protein 41 OS=Homo sapiens GN=BHLHE41 PE=1 SV=1	8066.45	7593.6	5724.88	9677.07	9697.99	13240.5
P31946;A0A0J9YWE8;A0A0J9YWZ2;P31946-2;Q4VY19;Q4VY20	17	4	92.5419	0.0468576	1.85145	ALPS	Control	14-3-3 protein beta/alpha OS=Homo sapiens GN=YWHAB PE=1 SV=3	416.486	420.341	734.83	954.219	772.153	1183.47
REVERSE52082	2	1	9.1592	0.0472061	4.63984	Control	ALPS	Reversed Sequence 52082	582.641	2294	2442.06	341.827	320.623	483.862
Q8WXW3-4	4	2	17.7729	0.0473585	9.47936	Control	ALPS	Isoform 4 of Progesterone-induced-blocking factor 1 OS=Homo sapiens GN=PIBF1	1934.69	2695.64	1715.54	645.146	8.31072	15.9841
REVERSE14898	3	1	23.3442	0.0475402	9.40543	Control	ALPS	Reversed Sequence 14898	40.1389	53.0534	92.3651	19.7288	0	0
REVERSE17694	3	1	13.2509	0.0475487	23.8417	Control	ALPS	Reversed Sequence 17694	1207.44	2660.26	4876.55	366.764	0	0
O75150-3;H3BP71;O75150;O75150-4	2	2	9.8151	0.0476745	2.15919	Control	ALPS	Isoform 3 of E3 ubiquitin-protein ligase BRE1B OS=Homo sapiens GN=RNF40	568.863	762.233	1141.66	527.748	315.662	301.815
P05771;I3L148;I3L1Z0;P05771-2	7	7	36.1237	0.0478115	6.55338	Control	ALPS	Protein kinase C beta type OS=Homo sapiens GN=PRKCB PE=1 SV=4	670.711	528.33	509.408	236.886	14.9985	8.81306
P21817;P21817-2;P21817-3	9	5	32.7281	0.0478898	1.55729	ALPS	Control	Ryanodine receptor 1 OS=Homo sapiens GN=RYR1 PE=1 SV=3	267.308	364.228	368.195	503.46	422.913	630.494
P54920;M0R058;M0R0Y2;M0R213;M0R2M1;Q9H115-3	5	2	31.0042	0.0483483	1.35916	Control	ALPS	Alpha-soluble NSF attachment protein OS=Homo sapiens GN=NAPA PE=1 SV=3	616.796	578.803	595.454	435.512	356.582	525.674
REVERSE35516	4	1	23.002	0.0484709	19.3232	ALPS	Control	Reversed Sequence 35516	0	18.4323	44.7256	412.88	229.001	578.53
Q9NZM3-3;A0A087WVF7;Q9NZM3;Q9NZM3-2;Q9NZM3-4	6	2	29.5068	0.048562	1.45817	Control	ALPS	Isoform 3 of Intersectin-2 OS=Homo sapiens GN=ITSN2	262.783	313.22	314.923	194.585	252.473	163.931
Q99952;E7EMB8;Q99952-2	3	2	15.092	0.0490737	2.03057	Control	ALPS	Tyrosine-protein phosphatase non-receptor type 18 OS=Homo sapiens GN=PTPN18 PE=1 SV=2	192.625	187.818	98.604	70.4632	70.1415	95.3125
Q9Y623	10	1	52.6156	0.0492046	24.1802	Control	ALPS	Myosin-4 OS=Homo sapiens GN=MYH4 PE=2 SV=2	765.409	1070.54	883.352	75.1142	37.3458	0
O75969	2	1	8.5514	0.0494395	2.34537	Control	ALPS	A-kinase anchor protein 3 OS=Homo sapiens GN=AKAP3 PE=1 SV=2	874.61	511.445	429.358	240.46	170.541	363.042
Q8TCU4;A0A087WTU9;A0A087WV20;A0A087WZY3;Q8TCU4-2;Q8TCU4-3	10	3	44.1793	0.0496785	1.61461	ALPS	Control	Alstrom syndrome protein 1 OS=Homo sapiens GN=ALMS1 PE=1 SV=3	1143.73	646.967	830.861	1378.25	1250.59	1603.95
Q8NEZ4-3;Q8NEZ4	2	1	15.6266	0.0497475	5.84328	Control	ALPS	Isoform 3 of Histone-lysine N-methyltransferase 2C OS=Homo sapiens GN=KMT2C	1791.91	2505.95	2574.28	862.048	262.995	51.0321
REVERSE19608	4	2	19.6824	0.0498062	4.36359	Control	ALPS	Reversed Sequence 19608	190.356	137.074	182.919	8.43237	22.2575	86.2665
REVERSE26774	3	1	12.8443	0.0501005	16.5784	ALPS	Control	Reversed Sequence 26774	89.5489	0	0	679.731	648.197	156.655
H0YMT1	41	3	211.874	0.0502203	5.56029	ALPS	Control	Talin-2 (Fragment) OS=Homo sapiens GN=TLN2 PE=1 SV=1	536.479	368.706	729.233	1364.25	6270.54	1453.03
E7EQG2;E7EMV8;E9PBH4;F8WE11;I3L3H2;J3KS25;J3KS93;J3KSN7;J3KSZ0;J3KT04;J3KT12;J3KTB5;J3KTN0;J3QKZ9;J3QL43;J3QLN6;J3QQP0;J3QR64;J3QS69;P38919;P60842-2;Q14240;Q14240-2	3	1	17.4852	0.0508926	2.07096	Control	ALPS	Eukaryotic initiation factor 4A-II OS=Homo sapiens GN=EIF4A2 PE=1 SV=1	278.935	435.442	269.769	157.194	217.709	100.31
A0A1X7SBS1;A0A1W2PP34;A0A1W2PP35;A0A1W2PPH7;A0A1W2PPL4;A0A1W2PPS1;A0A1W2PQL0;Q00839;Q00839-2;Q5RI18	3	2	9.5976	0.0509326	24.6482	ALPS	Control	Heterogeneous nuclear ribonucleoprotein U OS=Homo sapiens GN=HNRNPU PE=1 SV=1	37.9143	0.583702	3.55898	64.5169	831.697	140.413
Q9BVV6;A0A087WYM5;Q9BVV6-2;Q9BVV6-3;Q9BVV6-4	9	4	38.0269	0.0509553	1.91508	Control	ALPS	Protein TALPID3 OS=Homo sapiens GN=KIAA0586 PE=1 SV=4	850.793	739.247	1031.74	391.063	305.26	672.695
REVERSE25691	4	2	17.7884	0.0510093	4.37983	Control	ALPS	Reversed Sequence 25691	602.462	521.651	632.911	280.405	94.1231	26.6347
Q53SF7;A0A0X1KG75;Q53SF7-2;Q53SF7-3;Q53SF7-4	9	2	42.2619	0.051427	9.77272	Control	ALPS	Cordon-bleu protein-like 1 OS=Homo sapiens GN=COBLL1 PE=1 SV=2	197.281	409.91	437.558	2.40864	39.7316	64.7643
Q9P0L0;Q9P0L0-2	1	1	4.9242	0.051448	15.8479	ALPS	Control	Vesicle-associated membrane protein-associated protein A OS=Homo sapiens GN=VAPA PE=1 SV=3	0	33.4284	21.5439	374.997	265.599	230.602
E7EMV2;E7ESP9;P07197;Q16352	2	1	9.0876	0.0517639	Infinity	ALPS	Control	Neurofilament medium polypeptide OS=Homo sapiens GN=NEFM PE=1 SV=1	0	0	0	337.87	9.19091	3.50967
REVERSE20293	3	2	16.76	0.0518764	1.17716	ALPS	Control	Reversed Sequence 20293	440.43	403.797	411.406	483.814	541.724	452.537
REVERSE33468	8	5	33.624	0.0522116	143.982	ALPS	Control	Reversed Sequence 33468	28.6072	3.1088	0.165122	33.417	1141.95	3414.93
Q9UPW5;J3KNS1;Q9UPW5-2;Q9UPW5-3	5	3	28.0359	0.0526489	3.40241	Control	ALPS	Cytosolic carboxypeptidase 1 OS=Homo sapiens GN=AGTPBP1 PE=1 SV=3	1458.15	1250.31	1471.15	522.845	590.519	115.059
P26447	6	6	45.3503	0.053134	6.213	ALPS	Control	Protein S100-A4 OS=Homo sapiens GN=S100A4 PE=1 SV=1	423.266	35.6926	466.343	1887.46	1662.23	2199.2
P26583;D6R9A6	3	1	19.3297	0.0531512	14.1373	ALPS	Control	High mobility group protein B2 OS=Homo sapiens GN=HMGB2 PE=1 SV=2	11.8789	11.5316	6.36637	284.073	117.253	19.6378
P30040;F8VY02;P30040-2	5	2	32.2186	0.0532588	4.48723	ALPS	Control	Endoplasmic reticulum resident protein 29 OS=Homo sapiens GN=ERP29 PE=1 SV=4	238.617	203.06	244.999	548.767	478.025	2054.48
D6RF44;D6RAF8;H0Y8G5;H0YA96;Q14103;Q14103-2;Q14103-3;Q14103-4	3	1	17.7599	0.0533073	4.28607	ALPS	Control	Heterogeneous nuclear ribonucleoprotein D0 (Fragment) OS=Homo sapiens GN=HNRNPD PE=1 SV=8	219.898	161.884	201.163	1378.85	831.841	287.858
P05106;H3BM21;I3L4X8;P05106-2;P05106-3	96	81	426.767	0.0536201	1.1454	Control	ALPS	Integrin beta-3 OS=Homo sapiens GN=ITGB3 PE=1 SV=2	20869.3	19259.7	19415.7	16915.9	16254.2	18816.1
Q9H479	3	2	16.6051	0.0537699	16.3017	ALPS	Control	Fructosamine-3-kinase OS=Homo sapiens GN=FN3K PE=1 SV=1	0	16.7247	73.7443	541.762	346.934	586.103
O00429-3;B4DPZ9;F8VUJ9;F8VZ52;F8W1W3;G8JLD5;O00429;O00429-2;O00429-4;O00429-5;O00429-6;O00429-7;O00429-8	10	8	64.2462	0.0544155	2.46251	Control	ALPS	Isoform 2 of Dynamin-1-like protein OS=Homo sapiens GN=DNM1L	739.164	1121.45	801.344	595.736	308.274	176.985
REVERSE462	3	3	13.1806	0.0545007	2.4376	ALPS	Control	Reversed Sequence 462	147.238	182.843	285.862	774.24	379.731	347.453
P13501;A0A075B7C5	1	1	16.0924	0.0549673	35.1983	Control	ALPS	C-C motif chemokine 5 OS=Homo sapiens GN=CCL5 PE=1 SV=3	138.594	10.8801	8.3753	0	4.48459	0
A6NCI4	5	2	20.0331	0.05549	3.35038	Control	ALPS	von Willebrand factor A domain-containing protein 3A OS=Homo sapiens GN=VWA3A PE=2 SV=3	1195.41	952.661	997.749	658.839	95.5115	184.594
P50552;K7EIG8;K7EM16;K7ENL7;K7ENR7	13	9	90.9632	0.0556222	1.8732	Control	ALPS	Vasodilator-stimulated phosphoprotein OS=Homo sapiens GN=VASP PE=1 SV=3	1663.69	1310.81	1920.45	1282.03	715.164	615.955
Q6DHV5	3	2	13.1557	0.055646	13.4081	Control	ALPS	Protein CC2D2B OS=Homo sapiens GN=CC2D2B PE=2 SV=3	1277.54	335.933	189.941	128.963	3.66756	1.87177
P09486;E5RK62;F5GY03	9	7	69.367	0.0558907	1.16663	ALPS	Control	SPARC OS=Homo sapiens GN=SPARC PE=1 SV=1	3138.84	3261.82	3249.2	4062.73	3827.41	3367.72
P50148;B1AM21	7	4	50.5448	0.0562818	1.5002	Control	ALPS	Guanine nucleotide-binding protein G(q) subunit alpha OS=Homo sapiens GN=GNAQ PE=1 SV=4	646.301	671.913	723.855	394.29	362.479	604.431
P14770	8	8	38.4761	0.0564128	1.92649	Control	ALPS	Platelet glycoprotein IX OS=Homo sapiens GN=GP9 PE=1 SV=3	2664.13	2900.49	2584.59	1223.01	2159.6	847.479
Q9H9B4	1	1	4.3867	0.0564651	4.46263	Control	ALPS	Sideroflexin-1 OS=Homo sapiens GN=SFXN1 PE=1 SV=4	222.418	337.976	425.175	169.754	36.0523	15.0431
REVERSE2430	2	2	9.331	0.0566608	8.09609	Control	ALPS	Reversed Sequence 2430	417.125	936.646	1059.46	8.85506	108.51	180.709
Q15185-2;A0A087WYT3;Q15185;Q15185-3;Q15185-4	1	1	6.5941	0.0569832	6.08392	ALPS	Control	Isoform 2 of Prostaglandin E synthase 3 OS=Homo sapiens GN=PTGES3	77.1161	72.3255	76.4916	113.284	487.058	774.218
Q99698	8	4	32.8873	0.0570337	1.26196	ALPS	Control	Lysosomal-trafficking regulator OS=Homo sapiens GN=LYST PE=1 SV=3	2927.46	2947.31	2738.38	3438.67	3210.42	4220.33
A0A1W2PQT3;A0A1W2PPH1;A0A1W2PQH3;A0A1W2PQY8;A0A1W2PR68;P23368	3	2	14.4159	0.0585063	5.56355	Control	ALPS	Malic enzyme OS=Homo sapiens GN=ME2 PE=1 SV=1	1118.16	1402.47	1128.4	589.991	46.9738	18.9168
REVERSE19092	2	1	8.3816	0.0586029	Infinity	Control	ALPS	Reversed Sequence 19092	912.681	37.5523	2.38411	0	0	0
REVERSE38450	3	1	12.8935	0.0588141	18.5394	ALPS	Control	Reversed Sequence 38450	7.97538	9.53525	6.32152	14.104	234.431	193.299
P04040	11	9	62.323	0.0588897	1.29345	ALPS	Control	Catalase OS=Homo sapiens GN=CAT PE=1 SV=3	1302.58	1164.93	986.977	1333.4	1505.89	1628.93
Q15942;C9IZ41;C9JJK5;H0Y2Y8;H7C3D3;H7C3R3;Q15942-2	29	25	147.215	0.0592373	1.23197	ALPS	Control	Zyxin OS=Homo sapiens GN=ZYX PE=1 SV=1	9695.68	9949.55	8520.99	11294.9	10446	12958.9
O60234;G3V4P8;M0QX47;M0QXC2;M0QYG8;M0QYJ8;M0R0C1;M0R1D2;P60983	6	2	42.7994	0.0594653	3.00177	ALPS	Control	Glia maturation factor gamma OS=Homo sapiens GN=GMFG PE=1 SV=1	481.012	413.449	442.09	1923.25	1519.85	568.926
REVERSE36612	3	1	12.5258	0.0595302	1.41577	Control	ALPS	Reversed Sequence 36612	306.607	311.443	271.403	180.638	179.526	268.084
REVERSE27278	2	1	14.7152	0.0599571	406.18	Control	ALPS	Reversed Sequence 27278	3.87728	741.631	784.926	0	0	3.76787
Q93086;B4DEG2;Q93086-4;Q93086-5	2	2	10.0446	0.0601549	1.60943	Control	ALPS	P2X purinoceptor 5 OS=Homo sapiens GN=P2RX5 PE=2 SV=4	2239.42	1523.46	1634.68	933.161	1456.19	964.37
Q6UWY5	3	1	15.6426	0.0601618	19.0781	Control	ALPS	Olfactomedin-like protein 1 OS=Homo sapiens GN=OLFML1 PE=1 SV=2	1297.8	1319.1	1271.54	170.206	33.6108	0
Q8IYD8;Q8IYD8-2;Q8IYD8-3	11	6	45.6036	0.0602191	1.41745	ALPS	Control	Fanconi anemia group M protein OS=Homo sapiens GN=FANCM PE=1 SV=2	833.498	701.396	694.557	1309.31	940.416	910.407
REVERSE87378	2	1	9.9742	0.0610509	32.3323	Control	ALPS	Reversed Sequence 87378	3726.88	3616.31	3493.58	0	173.468	161.701
Q8NCU4;C9JA89;Q8NCU4-2	4	1	15.8864	0.0611184	23.5812	ALPS	Control	Coiled-coil domain-containing protein 191 OS=Homo sapiens GN=CCDC191 PE=2 SV=1	25.1788	20.2548	17.5906	692.852	755.82	37.5131
REVERSE42164	6	2	30.4166	0.0611835	61.3463	Control	ALPS	Reversed Sequence 42164	488.939	12.6907	392.983	9.2627	0	5.3203
P25054	3	1	12.6027	0.0613436	1.92433	ALPS	Control	Adenomatous polyposis coli protein OS=Homo sapiens GN=APC PE=1 SV=2	13621.5	8407.54	5173.65	18485.6	16028.5	17832.8
Q9Y4G6;A0A1B0GVU7	70	5	373.326	0.0617365	10.8634	Control	ALPS	Talin-2 OS=Homo sapiens GN=TLN2 PE=1 SV=4	935.715	891.939	870.809	2.47292	85.9935	159.932
Q8NFZ6	2	1	11.1358	0.0617539	5.83583	ALPS	Control	Vomeronasal type-1 receptor 2 OS=Homo sapiens GN=VN1R2 PE=2 SV=2	12.2725	544.918	42.5235	1187.09	1083.13	1229.6
Q9UBQ7;U3KQ56	2	1	11.8691	0.0619288	7.83257	Control	ALPS	Glyoxylate reductase/hydroxypyruvate reductase OS=Homo sapiens GN=GRHPR PE=1 SV=1	188.637	164.119	217.871	0	72.8532	0
REVERSE19163	1	1	4.8232	0.0633466	8.4823	Control	ALPS	Reversed Sequence 19163	426.448	413.235	389.13	0	0	144.868
Q8IUR6	2	2	8.2856	0.0637408	2.47456	Control	ALPS	CREB3 regulatory factor OS=Homo sapiens GN=CREBRF PE=1 SV=2	5951.22	5957.4	6780.49	3314.09	3270.66	967.733
P17987;E7EQR6;E7ERF2;F5GZ03;F5GZI8;F5H136;F5H282;F5H676;F5H726	7	5	39.209	0.0641286	1.75366	Control	ALPS	T-complex protein 1 subunit alpha OS=Homo sapiens GN=TCP1 PE=1 SV=1	340.897	349.746	310.798	222.116	236.642	112.298
REVERSE1096	1	1	4.6543	0.0657476	22.1077	Control	ALPS	Reversed Sequence 1096	2107.29	1920.13	1822.55	0	70.052	194.561
P42229;K7EIF9;K7EK35;P42229-2;P51692	4	1	19.1807	0.0659424	8.56911	Control	ALPS	Signal transducer and activator of transcription 5A OS=Homo sapiens GN=STAT5A PE=1 SV=1	680.378	649.93	681.591	0	234.785	0
Q9BX10;H0Y4M5;H0Y5J1;H0Y7A5;Q9BX10-2;Q9BX10-3;Q9BX10-4	3	1	16.5822	0.0665415	6.19765	Control	ALPS	GTP-binding protein 2 OS=Homo sapiens GN=GTPBP2 PE=1 SV=1	79.407	73.7864	79.4207	0	0	37.5326
P46940;A0A0J9YXZ5;H0YLE8	11	5	55.1954	0.0668367	3.8648	Control	ALPS	Ras GTPase-activating-like protein IQGAP1 OS=Homo sapiens GN=IQGAP1 PE=1 SV=1	990.964	911.359	959.074	61.5724	48.7609	630.04
REVERSE27370	2	2	8.2953	0.0672109	3.58801	Control	ALPS	Reversed Sequence 27370	655.31	518.864	558.358	340.708	108.549	33.6098
O75122;A0A0U1RQI6;E3W994;E7ERI8;E7EW49;F8WA11;J3KR49;O75122-3;Q7Z460;Q7Z460-2;Q7Z460-3;Q7Z460-4;Q7Z460-5	6	2	30.016	0.0672332	1.5603	ALPS	Control	CLIP-associating protein 2 OS=Homo sapiens GN=CLASP2 PE=1 SV=2	425.481	320.123	563.199	805.663	607.126	629.34
P63000;J3KSC4;J3QLK0;P63000-2	15	1	84.192	0.067642	1.20793	ALPS	Control	Ras-related C3 botulinum toxin substrate 1 OS=Homo sapiens GN=RAC1 PE=1 SV=1	1396.18	1376.48	1647.99	1623.63	1787.41	1928.8
P15153;B1AH77;B1AH78;B1AH79;B1AH80;F8WET9;G3V476;G3V4H1;P17081;P84095;Q9H4E5;Q9H4E5-2	18	3	96.7502	0.067642	1.20793	ALPS	Control	Ras-related C3 botulinum toxin substrate 2 OS=Homo sapiens GN=RAC2 PE=1 SV=1	1019.27	1004.89	1203.11	1185.32	1304.89	1408.11
P04114	14	6	51.0523	0.067807	3.10015	Control	ALPS	Apolipoprotein B-100 OS=Homo sapiens GN=APOB PE=1 SV=2	1120.73	947.314	891.044	550.094	318.548	85.8563
P04406;E7EUT5;P04406-2	49	40	246.087	0.0679482	1.78977	ALPS	Control	Glyceraldehyde-3-phosphate dehydrogenase OS=Homo sapiens GN=GAPDH PE=1 SV=3	25607.2	22803.6	22406.8	51851.4	48449.8	26445.9
Q6ZRI0;H9KVB3;Q6ZRI0-2	6	1	39.0212	0.0681235	4.34151	Control	ALPS	Otogelin OS=Homo sapiens GN=OTOG PE=1 SV=3	906.924	1315.37	1339.83	41.7383	545.028	233.715
P55072;C9IZA5;C9JUP7	21	16	123.968	0.0682238	1.35431	ALPS	Control	Transitional endoplasmic reticulum ATPase OS=Homo sapiens GN=VCP PE=1 SV=4	1566.23	1293.97	1542.99	2379.73	1674.35	1909.2
P11142;A8K7Q2;E9PI65;E9PK54;E9PKE3;E9PLF4;E9PM13;E9PN25;E9PN89;E9PNE6;E9PPY6;E9PQK7;E9PQQ4;P11142-2	49	16	284.222	0.0685112	1.44477	ALPS	Control	Heat shock cognate 71 kDa protein OS=Homo sapiens GN=HSPA8 PE=1 SV=1	2562.6	3535.76	3761.87	5416.63	4875.13	3953.95
REVERSE12060	2	1	8.8344	0.0687376	1.24909	ALPS	Control	Reversed Sequence 12060	1482.69	1437.92	1347.51	1769.03	1527.35	2034.89
O60437	5	2	21.3836	0.0692199	7.90698	Control	ALPS	Periplakin OS=Homo sapiens GN=PPL PE=1 SV=4	655.945	571.256	709.173	244.894	0	0
P55884;C9JZG1;P55884-2	4	3	27.4165	0.0699137	1.57115	Control	ALPS	Eukaryotic translation initiation factor 3 subunit B OS=Homo sapiens GN=EIF3B PE=1 SV=3	2576.51	3691.16	3640.46	1772.45	1780.33	2753.5
O14827;D6RAS9	3	1	18.6551	0.0702752	1.23049	Control	ALPS	Ras-specific guanine nucleotide-releasing factor 2 OS=Homo sapiens GN=RASGRF2 PE=1 SV=2	2255.07	2349.61	2231.13	1559.24	1912.31	2083.79
O15400-2;O15400	8	5	42.3007	0.0716	1.45921	ALPS	Control	Isoform 2 of Syntaxin-7 OS=Homo sapiens GN=STX7	312.443	370.669	400.326	540.764	405.209	634.986
Q5VYK3;J3KN16	4	1	12.6481	0.0719989	Infinity	ALPS	Control	Proteasome-associated protein ECM29 homolog OS=Homo sapiens GN=ECM29 PE=1 SV=2	0	0	0	99.3382	485.475	1.01083
REVERSE29953	3	1	12.0204	0.0723527	13.6064	Control	ALPS	Reversed Sequence 29953	142.218	1146.25	156.506	86.5282	2.74613	16.9241
Q8N1F7;H3BVG0	1	1	3.9002	0.072834	4.75727	Control	ALPS	Nuclear pore complex protein Nup93 OS=Homo sapiens GN=NUP93 PE=1 SV=2	723.796	478.794	496.723	259.518	13.0672	84.618
Q9NXG0;Q9NXG0-2	5	1	21.5389	0.0729927	5.62601	Control	ALPS	Centlein OS=Homo sapiens GN=CNTLN PE=1 SV=5	1192.13	1984.9	1891.38	473.749	399.086	28.0532
Q14562	3	1	18.339	0.0731182	3.74082	Control	ALPS	ATP-dependent RNA helicase DHX8 OS=Homo sapiens GN=DHX8 PE=1 SV=1	617.168	473.081	326.372	98.8059	254.083	25.8026
P06744;A0A0A0MTS2;A0A0J9YX90;A0A0J9YXP8;A0A0J9YYH3;K7ENA0;K7EPY4;K7EQ48;K7ERC6;P06744-2	7	5	48.2194	0.0731267	1.68637	ALPS	Control	Glucose-6-phosphate isomerase OS=Homo sapiens GN=GPI PE=1 SV=4	1199.69	843.406	830.992	1605.69	1150.46	2090.63
Q9UL16;Q9UL16-2	2	1	12.9867	0.0734443	7.92814	Control	ALPS	Cilia- and flagella-associated protein 45 OS=Homo sapiens GN=CFAP45 PE=1 SV=2	888.017	958.429	421.172	286.021	0	0
Q9BRR0;Q9BRR0-2	2	1	9.9115	0.074582	1.34051	Control	ALPS	Zinc finger protein with KRAB and SCAN domains 3 OS=Homo sapiens GN=ZKSCAN3 PE=1 SV=2	2804.92	3498.59	2896.92	2027.76	2786.05	2049.55
O00754	1	1	3.0503	0.0746675	4.88832	ALPS	Control	Lysosomal alpha-mannosidase OS=Homo sapiens GN=MAN2B1 PE=1 SV=3	1076.45	532.342	195.157	1939.38	5633.51	1245.37
P16152;A8MTM1;E9PQ63;P16152-2	4	2	21.8273	0.074789	1.47395	Control	ALPS	Carbonyl reductase [NADPH] 1 OS=Homo sapiens GN=CBR1 PE=1 SV=3	1920.95	1491.03	1847.01	1513.1	1152.52	902.345
P00736;B4DPQ0;F5H2D0	5	1	19.8132	0.074802	4.86553	Control	ALPS	Complement C1r subcomponent OS=Homo sapiens GN=C1R PE=1 SV=2	11701.4	2409.62	4340.91	2647.14	532.176	613.063
P47756-2;B1AK85;B1AK87;B1AK88	12	2	67.5718	0.0752522	2.35847	ALPS	Control	Isoform 2 of F-actin-capping protein subunit beta OS=Homo sapiens GN=CAPZB	67.4921	251.319	217.465	395.298	405.774	463.717
REVERSE39272	4	3	20.6921	0.0761202	3.28051	Control	ALPS	Reversed Sequence 39272	1559.1	1451.16	1401.64	538.664	96.8337	709.382
Q9UJC5	1	1	5.2203	0.0761968	8.86135	Control	ALPS	SH3 domain-binding glutamic acid-rich-like protein 2 OS=Homo sapiens GN=SH3BGRL2 PE=1 SV=2	101.75	242.088	217.806	53.7509	9.63042	0
REVERSE5782	4	4	28.3994	0.0769992	1.74622	ALPS	Control	Reversed Sequence 5782	497.754	431.398	608.01	883.14	601.433	1199.65
Q86VF7;A0A0A0MRM2;Q86VF7-2;Q86VF7-3;Q86VF7-4	12	2	58.8099	0.0781092	39.2432	Control	ALPS	Nebulin-related-anchoring protein OS=Homo sapiens GN=NRAP PE=1 SV=2	89.4689	3028.03	133.681	82.8468	0	0
P18206;A0A096LPE1;P18206-2;P18206-3	163	135	806.201	0.0782855	1.06368	Control	ALPS	Vinculin OS=Homo sapiens GN=VCL PE=1 SV=4	13965.4	13045.6	13094.7	12256.1	12589.8	12858.8
A0A0J9YXQ7	2	1	9.7231	0.0785044	2.93904	Control	ALPS	Dedicator of cytokinesis protein 11 (Fragment) OS=Homo sapiens GN=DOCK11 PE=1 SV=1	795.98	661.921	685.774	62.5299	255.548	411.301
P54652	32	3	177.643	0.0788883	2.55849	ALPS	Control	Heat shock-related 70 kDa protein 2 OS=Homo sapiens GN=HSPA2 PE=1 SV=1	333.544	367.405	561.2	719.523	668.55	1841.12
Q13435;E9PPJ0;H0YEX5	3	1	16.8474	0.0790502	4.41007	ALPS	Control	Splicing factor 3B subunit 2 OS=Homo sapiens GN=SF3B2 PE=1 SV=2	18.5822	222.604	224.475	734.674	625.706	693.214
P04179;P04179-2;P04179-3;P04179-4	4	2	22.5935	0.0799356	7.28204	ALPS	Control	Superoxide dismutase [Mn], mitochondrial OS=Homo sapiens GN=SOD2 PE=1 SV=3	157.009	0	2.80586	622.872	197.49	343.416
REVERSE1228	2	1	9.2391	0.0800295	2.23373	ALPS	Control	Reversed Sequence 1228	156.445	64.9222	222.868	254.122	343.154	395.029
Q13439;A0A087WTW2;C9JHJ5;E7EVX2;H0Y6I0;Q13439-3;Q13439-4;Q13439-5	27	11	128.201	0.0801464	3.86408	Control	ALPS	Golgin subfamily A member 4 OS=Homo sapiens GN=GOLGA4 PE=1 SV=1	2344.16	2123.52	2199.05	939.589	699.593	86.129
REVERSE19367	1	1	4.3869	0.0812463	9.58099	ALPS	Control	Reversed Sequence 19367	415.867	1.71521	59.3573	1914.27	942.25	1713.03
P12236	6	1	35.8972	0.0812634	11.0783	Control	ALPS	ADP/ATP translocase 3 OS=Homo sapiens GN=SLC25A6 PE=1 SV=4	246.711	454.421	371.721	66.2069	30.6355	0
P31749;P31749-2	2	1	8.0744	0.0816074	30.1768	Control	ALPS	RAC-alpha serine/threonine-protein kinase OS=Homo sapiens GN=AKT1 PE=1 SV=2	642.376	22.126	38.9816	0	0	23.3121
Q8IXJ9;Q76L82	5	3	21.6022	0.0816273	1.32349	Control	ALPS	Putative Polycomb group protein ASXL1 OS=Homo sapiens GN=ASXL1 PE=1 SV=3	1076.29	872.405	982.561	587.542	812.758	814.501
O75145;O75145-2;R4GN36	9	4	40.9493	0.0822917	2.62164	Control	ALPS	Liprin-alpha-3 OS=Homo sapiens GN=PPFIA3 PE=1 SV=3	568.568	525.082	655.603	105.082	81.4313	480.722
Q7LDG7-2;A6NJ28;E7EM78;E7EMB4;E7EWQ7;Q7LDG7;Q7LDG7-3;Q7LDG7-4	4	2	22.5441	0.0829534	1.77881	Control	ALPS	Isoform 2 of RAS guanyl-releasing protein 2 OS=Homo sapiens GN=RASGRP2	399.609	340.883	521.214	216.378	150.429	342.492
Q16478;Q96QB1	2	1	8.9732	0.0830979	74.4682	ALPS	Control	Glutamate receptor ionotropic, kainate 5 OS=Homo sapiens GN=GRIK5 PE=2 SV=2	0	0.00382252	127.463	34.9063	4565.01	4892.28
REVERSE11462	1	1	4.7848	0.0832425	4.99228	Control	ALPS	Reversed Sequence 11462	141.052	102.327	126.764	0	0	74.1432
Q9UKQ2;Q9UKQ2-2	4	2	15.6634	0.0832709	1.15788	ALPS	Control	Disintegrin and metalloproteinase domain-containing protein 28 OS=Homo sapiens GN=ADAM28 PE=2 SV=3	1037.94	1242.77	1212.9	1361.27	1269.15	1414.78
Q5SQ64;A0A0G2JK05;A0A140T8Z4;Q5SQ64-2	1	1	6.5027	0.0842542	2.16024	Control	ALPS	Lymphocyte antigen 6 complex locus protein G6f OS=Homo sapiens GN=LY6G6F PE=1 SV=2	1033.62	917.287	770.366	342.668	188.851	728.188
Q9NQW7;Q5T6H7;Q9NQW7-2;Q9NQW7-3;Q9NQW7-4	5	4	31.8723	0.0848447	2.96356	ALPS	Control	Xaa-Pro aminopeptidase 1 OS=Homo sapiens GN=XPNPEP1 PE=1 SV=3	841.082	95.2463	124.455	1221.48	912.247	1009.97
Q8IUD2;A0A0U1RQN0;G8JLD3;K7EPD6;Q8IUD2-2;Q8IUD2-3;Q8IUD2-5;X6RLX0	7	2	29.6393	0.085072	4.73219	Control	ALPS	ELKS/Rab6-interacting/CAST family member 1 OS=Homo sapiens GN=ERC1 PE=1 SV=1	2009.43	1886.19	2139.53	1258.7	9.29335	7.35123
O43665-2;O43665;O43665-3	3	3	18.737	0.0853202	2.50895	ALPS	Control	Isoform 2 of Regulator of G-protein signaling 10 OS=Homo sapiens GN=RGS10	206.053	104.637	298.443	633.774	620.731	273.782
P41240;H3BUM9	3	3	21.2115	0.0864135	4.07974	Control	ALPS	Tyrosine-protein kinase CSK OS=Homo sapiens GN=CSK PE=1 SV=1	327.973	395.518	472.098	16.4951	270.307	6.25349
A0A0U1RRJ0;A0A0A0MR89;A0A0U1RQC5;Q9Y4C0;Q9Y4C0-3;Q9Y4C0-4	4	3	18.7721	0.0881122	4.0666	Control	ALPS	Neurexin-3-beta OS=Homo sapiens GN=NRXN3 PE=1 SV=1	485.424	707.502	437.931	383.254	8.34674	9.43572
O95359;D6RAA5;E7EMZ9;E9PBC6;E9PGB3;O95359-1;O95359-3;O95359-5;O95359-6;Q4VXL8	6	3	30.9917	0.0890964	1.98966	ALPS	Control	Transforming acidic coiled-coil-containing protein 2 OS=Homo sapiens GN=TACC2 PE=1 SV=3	464.044	369.24	311.992	511.305	1178.07	589.337
Q96JE9;Q96JE9-2	5	2	28.2372	0.0892589	12.798	Control	ALPS	Microtubule-associated protein 6 OS=Homo sapiens GN=MAP6 PE=1 SV=2	979.627	906.748	994.273	0	157.339	67.7462
REVERSE3346	2	1	9.4359	0.0899894	3.98267	ALPS	Control	Reversed Sequence 3346	42.6358	342.875	683.56	1121.5	1540.97	1595.29
Q96DY2;F8VZV9;Q96DY2-2;Q96DY2-3	2	1	15.5831	0.0906163	11.4433	Control	ALPS	IQ domain-containing protein D OS=Homo sapiens GN=IQCD PE=2 SV=2	443.649	671.708	450.573	0	68.1302	68.7119
Q32MZ4-4	6	2	37.3563	0.0907136	4.4243	Control	ALPS	Isoform 4 of Leucine-rich repeat flightless-interacting protein 1 OS=Homo sapiens GN=LRRFIP1	302.722	240.668	310.36	178.213	12.405	2.35059
Q8N137;Q8N137-2;Q8N137-3;Q8N137-4;Q8N137-5	3	2	13.4077	0.0909375	11.5111	Control	ALPS	Centrobin OS=Homo sapiens GN=CNTROB PE=1 SV=1	675.705	516.999	483.237	0	71.5703	74.0226
H3BRG4;P22695	2	1	16.0406	0.0910033	4.84317	Control	ALPS	Cytochrome b-c1 complex subunit 2, mitochondrial OS=Homo sapiens GN=UQCRC2 PE=1 SV=1	604.833	462.951	435.909	0	310.477	0
Q5H9U9-2;Q5H9U9	6	1	25.3148	0.0910341	7.04901	ALPS	Control	Isoform 2 of Probable ATP-dependent RNA helicase DDX60-like OS=Homo sapiens GN=DDX60L	70.1496	426.678	449.028	531.399	1797.11	4338.83
REVERSE28205	3	3	11.3848	0.0911944	1.54026	Control	ALPS	Reversed Sequence 28205	1230.32	2074.84	2013.74	1143.45	1304.97	1004.84
P09211;A0A087X243;A0A087X2E9;A8MX94	10	6	59.2454	0.0915783	1.33349	ALPS	Control	Glutathione S-transferase P OS=Homo sapiens GN=GSTP1 PE=1 SV=2	2140.95	2008.33	1975.67	3132.8	2111.64	2923.11
P30044-2;P30044;P30044-3;P30044-4	3	2	19.9961	0.0917596	1.29866	Control	ALPS	Isoform Cytoplasmic+peroxisomal of Peroxiredoxin-5, mitochondrial OS=Homo sapiens GN=PRDX5	891.401	694.249	663.405	658.745	515.893	557.187
Q96JP0	1	1	4.7527	0.0933503	8.88314	Control	ALPS	Protein fem-1 homolog C OS=Homo sapiens GN=FEM1C PE=1 SV=1	231.999	174.261	298.974	43.3195	36.0708	0
H3BLU7;O43488;Q8NHP1	7	3	38.154	0.0934772	2.45734	Control	ALPS	Aflatoxin B1 aldehyde reductase member 2 (Fragment) OS=Homo sapiens GN=AKR7A2 PE=1 SV=1	369.351	489.871	716.186	252.939	307.882	80.2812
P60709;B8ZZJ2;C9JTX5;C9JUM1;C9JZR7;E7EVS6;F8WB63;F8WCH0;G5E9R0;I3L1U9;I3L3I0;I3L3R2;I3L4N8;J3KT65;P63261;Q9BYX7	170	29	720.43	0.0943219	1.12622	ALPS	Control	Actin, cytoplasmic 1 OS=Homo sapiens GN=ACTB PE=1 SV=1	85221.5	86343.8	84808.7	94002.7	88644.7	106085
P31150;G5E9U5	7	4	51.4848	0.094748	1.12728	Control	ALPS	Rab GDP dissociation inhibitor alpha OS=Homo sapiens GN=GDI1 PE=1 SV=2	1595.18	1451.11	1537.17	1461.83	1237.47	1366.64
REVERSE6975	7	4	34.897	0.0951815	8.35144	ALPS	Control	Reversed Sequence 6975	11.9628	131.279	30.9397	162.214	144.657	1147.79
X6RFL8;P61106	10	4	49.7099	0.0961349	6.20108	Control	ALPS	Ras-related protein Rab-14 (Fragment) OS=Homo sapiens GN=RAB14 PE=1 SV=1	734.31	605.561	651.347	157.379	159.734	3.99648
O95810	28	21	151.376	0.0963756	1.79118	Control	ALPS	Caveolae-associated protein 2 OS=Homo sapiens GN=CAVIN2 PE=1 SV=3	4421.08	3132.36	3249.59	3237.36	1321.51	1472.37
P35609;F6THM6;P35609-2	31	4	188.97	0.0965836	1.92759	ALPS	Control	Alpha-actinin-2 OS=Homo sapiens GN=ACTN2 PE=1 SV=1	641.267	494.316	1053.52	902.932	1857.92	1458.84
REVERSE33758	9	5	43.4101	0.0967638	2.25827	ALPS	Control	Reversed Sequence 33758	531.488	550.698	544.586	871.969	723.944	2077.77
REVERSE28762	3	2	12.7132	0.0968796	1.15285	ALPS	Control	Reversed Sequence 28762	1731.91	1528.3	1391.97	1848.09	1708.53	1806.62
P22392;C9K028;E5RHP0;E7ERL0;F6XY72;J3KPD9;O60361;P15531;P15531-2;P22392-2;Q32Q12	9	9	65.2545	0.097712	2.69492	ALPS	Control	Nucleoside diphosphate kinase B OS=Homo sapiens GN=NME2 PE=1 SV=1	212.06	227.092	201.149	654.769	840.551	230.239
REVERSE3377	2	1	8.3046	0.0988601	11.2075	ALPS	Control	Reversed Sequence 3377	0	598.34	64.4265	3340.27	1924.57	2163.11
Q93084;H3BTW4;Q93084-2;Q93084-3;Q93084-4;Q93084-5;Q93084-6;Q93084-7	20	9	111.358	0.0996487	2.04106	Control	ALPS	Sarcoplasmic/endoplasmic reticulum calcium ATPase 3 OS=Homo sapiens GN=ATP2A3 PE=1 SV=2	1547.12	1786.71	1660.53	1103.92	1015.88	327.145
J3KS91;P0CG31	3	2	13.2966	0.100031	4.05821	Control	ALPS	Putative zinc finger protein 286B (Fragment) OS=Homo sapiens GN=ZNF286B PE=1 SV=9	649.712	534.965	604.478	440.873	0	0
Q9Y608;C9JSU1;H7C3N9;Q9Y608-2;Q9Y608-4;Q9Y608-5	7	3	36.0917	0.10055	2.80648	Control	ALPS	Leucine-rich repeat flightless-interacting protein 2 OS=Homo sapiens GN=LRRFIP2 PE=1 SV=1	1229.05	350.227	1014.05	210.496	440.188	273.366
Q9H4B4	2	1	13.145	0.100747	5.9979	Control	ALPS	Serine/threonine-protein kinase PLK3 OS=Homo sapiens GN=PLK3 PE=1 SV=2	1673.23	250.415	822.192	0	457.8	0
Q9H501;A0A087WX71	2	2	8.7266	0.101521	1.65525	ALPS	Control	ESF1 homolog OS=Homo sapiens GN=ESF1 PE=1 SV=1	198.094	153.891	346.197	346.167	341.49	468.009
Q01484;E9PCH6;H0Y931;I6L894;Q01484-2;Q01484-5	9	2	33.9727	0.101656	1.63659	Control	ALPS	Ankyrin-2 OS=Homo sapiens GN=ANK2 PE=1 SV=4	419.437	515.191	367.437	283.97	350.391	161.234
REVERSE21726	8	1	39.4572	0.10189	4.77599	Control	ALPS	Reversed Sequence 21726	285.033	381.154	399.409	217.996	0	5.1193
P55786-2;A6NEC2;E9PLK3;P55786	3	2	12.0499	0.102497	2.79074	Control	ALPS	Isoform 2 of Puromycin-sensitive aminopeptidase OS=Homo sapiens GN=NPEPPS	508.323	470.265	474.662	155.618	35.8978	329.224
O15511	3	1	7.0717	0.102988	1.36916	Control	ALPS	Actin-related protein 2/3 complex subunit 5 OS=Homo sapiens GN=ARPC5 PE=1 SV=3	930.927	856.715	983.584	716.023	818.636	489.377
REVERSE11364	6	1	34.3316	0.103067	1.22918	Control	ALPS	Reversed Sequence 11364	771.362	881.499	706.632	629.763	727.94	561.871
REVERSE25373	2	1	9.1243	0.10394	86.157	Control	ALPS	Reversed Sequence 25373	173.861	23755.8	1170.04	47.6481	234.497	9.17946
P57737	3	1	11.5862	0.104127	6.24684	Control	ALPS	Coronin-7 OS=Homo sapiens GN=CORO7 PE=1 SV=2	455.727	623.849	472.211	15.8341	0	232.577
Q9Y6C2;A0A0A0MT20;Q9Y6C2-2	12	4	64.0771	0.10497	1.26992	Control	ALPS	EMILIN-1 OS=Homo sapiens GN=EMILIN1 PE=1 SV=3	341.002	362.169	348.36	221.462	335.381	271.188
P61626;A0A0B4J259;F8VV32	4	2	17.4734	0.105393	7.05742	Control	ALPS	Lysozyme C OS=Homo sapiens GN=LYZ PE=1 SV=1	166.408	199.325	195.631	51.5818	0	27.9606
Q96SN8;A0A0A0MRG9;B1AMJ5;Q5JTU8;Q96SN8-2;Q96SN8-3;Q96SN8-4	9	3	42.0689	0.106126	3.11129	Control	ALPS	CDK5 regulatory subunit-associated protein 2 OS=Homo sapiens GN=CDK5RAP2 PE=1 SV=5	402.349	807.045	745.553	46.7407	35.7699	545.83
P02671;A0A087WUA0;P02671-2	58	49	388.947	0.106868	1.54131	ALPS	Control	Fibrinogen alpha chain OS=Homo sapiens GN=FGA PE=1 SV=2	3286.83	6751.57	6127.21	8056.02	7787.75	9072.45
REVERSE7922	2	2	6.9997	0.106994	14.8447	Control	ALPS	Reversed Sequence 7922	1444.52	76.2901	116.758	5.92047	8.79678	95.5962
P30084	3	2	16.443	0.107291	3.98688	Control	ALPS	Enoyl-CoA hydratase, mitochondrial OS=Homo sapiens GN=ECHS1 PE=1 SV=4	305.212	216.387	216.52	69.0885	110.595	5.45294
Q9NQC3;A0A0U1RQR6;H7C106;Q9NQC3-3;Q9NQC3-4;Q9NQC3-5;Q9NQC3-6	5	2	31.2032	0.107834	3.64859	ALPS	Control	Reticulon-4 OS=Homo sapiens GN=RTN4 PE=1 SV=2	39.7887	112.797	5.31355	241.108	192.033	142.969
Q9BSJ8;Q9BSJ8-2	3	3	15.5895	0.109618	6.41662	ALPS	Control	Extended synaptotagmin-1 OS=Homo sapiens GN=ESYT1 PE=1 SV=1	72.1082	117.279	104.263	298.321	145.492	1440.42
P60484-2	2	2	7.8853	0.110239	3.10178	ALPS	Control	Isoform alpha of Phosphatidylinositol 3,4,5-trisphosphate 3-phosphatase and dual-specificity protein phosphatase PTEN OS=Homo sapiens GN=PTEN	795.056	664.143	578.339	1383.2	898.49	4038.31
REVERSE11760	1	1	3.5995	0.110989	2.96524	Control	ALPS	Reversed Sequence 11760	779.898	682.654	722.157	411.303	284.534	40.9353
Q8NB25;A0A087X2A7;A0A0C4DGZ2;E7EQ67;H0YBA5;H0YBC0;H7BY63;Q8NB25-2;Q8NB25-3;Q8NB25-4	9	3	43.2733	0.111275	2.78062	Control	ALPS	Protein FAM184A OS=Homo sapiens GN=FAM184A PE=2 SV=3	3367.85	3202.88	3302.01	2750.15	607.768	192.633
Q7Z794	4	1	21.1322	0.112165	7.56201	ALPS	Control	Keratin, type II cytoskeletal 1b OS=Homo sapiens GN=KRT77 PE=1 SV=3	46.9595	41.6892	50.0047	74.7211	133.9	839.878
Q9UNY4	2	2	13.5659	0.112305	2.80853	Control	ALPS	Transcription termination factor 2 OS=Homo sapiens GN=TTF2 PE=1 SV=2	2144.22	3432.03	3140.86	2640.26	289.836	173.703
REVERSE17605	3	2	12.151	0.112628	1.27827	Control	ALPS	Reversed Sequence 17605	2427.27	2014.16	1956.24	1965.46	1668.57	1370.92
H7BZW2;Q6P2H3;Q6P2H3-2;Q6P2H3-4	1	1	4.9987	0.113928	3.63182	Control	ALPS	Centrosomal protein of 85 kDa (Fragment) OS=Homo sapiens GN=CEP85 PE=1 SV=1	8586.13	14253.5	15368	5204.23	4908.07	407.927
REVERSE35466	13	7	58.3566	0.113973	2.38251	Control	ALPS	Reversed Sequence 35466	8568.06	12117.9	7335.22	1195.21	5042.14	5523.84
Q52LW3	4	2	23.1438	0.114223	4.88235	Control	ALPS	Rho GTPase-activating protein 29 OS=Homo sapiens GN=ARHGAP29 PE=1 SV=2	2361.82	339.032	1804.39	597.413	176.002	149.346
Q00722;Q00722-2;Q00722-3	3	2	13.9217	0.114299	5.84123	ALPS	Control	1-phosphatidylinositol 4,5-bisphosphate phosphodiesterase beta-2 OS=Homo sapiens GN=PLCB2 PE=1 SV=2	0	4.93388	150.378	82.7461	447.526	376.939
REVERSE29881	1	1	10.2426	0.116118	Infinity	Control	ALPS	Reversed Sequence 29881	0	248.158	242.251	0	0	0
Q8IZS8;B4DSF6;Q8IZS8-2;Q8IZS8-3	7	1	36.2858	0.11612	Infinity	ALPS	Control	Voltage-dependent calcium channel subunit alpha-2/delta-3 OS=Homo sapiens GN=CACNA2D3 PE=1 SV=1	0	0	0	268.892	259.605	0
Q3ZCW2	1	1	0	0.116156	Infinity	ALPS	Control	Galectin-related protein OS=Homo sapiens GN=LGALSL PE=1 SV=2	0	0	0	229.685	0	203.541
Q9ULI0-2	1	1	4.0763	0.116221	Infinity	ALPS	Control	Isoform 2 of ATPase family AAA domain-containing protein 2B OS=Homo sapiens GN=ATAD2B	0	0	0	571.97	0	721.75
Q6EKJ0;A0A0A0MSY2;Q86UP8	4	1	17.2856	0.116309	Infinity	Control	ALPS	General transcription factor II-I repeat domain-containing protein 2B OS=Homo sapiens GN=GTF2IRD2B PE=1 SV=1	0	170.885	132.913	0	0	0
Q96AP7;C9JIE7;F8WDW9	1	1	6.2599	0.116339	Infinity	ALPS	Control	Endothelial cell-selective adhesion molecule OS=Homo sapiens GN=ESAM PE=1 SV=1	0	0	0	386.42	284.196	0
P32519-2	1	1	3.2858	0.116375	Infinity	Control	ALPS	Isoform 2 of ETS-related transcription factor Elf-1 OS=Homo sapiens GN=ELF1	127.532	0	96.8149	0	0	0
Q96IY4-2	1	1	5.1453	0.116379	3.06396	Control	ALPS	Isoform 2 of Carboxypeptidase B2 OS=Homo sapiens GN=CPB2	204.538	183.105	132.647	169.81	0	0
P04899;P04899-2;P04899-3;P04899-4;P04899-5;P04899-6;P08754;P63096;P63096-2	8	6	41.78	0.116482	1.45027	ALPS	Control	Guanine nucleotide-binding protein G(i) subunit alpha-2 OS=Homo sapiens GN=GNAI2 PE=1 SV=3	712.327	710.457	764.935	824.744	914.487	1433.55
P41091	2	1	7.7235	0.116499	Infinity	Control	ALPS	Eukaryotic translation initiation factor 2 subunit 3 OS=Homo sapiens GN=EIF2S3 PE=1 SV=3	246.776	0	367.066	0	0	0
P28482;P28482-2	3	1	13.9205	0.116576	7.48416	Control	ALPS	Mitogen-activated protein kinase 1 OS=Homo sapiens GN=MAPK1 PE=1 SV=3	296.526	304.601	349.825	70.973	0	56.089
REVERSE34933	4	1	22.9457	0.116684	Infinity	ALPS	Control	Reversed Sequence 34933	0	0	0	1695.57	0	938.178
P16383	4	2	21.3565	0.116691	Infinity	Control	ALPS	GC-rich sequence DNA-binding factor 2 OS=Homo sapiens GN=GCFC2 PE=1 SV=2	138.936	0	216.741	0	0	0
H0Y5L8	1	1	4.7152	0.116912	Infinity	ALPS	Control	Centromere protein J (Fragment) OS=Homo sapiens GN=CENPJ PE=1 SV=1	0	0	0	82.4571	133.005	0
P22694-2	2	1	4.4877	0.117026	6.80104	Control	ALPS	Isoform 2 of cAMP-dependent protein kinase catalytic subunit beta OS=Homo sapiens GN=PRKACB	338.127	169.872	226.07	78.7415	29.1934	0
P78345	1	1	4.2688	0.117083	9.05746	Control	ALPS	Ribonuclease P protein subunit p38 OS=Homo sapiens GN=RPP38 PE=1 SV=2	739.517	772.481	617.24	138.703	96.3779	0
Q8IYE1	2	1	7.7881	0.117144	4.63918	Control	ALPS	Coiled-coil domain-containing protein 13 OS=Homo sapiens GN=CCDC13 PE=1 SV=2	116.862	248.965	215.099	0	7.78665	117.435
Q9Y6S9	2	1	9.2037	0.117283	Infinity	Control	ALPS	Ribosomal protein S6 kinase-like 1 OS=Homo sapiens GN=RPS6KL1 PE=2 SV=1	0	73.3189	43.8992	0	0	0
REVERSE14287	2	1	8.0552	0.117622	Infinity	ALPS	Control	Reversed Sequence 14287	0	0	0	337.271	792.728	0
P10909-4;E5RG36;E5RGB0;E5RH61;E5RJZ5;E7ERK6;E7ETB4;H0YAS8;H0YC35;H0YLK8;P10909;P10909-2;P10909-3;P10909-5	13	7	90.8806	0.11839	1.41824	ALPS	Control	Isoform 4 of Clusterin OS=Homo sapiens GN=CLU	1694.19	1571.73	1862.52	2036.96	3233.59	2002.82
C9JTK6;J3KQ32;Q9NTK5;Q9NTK5-3	1	1	5.7353	0.119314	Infinity	ALPS	Control	Obg-like ATPase 1 (Fragment) OS=Homo sapiens GN=OLA1 PE=1 SV=1	0	0	0	0	132.968	400.108
Q9H0B3;Q9H0B3-4;Q9H0B3-5	3	1	16.2255	0.121237	Infinity	Control	ALPS	IQ domain-containing protein N OS=Homo sapiens GN=IQCN PE=1 SV=1	0	297.086	80.588	0	0	0
Q5M9N0;Q5M9N0-2	8	2	37.793	0.121243	1.13923	Control	ALPS	Coiled-coil domain-containing protein 158 OS=Homo sapiens GN=CCDC158 PE=2 SV=2	1502.64	1742.76	1829.72	1552.61	1487.55	1414.68
REVERSE23340	9	3	36.6454	0.121981	2.79331	ALPS	Control	Reversed Sequence 23340	38.7253	263.89	167.161	592.632	467.185	252.415
F8W9F9;H0Y493;H0Y7J9;H0Y7R3;H0Y7T5;Q9Y3S1;Q9Y3S1-2;Q9Y3S1-4	5	2	27.2134	0.123238	2.87617	Control	ALPS	Serine/threonine-protein kinase WNK2 OS=Homo sapiens GN=WNK2 PE=1 SV=1	366.414	455.627	425.2	187.314	223.686	22.6463
H0YDV5;Q8N699	1	1	4.8391	0.123722	Infinity	Control	ALPS	Myc target protein 1 (Fragment) OS=Homo sapiens GN=MYCT1 PE=1 SV=1	0	38.28	155.005	0	0	0
P01137;M0R2S0	8	6	49.6487	0.123783	1.64542	Control	ALPS	Transforming growth factor beta-1 OS=Homo sapiens GN=TGFB1 PE=1 SV=2	13178.8	6255.65	9043.07	6358.69	6280.55	4667.87
REVERSE24768	7	2	34.8165	0.124513	3.80148	Control	ALPS	Reversed Sequence 24768	174.03	411.653	73.2882	173.346	0	0
P02675;D6REL8	59	51	348.79	0.124748	1.45608	ALPS	Control	Fibrinogen beta chain OS=Homo sapiens GN=FGB PE=1 SV=2	6981.74	6434.3	6502.64	6717.47	10020	12265.8
REVERSE39075	3	1	17.8466	0.125003	2.43583	Control	ALPS	Reversed Sequence 39075	5708.71	8157.03	3883.41	874.245	5462.23	950.224
P35913;P35913-2	3	1	18.4482	0.12612	20.3233	Control	ALPS	Rod cGMP-specific 3',5'-cyclic phosphodiesterase subunit beta OS=Homo sapiens GN=PDE6B PE=1 SV=2	4.03414	1.82217	48.6487	0.768365	1.0779	0.835642
Q70CQ2-3;Q70CQ2;Q70CQ2-2	2	1	7.88	0.126507	Infinity	ALPS	Control	Isoform 3 of Ubiquitin carboxyl-terminal hydrolase 34 OS=Homo sapiens GN=USP34	0	0	0	0.348222	464.297	19.2199
P09496-2;F8WF69;P09496;P09496-3;P09496-4;P09496-5	2	2	13.0334	0.126731	1.57154	Control	ALPS	Isoform Non-brain of Clathrin light chain A OS=Homo sapiens GN=CLTA	303.608	225.357	215.426	211.329	96.6602	165.68
REVERSE4520	3	2	23.2602	0.12695	8.50236	Control	ALPS	Reversed Sequence 4520	53.3013	343.598	135.086	0	33.6393	28.9299
REVERSE39957	5	1	22.1047	0.127503	1.29438	ALPS	Control	Reversed Sequence 39957	15195.9	11320.7	13963.5	15296.1	16016.1	21084.4
O15550;A0A087WUN6	2	1	15.3982	0.128063	101.375	ALPS	Control	Lysine-specific demethylase 6A OS=Homo sapiens GN=KDM6A PE=1 SV=2	50.2052	2.73309	0	2893.7	2465.14	7.80062
Q9Y2J2;A0A0A0MRA8;A0A0A0MSA4;A0A1B0GTF8;A8K968;Q9Y2J2-2;Q9Y2J2-3;Q9Y2J2-4	6	2	28.1445	0.129889	1.38584	ALPS	Control	Band 4.1-like protein 3 OS=Homo sapiens GN=EPB41L3 PE=1 SV=2	357.312	230.421	284.493	502.053	354.165	352.549
REVERSE16440	5	3	21.6098	0.130191	5.38129	Control	ALPS	Reversed Sequence 16440	467.111	1061.75	947.375	383.908	74.4802	1.7697
REVERSE30967	7	1	30.9482	0.132	1.41591	Control	ALPS	Reversed Sequence 30967	951.186	821.597	813.59	482.493	475.528	868.626
REVERSE14074	1	1	4.3952	0.132551	Infinity	Control	ALPS	Reversed Sequence 14074	0	676.741	58.2208	0	0	0
REVERSE7955	12	7	52.8727	0.132705	1.95824	ALPS	Control	Reversed Sequence 7955	225.346	266.254	284.12	392.53	301.715	824.804
Q7Z7A1;Q7Z7A1-2;Q7Z7A1-3;Q7Z7A1-4;Q7Z7A1-5	13	3	59.7145	0.132822	2.18419	Control	ALPS	Centriolin OS=Homo sapiens GN=CNTRL PE=1 SV=2	1852.32	827.787	924.427	255.461	451.839	942.981
A0A1B0GUI1	4	1	20.5066	0.133601	115.163	ALPS	Control	Ral GTPase-activating protein subunit alpha-1 OS=Homo sapiens GN=RALGAPA1 PE=1 SV=1	11.4369	38.2455	19.7621	17.5242	3831.35	4148.6
A0A087WVI0;E9PBL8;Q8WTW3	4	1	21.1978	0.133725	12.8834	ALPS	Control	Conserved oligomeric Golgi complex subunit 1 OS=Homo sapiens GN=COG1 PE=1 SV=1	26.745	4.84244	0	9.65285	242.532	154.768
F8W118;B7Z4K9;B7Z9C2;C9J6D1;E9PJJ2;E9PKT8;E9PNJ7;E9PNW0;E9PS34;F5H4R6;F8VRJ2;F8VUX1;F8VV59;F8VVB5;F8VXI6;F8VY35;F8W020;F8W0J6;F8W543;H0YH88;H0YHC3;H0YIV4;P55209;P55209-2;P55209-3	8	5	71.5333	0.134607	1.78273	ALPS	Control	Nucleosome assembly protein 1-like 1 (Fragment) OS=Homo sapiens GN=NAP1L1 PE=1 SV=1	1674.72	1419.95	1468.63	3641.27	2998.12	1495.76
REVERSE42194	2	1	9.4738	0.134986	Infinity	Control	ALPS	Reversed Sequence 42194	43.3474	0	536.679	0	0	0
Q3MIP1	2	1	12.4101	0.135936	Infinity	ALPS	Control	Inositol 1,4,5-trisphosphate receptor-interacting protein-like 2 OS=Homo sapiens GN=ITPRIPL2 PE=1 SV=1	0	0	0	222.243	0	23.5607
REVERSE24752	5	2	24.3882	0.136028	6.748	Control	ALPS	Reversed Sequence 24752	151.49	408.581	57.1415	0	78.6451	12.821
REVERSE39978	3	2	13.1858	0.137279	Infinity	ALPS	Control	Reversed Sequence 39978	0	0	0	65.6203	0	1274.29
Q9HB58-2	1	1	4.8203	0.137711	3238.67	ALPS	Control	Isoform 2 of Sp110 nuclear body protein OS=Homo sapiens GN=SP110	0.556005	0.550525	0	0.0292602	702.172	2881.48
A6NIZ1	25	1	137.146	0.137849	1.07777	ALPS	Control	Ras-related protein Rap-1b-like protein OS=Homo sapiens PE=2 SV=1	141.589	136.34	135.893	153.467	137.739	154.796
P61224;A0A075B6Q0;B7ZB78;E7ESV4;F5GWU8;F5GX62;F5GYB5;F5GYH7;F5GZG1;F5H004;F5H077;F5H0B7;F5H491;F5H4H0;F5H500;F5H6R7;F5H7Y6;F5H823;F8WBC0;P61224-2;P61224-3;P61224-4;P62834	29	5	176.693	0.137849	1.07777	ALPS	Control	Ras-related protein Rap-1b OS=Homo sapiens GN=RAP1B PE=1 SV=1	12216.9	11764	11725.5	13241.8	11884.8	13356.5
REVERSE34908	1	1	9.6998	0.139946	1.40798	Control	ALPS	Reversed Sequence 34908	4466.89	2662.02	3733.33	2474.81	2198.08	3041.85
Q9GZP8-2;K7EQZ3	3	2	13.0632	0.141162	1.96997	ALPS	Control	Isoform 2 of Immortalization up-regulated protein OS=Homo sapiens GN=IMUP	716.885	300.361	338.516	935.455	1229.51	505.843
REVERSE13442	9	2	45.9141	0.141263	1.43102	ALPS	Control	Reversed Sequence 13442	594.476	637.744	521.607	592.002	847.63	1070.13
Q14847;C9J9W2;F6S2S5;K7ESD6;Q14847-2;Q14847-3	7	6	34.3301	0.142037	1.613	ALPS	Control	LIM and SH3 domain protein 1 OS=Homo sapiens GN=LASP1 PE=1 SV=2	906.645	545.002	1029.74	1267.65	1776.6	958.227
Q6PJW8;Q6PJW8-2;Q6PJW8-3	4	2	30.9729	0.14234	5.58486	ALPS	Control	Consortin OS=Homo sapiens GN=CNST PE=1 SV=3	177.134	217.426	144.521	531.302	2267.23	212.153
Q16555-2;A0A1C7CYX9;Q16555	3	2	14.3118	0.142634	2.852	Control	ALPS	Isoform 2 of Dihydropyrimidinase-related protein 2 OS=Homo sapiens GN=DPYSL2	466.824	106.461	133.078	247.673	0	0
Q15233	2	2	8.9059	0.146259	2.10735	Control	ALPS	Non-POU domain-containing octamer-binding protein OS=Homo sapiens GN=NONO PE=1 SV=4	178.638	186.622	364.217	148.602	46.1842	151.373
A0A087WUQ6;P07203	4	3	25.6564	0.146343	1.29622	Control	ALPS	Glutathione peroxidase OS=Homo sapiens GN=GPX1 PE=1 SV=1	895.784	751.534	731.043	735.151	638.693	461.003
REVERSE5000	5	1	26.4869	0.147941	Infinity	ALPS	Control	Reversed Sequence 5000	0	0	0	69.0111	0	3695.51
REVERSE7350	1	1	4.736	0.148235	Infinity	ALPS	Control	Reversed Sequence 7350	0	0	0	27.538	0	717.861
P51452;K7ES89;P51452-2	5	1	27.3852	0.148245	2.69492	Control	ALPS	Dual specificity protein phosphatase 3 OS=Homo sapiens GN=DUSP3 PE=1 SV=1	740.836	645.188	773.788	420.66	35.2315	345.548
P20594-2;P20594	3	1	12.6164	0.148667	5.30129	ALPS	Control	Isoform Short of Atrial natriuretic peptide receptor 2 OS=Homo sapiens GN=NPR2	1101.99	0	87.3582	2432.7	2100.08	1772.3
Q8TB52	1	1	3.959	0.149311	Infinity	Control	ALPS	F-box only protein 30 OS=Homo sapiens GN=FBXO30 PE=1 SV=3	374.55	0	18.4817	0	0	0
Q00013;A8MTH1;C9J9J4;C9JB34;Q00013-2;Q00013-3	5	2	33.046	0.149526	1.59739	ALPS	Control	55 kDa erythrocyte membrane protein OS=Homo sapiens GN=MPP1 PE=1 SV=2	181.343	176.831	173.494	331.654	349.049	168.58
O60610;A0A0G2JH68;A0A140T8Z0;B4E2I7;H9KV28;O60610-2;O60610-3	17	9	96.3669	0.149831	1.87219	Control	ALPS	Protein diaphanous homolog 1 OS=Homo sapiens GN=DIAPH1 PE=1 SV=2	1310.59	1568.07	1480.99	1062.91	988.563	277.168
E9PR16;G3V198;Q12769	3	2	13.2928	0.150681	3.99856	Control	ALPS	Nuclear pore complex protein Nup160 (Fragment) OS=Homo sapiens GN=NUP160 PE=1 SV=2	578.842	503.559	380.02	207.118	154.532	4.08631
Q68DK2-5;A0A2H2FF08;G3V2D8;Q68DK2;Q68DK2-2;Q68DK2-3	4	3	17.3822	0.150835	3.18788	Control	ALPS	Isoform 5 of Zinc finger FYVE domain-containing protein 26 OS=Homo sapiens GN=ZFYVE26	1694.82	1170.44	756.364	725.039	376.255	34.7694
P01834	7	6	42.4759	0.151439	1.1411	Control	ALPS	Immunoglobulin kappa constant OS=Homo sapiens GN=IGKC PE=1 SV=2	2493.75	2583.71	2176.84	1990.06	2350.48	2016.74
Q15833;M0QZ54;M0R0M7;M0R118;M0R1A1;Q15833-2;Q15833-3	15	10	82.3862	0.151603	1.40099	Control	ALPS	Syntaxin-binding protein 2 OS=Homo sapiens GN=STXBP2 PE=1 SV=2	922.623	1143.35	1126.62	1028.47	732.694	517.654
REVERSE33976	3	1	17.2022	0.151789	Infinity	Control	ALPS	Reversed Sequence 33976	256.948	0	13.8411	0	0	0
P51955-4;F6U4U2;P51955;P51955-2;P51955-3	1	1	5.5046	0.152424	664.138	ALPS	Control	Isoform 4 of Serine/threonine-protein kinase Nek2 OS=Homo sapiens GN=NEK2	0.452267	0	0.108964	341.491	0	31.2442
Q86VF2-5	7	4	25.8445	0.152448	3.69788	ALPS	Control	Isoform 5 of Immunoglobulin-like and fibronectin type III domain-containing protein 1 OS=Homo sapiens GN=IGFN1	17.4265	248.261	342.738	977.33	938.744	333.809
Q14831;C9JU97;H7C3K2;Q14831-2;Q14831-3;Q14831-4;Q14831-5	3	1	14.6691	0.153025	7.51447	Control	ALPS	Metabotropic glutamate receptor 7 OS=Homo sapiens GN=GRM7 PE=1 SV=1	192.394	733.42	723.135	128.538	90.8984	0
Q6S8J3;A5A3E0;P0CG38;P0CG39	68	3	297.398	0.153404	1.1788	Control	ALPS	POTE ankyrin domain family member E OS=Homo sapiens GN=POTEE PE=2 SV=3	5371.47	5179.55	5098.93	3692.33	4407.55	5176.24
REVERSE31248	2	1	13.209	0.154122	Infinity	ALPS	Control	Reversed Sequence 31248	0	0	0	55.7504	4307.23	0
P49368;B4DUR8;E9PQ35;E9PRC8;P49368-2;Q5SZW8;Q5SZX6	6	4	35.6143	0.154182	1.26078	ALPS	Control	T-complex protein 1 subunit gamma OS=Homo sapiens GN=CCT3 PE=1 SV=4	799.968	691.029	554.579	1004.37	770.368	804.284
Q8WUQ7;Q8WUQ7-2	2	2	7.2009	0.15424	1.87939	Control	ALPS	Cactin OS=Homo sapiens GN=CACTIN PE=1 SV=3	175.897	173.729	105.449	0	0	242.139
REVERSE7160	2	1	8.5239	0.154448	3.02652	ALPS	Control	Reversed Sequence 7160	83.133	99.1993	102.369	354.92	422.395	84.3375
A0A087WTU7;A0A075B6G3;A0A087WV90;E9PDN5;H0Y304;P11532;P11532-2;P11532-3;P11532-4	15	7	78.0863	0.155262	2.76691	Control	ALPS	Dystrophin OS=Homo sapiens GN=DMD PE=1 SV=1	1070.82	880.81	823.741	141.91	844.403	16.7466
F8VUJ3;Q8N4A0	2	1	8.0176	0.155333	1.73649	Control	ALPS	Polypeptide N-acetylgalactosaminyltransferase OS=Homo sapiens GN=POC1B-GALNT4 PE=3 SV=1	214.763	224.47	183.792	0	0	358.784
P01833	3	1	12.0071	0.155592	2.86432	Control	ALPS	Polymeric immunoglobulin receptor OS=Homo sapiens GN=PIGR PE=1 SV=4	606.381	587.159	640.943	370.375	250.535	19.5494
P0C1S8	3	3	11.7414	0.155831	2.53599	ALPS	Control	Wee1-like protein kinase 2 OS=Homo sapiens GN=WEE2 PE=1 SV=2	272.874	231.912	221.228	353.84	313.684	1173.64
P32019;P32019-4	2	2	8.4003	0.155986	12.1527	ALPS	Control	Type II inositol 1,4,5-trisphosphate 5-phosphatase OS=Homo sapiens GN=INPP5B PE=1 SV=4	238.898	3.83217	8.19881	44.0966	2401.38	603.975
Q9Y2G9	4	1	16.9697	0.156398	2.30813	Control	ALPS	Protein strawberry notch homolog 2 OS=Homo sapiens GN=SBNO2 PE=2 SV=3	127.299	38.4295	132.069	129.021	0	0
Q6ZQN7	3	1	14.8328	0.157893	6.27251	Control	ALPS	Solute carrier organic anion transporter family member 4C1 OS=Homo sapiens GN=SLCO4C1 PE=1 SV=1	865.542	690.061	773.885	0	144.664	226.716
Q8IYY4;Q8IYY4-2	4	1	21.3965	0.158076	5.63635	ALPS	Control	Zinc finger protein DZIP1L OS=Homo sapiens GN=DZIP1L PE=1 SV=2	181.182	0	14.7257	606.215	427.175	70.8178
P24539;Q5QNZ2	4	1	19.4164	0.158737	5.44092	Control	ALPS	ATP synthase F(0) complex subunit B1, mitochondrial OS=Homo sapiens GN=ATP5F1 PE=1 SV=2	476.736	430.078	461.079	82.7176	168.691	0
P24043;A0A087WX80;A0A087WYF1	8	4	32.1318	0.158771	2.35857	Control	ALPS	Laminin subunit alpha-2 OS=Homo sapiens GN=LAMA2 PE=1 SV=4	826.986	1822.69	1676.24	1669.58	61.6926	102.86
A0A0C4DFR1	3	2	17.3857	0.158845	17.5349	Control	ALPS	Transmembrane and coiled-coil domains protein 2 OS=Homo sapiens GN=TMCC2 PE=1 SV=2	814.74	35.5065	1665.11	42.3109	98.9916	2.14582
P10599;P10599-2	3	3	19.2608	0.159676	2.36868	ALPS	Control	Thioredoxin OS=Homo sapiens GN=TXN PE=1 SV=3	179.937	30.0041	353.005	394.841	487.379	451.219
Q9NX76	2	1	12.1823	0.159769	2.46821	Control	ALPS	CKLF-like MARVEL transmembrane domain-containing protein 6 OS=Homo sapiens GN=CMTM6 PE=1 SV=1	1059.67	686.165	370.412	815.877	11.4062	30.1191
REVERSE34732	2	1	9.2014	0.162047	1.31043	ALPS	Control	Reversed Sequence 34732	575.314	905.659	837.657	966.756	886.31	1185.33
Q6P0N0	5	1	23.5062	0.162417	2.49058	Control	ALPS	Mis18-binding protein 1 OS=Homo sapiens GN=MIS18BP1 PE=1 SV=1	2265.25	2771.64	3284.76	2011.86	1172.51	156.878
REVERSE40646	4	2	23.9458	0.163091	6.38568	Control	ALPS	Reversed Sequence 40646	1553.17	219.727	136.416	125.769	116.64	56.5899
Q6UVK1	1	1	4.7207	0.163349	10.5784	ALPS	Control	Chondroitin sulfate proteoglycan 4 OS=Homo sapiens GN=CSPG4 PE=1 SV=2	96.7769	59.3629	128.002	1543.54	1392.39	69.8379
Q8N4Y2	4	3	19.167	0.163355	1.6306	Control	ALPS	EF-hand calcium-binding domain-containing protein 4A OS=Homo sapiens GN=CRACR2B PE=1 SV=3	2662.53	4330.65	5409.32	3238.75	2661.64	1705.7
K7EK72;K7EJA9;K7EKH4;K7EM54;K7EQT8;K7ES67;Q96CS2	1	1	4.655	0.165005	Infinity	ALPS	Control	HAUS augmin-like complex subunit 1 OS=Homo sapiens GN=HAUS1 PE=1 SV=1	0	0	0	1376.94	0	20.7091
Q8NF91-10;F5GXQ8;Q8NF91-5;Q8NF91-6	28	6	136.651	0.16558	1.69958	ALPS	Control	Isoform 10 of Nesprin-1 OS=Homo sapiens GN=SYNE1	682.991	456.61	1812.28	1841.13	1683.32	1492.51
O43929	2	1	8.4352	0.165875	3.57698	Control	ALPS	Origin recognition complex subunit 4 OS=Homo sapiens GN=ORC4 PE=1 SV=2	520.493	330.619	256.098	24.6247	284.913	0
Q68DQ2	15	4	63.6125	0.167318	1.99675	ALPS	Control	Very large A-kinase anchor protein OS=Homo sapiens GN=CRYBG3 PE=1 SV=3	3552.62	182.211	166.709	2491.6	2495.07	2803.72
A0A087WUL8;A0A075B757;A0A075B762;A0A075B7F7;A0A087WUR2;A0A087WV19;A0A087WVE3;A0A087WVU4;A0A087WYI5;A0A087WZJ2;A0A087X230	2	1	9.9962	0.168002	7.2306	Control	ALPS	Neuroblastoma breakpoint family member 19 OS=Homo sapiens GN=NBPF19 PE=5 SV=1	2629.08	2490.76	2229.72	0	470.339	546.113
REVERSE13505	4	2	21.1935	0.168045	1.7481	ALPS	Control	Reversed Sequence 13505	385.943	294.187	405.06	911.536	351.873	633.608
Q9BZY9-2	2	1	10.7176	0.168315	1.57279	Control	ALPS	Isoform Beta of E3 ubiquitin-protein ligase TRIM31 OS=Homo sapiens GN=TRIM31	187.897	446.571	560.535	759.799	0	0
REVERSE30689	3	1	13.8848	0.16954	2.66227	Control	ALPS	Reversed Sequence 30689	602.708	615.057	785.552	696.716	3.11863	52.65
Q09FC8;Q09FC8-2;Q09FC8-4;Q09FC8-5;Q09FC8-6	4	1	18.5706	0.17034	2.51358	Control	ALPS	Zinc finger protein 415 OS=Homo sapiens GN=ZNF415 PE=1 SV=2	519.182	665.476	520.517	325.784	324.327	28.2727
REVERSE33761	2	2	8.8584	0.170385	2.43645	Control	ALPS	Reversed Sequence 33761	40.3546	88.3007	272.902	164.812	0	0
Q5JW98	1	1	4.9613	0.170455	13503.9	ALPS	Control	Calcium homeostasis modulator protein 4 OS=Homo sapiens GN=CALHM4 PE=2 SV=1	0	0	0.125316	0	21.2813	1670.97
Q9P2D7;H7C506;H7C563;Q9P2D7-2;Q9P2D7-4	5	1	17.148	0.171822	3.09843	ALPS	Control	Dynein heavy chain 1, axonemal OS=Homo sapiens GN=DNAH1 PE=1 SV=4	77.319	28.1247	131.309	487.733	109.051	136.776
Q8NFP4;H0Y4Q2;Q8NFP4-2	7	2	29.1979	0.172836	1.93445	ALPS	Control	MAM domain-containing glycosylphosphatidylinositol anchor protein 1 OS=Homo sapiens GN=MDGA1 PE=1 SV=1	1239.25	115.048	161.227	947.989	919.543	1064.19
REVERSE15493	31	11	140.237	0.175837	1.31129	Control	ALPS	Reversed Sequence 15493	2427.05	1694.52	2063.81	1190.84	1682.58	1843.61
A0A0G2JQM2	4	1	18.3965	0.17696	1.60465	Control	ALPS	Serologically defined colon cancer antigen 8 OS=Homo sapiens GN=SDCCAG8 PE=1 SV=1	993.644	1321.34	1242.44	375.035	597.571	1244.34
REVERSE49164	3	1	17.8534	0.177359	4.23703	Control	ALPS	Reversed Sequence 49164	300.481	183.901	200.563	49.1452	112.512	0
B2RTY4;B2RTY4-2;B2RTY4-4;B2RTY4-5;H3BRD5;H3BV44	11	3	43.7956	0.177964	3.49649	ALPS	Control	Unconventional myosin-IXa OS=Homo sapiens GN=MYO9A PE=1 SV=2	310.313	8.02924	11.1041	786.871	279.304	85.7332
Q8NEZ3	3	1	16.9822	0.178321	1.67651	Control	ALPS	WD repeat-containing protein 19 OS=Homo sapiens GN=WDR19 PE=1 SV=2	524.446	630.293	618.915	1043.79	11.1585	2.9943
REVERSE24417	3	2	12.8655	0.178899	1.10268	ALPS	Control	Reversed Sequence 24417	41667	37420	39077.7	42563	40124.7	47609.8
A0A0J9YY10;A0A1B0GX78	2	1	8.6663	0.180685	2.29192	ALPS	Control	Uncharacterized protein (Fragment) OS=Homo sapiens PE=4 SV=3	25.9902	31.1749	53.96	87.0675	133.157	34.4655
Q14149	1	1	4.2559	0.183784	Infinity	ALPS	Control	MORC family CW-type zinc finger protein 3 OS=Homo sapiens GN=MORC3 PE=1 SV=3	0	0	0	12.0226	0	1444.73
C9JWL4	1	1	4.5721	0.184736	Infinity	ALPS	Control	AP-4 complex subunit mu-1 (Fragment) OS=Homo sapiens GN=AP4M1 PE=1 SV=1	0	0	0	0	6608.19	21.4223
Q96K76-2;Q96K76;Q96K76-4	4	1	16.7805	0.184765	221.094	ALPS	Control	Isoform 2 of Ubiquitin carboxyl-terminal hydrolase 47 OS=Homo sapiens GN=USP47	0.267287	0.0112636	3.69447	449.731	428.68	0
E7ENT5;E7EV45;Q9ULF5	2	1	5.9161	0.185217	2.70254	ALPS	Control	Zinc transporter ZIP10 (Fragment) OS=Homo sapiens GN=SLC39A10 PE=1 SV=1	544.391	647.872	550.33	1550.75	2656.01	502.665
P30443;A0A0G2JI36;A0A0G2JIF2;A0A0G2JL56;A0A1W2PQD0;A0A1W2PSE7;P30455	20	1	121.733	0.186717	2.69997	ALPS	Control	HLA class I histocompatibility antigen, A-1 alpha chain OS=Homo sapiens GN=HLA-A PE=1 SV=1	40.8395	4.43976	37.5799	105.522	35.1319	83.0627
REVERSE19663	1	1	4.8372	0.186923	18.6689	Control	ALPS	Reversed Sequence 19663	1.86255	194.485	247.645	23.7825	0	0
REVERSE25490	2	1	9.0151	0.187901	3.67423	Control	ALPS	Reversed Sequence 25490	423.146	243.476	286.232	46.7801	0	212.554
Q05655;Q05655-2	2	1	7.4935	0.188662	1.93969	Control	ALPS	Protein kinase C delta type OS=Homo sapiens GN=PRKCD PE=1 SV=2	332.329	568.059	499.01	709.446	12.0087	0
REVERSE40531	2	1	14.7436	0.189181	2.94272	Control	ALPS	Reversed Sequence 40531	170.638	121.09	127.344	37.1538	1.20116	104.055
Q96DU9;Q5JQF3;Q96DU9-2	3	2	9.9892	0.190831	1.15061	ALPS	Control	Polyadenylate-binding protein 5 OS=Homo sapiens GN=PABPC5 PE=2 SV=1	5871.37	4835.41	4323.06	5650.18	6090.45	5552.8
Q8TDB6	5	2	23.516	0.191897	3.52642	ALPS	Control	E3 ubiquitin-protein ligase DTX3L OS=Homo sapiens GN=DTX3L PE=1 SV=1	103.001	125.87	133.319	167.76	167.795	941.683
A6H8Y1;A0A0G2JNU3;A6H8Y1-2;A6H8Y1-6;A6H8Y1-7	9	4	37.6914	0.192764	7.66738	Control	ALPS	Transcription factor TFIIIB component B'' homolog OS=Homo sapiens GN=BDP1 PE=1 SV=3	1429.06	401.27	3018.95	294.553	337.897	0.00569454
O43396;K7EML9;K7ER96	2	1	11.0724	0.193459	6.42379	Control	ALPS	Thioredoxin-like protein 1 OS=Homo sapiens GN=TXNL1 PE=1 SV=3	1402.89	3412.14	3678.87	587.511	734.745	0
Q13561;F8W1I6;Q13561-2;Q13561-3	1	1	5.9654	0.193512	1.04488	Control	ALPS	Dynactin subunit 2 OS=Homo sapiens GN=DCTN2 PE=1 SV=4	266.047	216.598	247.531	0	698.812	0
P13667	5	5	28.7118	0.19462	2.88692	ALPS	Control	Protein disulfide-isomerase A4 OS=Homo sapiens GN=PDIA4 PE=1 SV=2	111.288	153.818	100.159	717.273	133.721	203.5
Q92618;A0A087WUJ4	5	1	28.6838	0.196567	2.8275	Control	ALPS	Zinc finger protein 516 OS=Homo sapiens GN=ZNF516 PE=1 SV=1	347.278	197.275	480.509	229.216	125.615	7.70183
REVERSE34242	1	1	5.504	0.197087	2.0809	Control	ALPS	Reversed Sequence 34242	336.078	346.519	512.875	394.217	149.084	31.1959
Q7KZF4;H7C597	13	4	74.3786	0.197599	3.10757	Control	ALPS	Staphylococcal nuclease domain-containing protein 1 OS=Homo sapiens GN=SND1 PE=1 SV=1	618.804	651.487	747.718	365.546	278.441	5.39819
G5E9C5;O76074;O76074-2	4	3	22.9217	0.197639	51.1745	ALPS	Control	Phosphodiesterase OS=Homo sapiens GN=PDE5A PE=1 SV=1	0	1.22209	56.4487	147.695	2798.88	4.70197
Q8IY63	2	2	8.7442	0.201133	2.62607	Control	ALPS	Angiomotin-like protein 1 OS=Homo sapiens GN=AMOTL1 PE=1 SV=1	628.912	480.368	314.062	34.6727	507.332	0
O95757;D6RJ96;E9PDE8	2	1	10.6509	0.20189	Infinity	ALPS	Control	Heat shock 70 kDa protein 4L OS=Homo sapiens GN=HSPA4L PE=1 SV=3	0	0	0	6.34618	847.863	0
P33908;P33908-2	3	1	12.1294	0.202558	10.1479	ALPS	Control	Mannosyl-oligosaccharide 1,2-alpha-mannosidase IA OS=Homo sapiens GN=MAN1A1 PE=1 SV=3	76.7533	96.4786	25.8615	790.944	39.0718	1190.37
P07864;F5H155;F5H245;F5H5G7;G3XAP5	8	1	40.9645	0.20282	2.17551	ALPS	Control	L-lactate dehydrogenase C chain OS=Homo sapiens GN=LDHC PE=1 SV=4	33.432	35.5253	35.7279	141.747	41.7362	44.2609
P25705;K7EJP1;K7EK77;K7ENJ4;K7EQH4;K7ERX7;K7ESA0;P25705-2;P25705-3	27	23	166.405	0.207027	1.38324	ALPS	Control	ATP synthase subunit alpha, mitochondrial OS=Homo sapiens GN=ATP5A1 PE=1 SV=1	2421.41	1939.32	2004.78	3345.73	3494.92	1964.37
O15066	3	1	17.7894	0.207269	2.23999	Control	ALPS	Kinesin-like protein KIF3B OS=Homo sapiens GN=KIF3B PE=1 SV=1	305.344	301.563	297.183	13.4766	235.239	154.899
Q68DA7;H0YM30;Q68DA7-2;Q68DA7-5	4	3	20.1307	0.207631	7.25527	Control	ALPS	Formin-1 OS=Homo sapiens GN=FMN1 PE=1 SV=3	2675.69	180.77	194.51	8.36144	58.5821	353.574
A0A0G2JN16	3	2	12.4854	0.20943	Infinity	ALPS	Control	Transcription factor TFIIIB component B'' homolog OS=Homo sapiens GN=BDP1 PE=1 SV=1	0	0	0	0	6.00042	1167.68
P26641;P26641-2	3	2	17.218	0.210343	1.72994	Control	ALPS	Elongation factor 1-gamma OS=Homo sapiens GN=EEF1G PE=1 SV=3	294.986	478.659	499.403	30.1473	666.809	38.9363
H7BZ55	7	3	27.7569	0.210832	1.86016	Control	ALPS	Putative ciliary rootlet coiled-coil protein 2 OS=Homo sapiens GN=CROCC2 PE=5 SV=3	498.903	482.608	513.014	779.294	0	24.1456
P16615;H7C5W9;P16615-2;P16615-3;P16615-4;P16615-5	14	4	90.15	0.212024	1.74516	Control	ALPS	Sarcoplasmic/endoplasmic reticulum calcium ATPase 2 OS=Homo sapiens GN=ATP2A2 PE=1 SV=1	404.212	793.154	650.507	427.717	487.509	143.63
Q96ID5	2	1	11.1207	0.213494	3033.57	Control	ALPS	Immunoglobulin superfamily member 21 OS=Homo sapiens GN=IGSF21 PE=2 SV=1	3111.44	0	16.556	1.03113	0	0
REVERSE5805	14	3	71.3221	0.214039	1.74682	Control	ALPS	Reversed Sequence 5805	320.787	544.032	354.828	375.253	82.1648	240.794
Q07617	3	2	14.1584	0.214558	21.1058	ALPS	Control	Sperm-associated antigen 1 OS=Homo sapiens GN=SPAG1 PE=1 SV=3	206.113	41.6971	48.8087	2464.22	40.1011	3756.05
A2RTX5;A2RTX5-2;B7ZLP8	3	1	9.1045	0.214572	1.83208	Control	ALPS	Probable threonine--tRNA ligase 2, cytoplasmic OS=Homo sapiens GN=TARSL2 PE=1 SV=1	439.537	621.919	603.047	470.75	359.881	77.9006
REVERSE7786	6	2	36.3962	0.214816	1.6799	Control	ALPS	Reversed Sequence 7786	493.797	385.281	489.98	436.782	286.912	91.2707
REVERSE86654	1	1	4.6483	0.215931	4.89534	Control	ALPS	Reversed Sequence 86654	1407.31	671.683	266.449	184.68	294.073	0.365339
H0YJ97;Q15643	5	2	27.6894	0.217586	Infinity	ALPS	Control	Thyroid receptor-interacting protein 11 (Fragment) OS=Homo sapiens GN=TRIP11 PE=1 SV=1	0	0	0	1391.86	0	5.33206
REVERSE10485	1	1	4.6704	0.217639	3.61426	Control	ALPS	Reversed Sequence 10485	76.3018	502.757	142.53	1.24738	31.7834	166.62
P50851-2;E9PEM5;H0YAC6	11	3	54.9946	0.217824	1.64439	ALPS	Control	Isoform 2 of Lipopolysaccharide-responsive and beige-like anchor protein OS=Homo sapiens GN=LRBA	3726.23	554.548	579.33	2735.26	2483.13	2773.54
O43166-3;O43166;O43166-2	3	1	20.437	0.218925	1.51193	Control	ALPS	Isoform 3 of Signal-induced proliferation-associated 1-like protein 1 OS=Homo sapiens GN=SIPA1L1	438.492	444.949	360.184	168.023	151.893	502.626
Q9Y2H6-2;G5E9X3;Q9Y2H6	8	4	45.1358	0.220025	1.55709	ALPS	Control	Isoform 2 of Fibronectin type-III domain-containing protein 3A OS=Homo sapiens GN=FNDC3A	943.324	982.7	939.922	1188.98	981.047	2292.51
REVERSE8464	3	2	14.1116	0.220388	2.24134	Control	ALPS	Reversed Sequence 8464	3276.99	3030.97	2990.59	1776.77	113.594	2258.3
Q9P0L2-2;A0A087X0I6;B4DIB3;Q9P0L2;Q9P0L2-3	4	2	18.481	0.220612	61.7107	ALPS	Control	Isoform 2 of Serine/threonine-protein kinase MARK1 OS=Homo sapiens GN=MARK1	0	46.9165	0	2.48461	2798	94.7602
P78371;F5GWF6;F8VQ14;P78371-2	10	7	53.6572	0.220619	1.8923	ALPS	Control	T-complex protein 1 subunit beta OS=Homo sapiens GN=CCT2 PE=1 SV=4	456.572	377.255	424.447	492.194	1396.76	492.078
REVERSE22970	1	1	8.6714	0.221131	2.42565	Control	ALPS	Reversed Sequence 22970	192.664	176.688	50.8797	160.113	0.26229	12.8693
Q5W0A0-2;Q5W0A0	3	1	14.2131	0.221299	1.18419	Control	ALPS	Isoform 2 of Glutamate-rich protein 6B OS=Homo sapiens GN=ERICH6B	807.808	595.469	593.532	539.426	610.505	536.288
Q9NX74	2	1	8.481	0.221547	3.9749	Control	ALPS	tRNA-dihydrouridine(20) synthase [NAD(P)+]-like OS=Homo sapiens GN=DUS2 PE=1 SV=1	1214.51	928.894	937.624	296.491	0	478.632
A6NE52	6	2	24.6389	0.22172	3.00127	Control	ALPS	WD repeat-containing protein 97 OS=Homo sapiens GN=WDR97 PE=2 SV=2	1062.62	801.972	590.667	708.024	110.051	0
REVERSE17598	2	1	12.7711	0.224233	3.97023	Control	ALPS	Reversed Sequence 17598	925.841	1228.38	1026.36	347.008	454.098	0
Q9ULK0-2;G3V186;Q9ULK0	3	1	12.7128	0.22426	4.18288	Control	ALPS	Isoform 2 of Glutamate receptor ionotropic, delta-1 OS=Homo sapiens GN=GRID1	1734.74	1488.57	1499.71	557.035	572.096	0
P11216	16	5	92.5419	0.224832	1.1906	ALPS	Control	Glycogen phosphorylase, brain form OS=Homo sapiens GN=PYGB PE=1 SV=5	1978.71	1707.61	2445.17	2473.73	2123.07	2703.36
REVERSE9711	2	1	8.5556	0.226696	1.10315	ALPS	Control	Reversed Sequence 9711	1949.38	2007.69	2114.88	2114.97	2515.97	2067.32
A0A087WUZ3	21	1	97.1501	0.227519	1.85068	Control	ALPS	Spectrin beta chain OS=Homo sapiens GN=SPTBN1 PE=1 SV=1	468.349	550.027	586.127	444.862	363.47	58.6466
Q01082;F8W6C1;Q01082-2;Q01082-3	22	1	100.481	0.227521	1.85068	Control	ALPS	Spectrin beta chain, non-erythrocytic 1 OS=Homo sapiens GN=SPTBN1 PE=1 SV=2	684.174	803.492	856.227	649.864	530.964	85.6722
P01857;A0A0A0MS07;A0A0A0MS08	20	5	141.766	0.227915	1.23069	Control	ALPS	Immunoglobulin heavy constant gamma 1 OS=Homo sapiens GN=IGHG1 PE=1 SV=1	7190.53	6970.6	6333.44	6435.43	6249.69	3967.81
P23526;P23526-2	1	1	4.7782	0.229749	10.2286	ALPS	Control	Adenosylhomocysteinase OS=Homo sapiens GN=AHCY PE=1 SV=4	43.8361	25.7789	32.7328	438.505	590.719	17.6476
Q5TIA1;Q5TIA1-2;Q5TIA1-3	2	1	8.1628	0.230349	1.32532	Control	ALPS	Meiosis inhibitor protein 1 OS=Homo sapiens GN=MEI1 PE=2 SV=2	423.398	497.628	460.058	442.92	212.028	387.13
REVERSE4961	1	1	3.8132	0.230676	3.69386	Control	ALPS	Reversed Sequence 4961	883.836	831.379	892.813	371.942	334.102	0
Q06323;Q06323-2;Q06323-3	4	1	22.8306	0.231236	111.641	ALPS	Control	Proteasome activator complex subunit 1 OS=Homo sapiens GN=PSME1 PE=1 SV=1	0	2.09637	2.62679	120.866	406.431	0
Q9BPW4-2;Q9BPW4	1	1	4.0765	0.232004	41.52	ALPS	Control	Isoform 2 of Apolipoprotein L4 OS=Homo sapiens GN=APOL4	6.08224	0	0	0	111.079	141.455
A8MXQ1;A8MZH8;P53801	2	1	13.6388	0.235191	3.63346	Control	ALPS	Pituitary tumor-transforming gene 1 protein-interacting protein OS=Homo sapiens GN=PTTG1IP PE=1 SV=1	651.546	497.408	60.0729	305.39	27.359	0
O95271;E5RHD2;E7EWY6;O95271-2	3	1	10.6541	0.235321	1.89077	ALPS	Control	Tankyrase-1 OS=Homo sapiens GN=TNKS PE=1 SV=2	377.009	954.308	1102.88	745.095	1802.16	2055.25
Q7Z589;E9PMC9;Q7Z589-2;Q7Z589-4;Q7Z589-5;Q7Z589-7	3	2	19.0217	0.238051	5468.82	ALPS	Control	BRCA2-interacting transcriptional repressor EMSY OS=Homo sapiens GN=EMSY PE=1 SV=2	0	0	0.379224	1.48532	1.08613	2071.33
Q8IYE0	2	1	8.2284	0.2397	34.393	ALPS	Control	Coiled-coil domain-containing protein 146 OS=Homo sapiens GN=CCDC146 PE=1 SV=2	39.3695	0	0	1294.05	57.9073	2.07467
Q9Y4I1;A0A087WY00;F8W6H6;F8WE88;G3V394;Q9Y4I1-2;Q9Y4I1-3	5	1	19.9463	0.24012	1.68043	Control	ALPS	Unconventional myosin-Va OS=Homo sapiens GN=MYO5A PE=1 SV=2	547.232	782.28	671.021	114.503	425.657	650.327
Q8IWX7;Q8IWX7-3	2	1	14.1848	0.24112	1.5847	ALPS	Control	Protein unc-45 homolog B OS=Homo sapiens GN=UNC45B PE=1 SV=1	807.552	3593.86	2563.02	3216.94	3729.49	4090.1
D6RAM3;D6R951;D6R977;D6RC22;Q7L591;Q7L591-3	2	1	12.5679	0.242324	1.68369	Control	ALPS	Docking protein 3 OS=Homo sapiens GN=DOK3 PE=1 SV=1	410.912	432.992	340.816	282.475	63.4237	357.744
REVERSE42157	2	1	13.7649	0.243801	9.85884	ALPS	Control	Reversed Sequence 42157	384.132	392.147	303.622	1152.51	279.434	9214.63
O75390;A0A0C4DGI3;B4DJV2;F8VPA1;F8VPF9;F8VRP1;F8VTT8;F8VX07;F8VX68;F8VZK9;F8W1S4;F8W4S1;F8W642	5	1	22.9283	0.244626	1.58793	Control	ALPS	Citrate synthase, mitochondrial OS=Homo sapiens GN=CS PE=1 SV=2	127.669	140.383	139.406	61.7235	169.269	25.6056
O14828;O14828-2	5	1	23.2507	0.244687	55.8767	Control	ALPS	Secretory carrier-associated membrane protein 3 OS=Homo sapiens GN=SCAMP3 PE=1 SV=3	6766.89	88.5979	22.874	103.723	0	19.3761
P62491;H3BMH2;H3BSC1;P57735;P62491-2;Q15907;Q15907-2	17	11	93.9092	0.245671	1.12604	Control	ALPS	Ras-related protein Rab-11A OS=Homo sapiens GN=RAB11A PE=1 SV=3	2191.38	2418.84	2449.09	1933.08	2456.21	1879.85
REVERSE16141	7	4	39.1597	0.24769	1.92715	Control	ALPS	Reversed Sequence 16141	271.533	798.867	729.241	664.027	140.109	129.7
H7BY83;Q5JSH3;Q5JSH3-2;Q5JSH3-4	4	3	18.181	0.249458	1.26688	ALPS	Control	WD repeat-containing protein 44 (Fragment) OS=Homo sapiens GN=WDR44 PE=1 SV=1	264.792	247.67	403.566	454.786	389.569	316.145
P10911	2	1	8.6317	0.249509	166.845	Control	ALPS	Proto-oncogene DBL OS=Homo sapiens GN=MCF2 PE=1 SV=3	639.628	0	811.878	3.55349	5.14624	0
REVERSE37037	4	3	18.7124	0.251723	1.66806	Control	ALPS	Reversed Sequence 37037	152.256	254.243	238.37	300.033	62.0766	24.4877
P27105;F8VSL7;P27105-2;Q8TAV4;Q8TAV4-2	29	23	142.018	0.252512	1.11786	ALPS	Control	Erythrocyte band 7 integral membrane protein OS=Homo sapiens GN=STOM PE=1 SV=3	9097	7673.2	7740.3	10228.6	8872	8298.62
REVERSE11081	1	1	4.2402	0.253047	3.20879	Control	ALPS	Reversed Sequence 11081	504.706	152.119	478.549	0	247.1	106.732
Q8NB14-2;Q8NB14	1	1	4.3562	0.253151	1.77255	Control	ALPS	Isoform 2 of Ubiquitin carboxyl-terminal hydrolase 38 OS=Homo sapiens GN=USP38	1099.97	1178.7	1225.38	913.251	943.609	119.982
O60271-5;A0A087X2D8;O60271;O60271-2;O60271-3;O60271-4;O60271-9	1	1	10.0708	0.254533	2565.73	ALPS	Control	Isoform 5 of C-Jun-amino-terminal kinase-interacting protein 4 OS=Homo sapiens GN=SPAG9	0	0	3.11255	19.9483	0	7966.03
Q6Y7W6;C9JHW1;E7ESB6;I1E4Y6;Q6Y7W6-3;Q6Y7W6-4;Q6Y7W6-5	13	3	66.305	0.256267	5.81646	ALPS	Control	GRB10-interacting GYF protein 2 OS=Homo sapiens GN=GIGYF2 PE=1 SV=1	110.89	103.951	110.37	125.074	159.949	1606.56
C9JY79;M0QZQ3;Q9H254;Q9H254-2;Q9H254-3;Q9H254-4;Q9H254-5	17	9	80.5917	0.25702	2.38573	Control	ALPS	Spectrin beta chain OS=Homo sapiens GN=SPTBN4 PE=1 SV=2	1927.22	690.742	3680.82	789.334	1267.7	583.151
REVERSE11673	4	2	16.1075	0.257029	3.42596	ALPS	Control	Reversed Sequence 11673	474.184	208.377	112.293	685.027	1846.89	191.217
P21796	3	1	17.4644	0.25738	2.49311	Control	ALPS	Voltage-dependent anion-selective channel protein 1 OS=Homo sapiens GN=VDAC1 PE=1 SV=2	354.569	433.844	435.878	380.84	110.229	0
P12814;G3V2E8;G3V2N5;G3V2W4;G3V2X9;G3V380;G3V5M4;H0YJ11;H0YJW3;H7C5W8;H9KV75;K7EP19;P12814-2;P12814-3;P12814-4;REVERSE6151	108	47	614.603	0.257921	1.06197	Control	ALPS	Alpha-actinin-1 OS=Homo sapiens GN=ACTN1 PE=1 SV=2	38246.4	33563.9	33943.3	33627.9	32198.4	33756.4
O75558	3	1	18.7514	0.25893	2.63489	Control	ALPS	Syntaxin-11 OS=Homo sapiens GN=STX11 PE=1 SV=1	370.649	312.877	349.126	269.312	122.604	0
REVERSE7597	8	3	46.7486	0.259215	6.94156	ALPS	Control	Reversed Sequence 7597	2.50373	262.614	270.124	84.1736	1574.16	2057.09
Q05209;C9J1X8;F8WB51;H0YC15;Q05209-2;Q05209-3	8	4	50.0751	0.261874	2.39309	Control	ALPS	Tyrosine-protein phosphatase non-receptor type 12 OS=Homo sapiens GN=PTPN12 PE=1 SV=3	2260.84	2073.15	2061.25	1677.49	985.044	9.85525
P0DP23;E7EMB3;E7ETZ0;F8WBR5;G3V361;G3V479;H0Y7A7;M0QZ52;P0DP24;P0DP25;Q96HY3	11	8	42.1545	0.262841	1.22932	ALPS	Control	Calmodulin-1 OS=Homo sapiens GN=CALM1 PE=1 SV=1	1467.7	1182.12	1286.23	1868.63	1214.66	1755.37
Q6IQ55;A0A0B4J292;Q6IQ55-2;Q6IQ55-3;Q8IWY7	6	4	27.6889	0.263671	1.85957	Control	ALPS	Tau-tubulin kinase 2 OS=Homo sapiens GN=TTBK2 PE=1 SV=2	318.781	74.9708	283.818	17.3114	16.9118	330.146
REVERSE31844	5	3	27.1596	0.263842	1.3357	ALPS	Control	Reversed Sequence 31844	278.72	466.725	246.377	545.732	338.977	440.069
Q7Z570;A0A087X014	6	1	23.743	0.264216	1.41009	ALPS	Control	Zinc finger protein 804A OS=Homo sapiens GN=ZNF804A PE=2 SV=3	2231.68	1625.42	1207.38	2436.98	1605.08	3099.3
REVERSE8713	5	2	25.79	0.265159	105.835	ALPS	Control	Reversed Sequence 8713	7.37542	0.785987	0	0	78.9329	784.831
P52732	3	1	13.697	0.265278	1.32096	ALPS	Control	Kinesin-like protein KIF11 OS=Homo sapiens GN=KIF11 PE=1 SV=2	882.282	990.976	970.786	1446.46	1477.12	833.296
Q5T6S3;A0A087X169	2	1	9.1241	0.26582	3.0308	ALPS	Control	PHD finger protein 19 OS=Homo sapiens GN=PHF19 PE=1 SV=1	397.023	552.078	313.377	393.375	2771.47	661.477
P49792	6	3	22.8582	0.26721	1.51313	Control	ALPS	E3 SUMO-protein ligase RanBP2 OS=Homo sapiens GN=RANBP2 PE=1 SV=2	182.11	146.615	141.477	256.034	38.4523	16.2617
Q6XZF7	3	1	12.0456	0.270277	1.47886	Control	ALPS	Dynamin-binding protein OS=Homo sapiens GN=DNMBP PE=1 SV=1	381.052	454.519	573.393	161.78	159.809	631.146
P38117	1	1	3.6096	0.271094	2.71305	Control	ALPS	Electron transfer flavoprotein subunit beta OS=Homo sapiens GN=ETFB PE=1 SV=3	568.181	552.229	437.965	0	288.852	285.547
H0YMI6;H0YL69;H0YLC2;H0YLS6;H0YMA1;H0YMZ1;P25789	1	1	5.4869	0.271769	16.9296	ALPS	Control	Proteasome subunit alpha type (Fragment) OS=Homo sapiens GN=PSMA4 PE=1 SV=1	30.5164	19.5618	0	3.88694	384.007	459.909
O60290	2	1	3.9073	0.272449	2.81068	Control	ALPS	Zinc finger protein 862 OS=Homo sapiens GN=ZNF862 PE=2 SV=2	1025.62	944.735	1073.71	478.351	604.683	0
P30613;P30613-2	5	1	22.8454	0.272767	1.13179	Control	ALPS	Pyruvate kinase PKLR OS=Homo sapiens GN=PKLR PE=1 SV=2	1268.66	1080.63	995.811	1013.13	864.707	1077.75
Q9BT92;F5GWH6	2	1	8.2085	0.272826	117.294	Control	ALPS	Trichoplein keratin filament-binding protein OS=Homo sapiens GN=TCHP PE=1 SV=1	1.3265	0.481884	121.1	1.04787	0	0
Q9P2E5-2;G5E9W2;Q9P2E5	4	1	19.1367	0.275963	2.91976	Control	ALPS	Isoform 2 of Chondroitin sulfate glucuronyltransferase OS=Homo sapiens GN=CHPF2	2235.81	2243.47	1764.55	1208.03	930.446	0
P42357	4	2	19.484	0.280328	1.72275	ALPS	Control	Histidine ammonia-lyase OS=Homo sapiens GN=HAL PE=1 SV=1	11.9926	9.17817	144.921	129.56	38.1878	118.388
O95249;K7EJC8	3	1	12.7305	0.28044	3.10272	Control	ALPS	Golgi SNAP receptor complex member 1 OS=Homo sapiens GN=GOSR1 PE=1 SV=1	136.645	490.575	1137.67	259.045	273.587	36.1899
REVERSE24392	5	2	21.637	0.287949	2.41298	Control	ALPS	Reversed Sequence 24392	489.497	425.576	469.162	0	266.892	306.77
A0A286YES1;P01860	15	1	97.8864	0.288289	2.06927	ALPS	Control	Immunoglobulin heavy constant gamma 3 (Fragment) OS=Homo sapiens GN=IGHG3 PE=1 SV=1	49.7012	45.48	44.282	186.156	51.9273	50.5032
A1A5D9	2	1	9.2094	0.288958	19.7601	ALPS	Control	BICD family-like cargo adapter 2 OS=Homo sapiens GN=BICDL2 PE=1 SV=2	10.0516	0	0	58.1888	140.432	0
Q8NG06	4	2	27.2854	0.28898	2.6897	Control	ALPS	E3 ubiquitin-protein ligase TRIM58 OS=Homo sapiens GN=TRIM58 PE=2 SV=2	456.373	195.734	598.965	209.141	255.994	0
Q15003;C9J470;E9PHA2	3	2	13.5721	0.291098	4.23515	ALPS	Control	Condensin complex subunit 2 OS=Homo sapiens GN=NCAPH PE=1 SV=3	0	202.018	163.183	803.099	674.664	68.9175
P78417;P78417-2;P78417-3;Q5TA02	8	7	45.0519	0.291508	1.56244	Control	ALPS	Glutathione S-transferase omega-1 OS=Homo sapiens GN=GSTO1 PE=1 SV=2	2858.72	2685.4	2630.67	2793.69	2027.37	411.017
REVERSE30966	9	3	39.3622	0.29242	1.21765	Control	ALPS	Reversed Sequence 30966	3485.6	2899.76	3316.41	2395.44	1964.57	3607.58
REVERSE6216	1	1	8.1198	0.292634	2.83778	Control	ALPS	Reversed Sequence 6216	8640.45	8084.58	7983.29	4213.63	4493.29	0
REVERSE12701	3	1	21.2998	0.294175	1.91112	ALPS	Control	Reversed Sequence 12701	117.287	64.1794	59.9194	0	461.317	0
Q32P28-3;E2QRI1;Q32P28;Q32P28-2;Q32P28-4	4	2	19.1519	0.294485	1.6084	Control	ALPS	Isoform 3 of Prolyl 3-hydroxylase 1 OS=Homo sapiens GN=P3H1	2322.81	976.107	931.276	1180.77	736.118	713.183
Q0ZGT2-2;E7ETM8;E7EUA0;H7BXY5;Q0ZGT2;Q0ZGT2-3;Q0ZGT2-4	7	4	35.0492	0.294684	1.56777	ALPS	Control	Isoform 2 of Nexilin OS=Homo sapiens GN=NEXN	350.802	142.845	264.777	408.435	554.421	226.181
Q96R06	2	1	9.9884	0.295145	2.3295	Control	ALPS	Sperm-associated antigen 5 OS=Homo sapiens GN=SPAG5 PE=1 SV=2	551.703	513.992	505.575	0	362.841	311.668
P04843	3	1	11.3487	0.297018	2.46341	Control	ALPS	Dolichyl-diphosphooligosaccharide--protein glycosyltransferase subunit 1 OS=Homo sapiens GN=RPN1 PE=1 SV=1	1200.76	1316.28	1565.29	866.642	790.545	0
P60763	13	1	72.8377	0.297542	1.11585	Control	ALPS	Ras-related C3 botulinum toxin substrate 3 OS=Homo sapiens GN=RAC3 PE=1 SV=1	1519.55	1287.35	1490.46	1103.73	1301.27	1446.2
REVERSE10100	10	2	48.1413	0.298783	1.48254	ALPS	Control	Reversed Sequence 10100	822.836	411.987	274.236	693.321	1036.88	507.038
REVERSE24736	4	1	17.2823	0.299646	1.25919	Control	ALPS	Reversed Sequence 24736	96.2765	86.493	129.021	59.2694	84.0867	104.257
Q2VPK5-5	4	3	20.948	0.300429	2.38969	Control	ALPS	Isoform 3 of Cytoplasmic tRNA 2-thiolation protein 2 OS=Homo sapiens GN=CTU2	1021.58	297.191	1380.4	633.361	469.025	27.1253
O75396	2	2	11.758	0.301174	1.34192	Control	ALPS	Vesicle-trafficking protein SEC22b OS=Homo sapiens GN=SEC22B PE=1 SV=4	935.857	763.657	1016.92	346.399	822.946	854.945
Q15349-3	5	1	22.048	0.301495	39.5882	ALPS	Control	Isoform 3 of Ribosomal protein S6 kinase alpha-2 OS=Homo sapiens GN=RPS6KA2	0.998458	13.9352	0	0	440.884	150.314
A0A087X0R8;Q5T7R7	3	1	17.883	0.302836	1.89512	ALPS	Control	Uncharacterized protein C1orf185 OS=Homo sapiens GN=C1orf185 PE=1 SV=1	894.583	19.2566	1051.28	1424.31	1209.08	1090.75
REVERSE22168	4	2	24.3642	0.305092	1.22392	ALPS	Control	Reversed Sequence 22168	585.907	662.772	678.035	607.526	740.423	1010.2
REVERSE32615	2	1	8.7474	0.305387	3.44695	Control	ALPS	Reversed Sequence 32615	10.1435	242.761	223.088	9.00877	128.326	0.755591
P17066;P48741	18	2	91.4175	0.308465	1.82322	Control	ALPS	Heat shock 70 kDa protein 6 OS=Homo sapiens GN=HSPA6 PE=1 SV=2	1198.76	1222.51	1192.65	1029.7	929.593	22.8733
Q5THR3;Q5THR3-2;Q5THR3-3;Q5THR3-5	8	1	40.4324	0.310967	1.65346	Control	ALPS	EF-hand calcium-binding domain-containing protein 6 OS=Homo sapiens GN=EFCAB6 PE=1 SV=1	124.998	256.183	309.866	294.369	29.9678	93.6033
P08133-2;E5RFF0;E5RK63;E5RK69;E7EMC6;H0YC77;P08133	12	9	67.3573	0.311322	1.80949	Control	ALPS	Isoform 2 of Annexin A6 OS=Homo sapiens GN=ANXA6	800.762	632.562	817.185	672.648	555.602	15.4783
P20648	2	1	12.275	0.311637	2.02237	Control	ALPS	Potassium-transporting ATPase alpha chain 1 OS=Homo sapiens GN=ATP4A PE=2 SV=5	9399.73	7983.53	8323.93	7630.69	5065.21	15.5218
Q6YHU6;Q6YHU6-2;Q6YHU6-3;Q6YHU6-5	3	1	12.9103	0.312427	1.50383	Control	ALPS	Thyroid adenoma-associated protein OS=Homo sapiens GN=THADA PE=1 SV=1	94.7492	55.8632	48.8916	24.0799	95.1227	13.4617
Q15404;Q15404-2	15	12	113.615	0.314644	1.21313	Control	ALPS	Ras suppressor protein 1 OS=Homo sapiens GN=RSU1 PE=1 SV=3	2896.34	2446.03	2032.8	2623.71	1849.65	1606.08
Q96KV7;F8VUX9	3	1	13.5384	0.314873	1.68585	Control	ALPS	WD repeat-containing protein 90 OS=Homo sapiens GN=WDR90 PE=1 SV=2	137.454	90.1315	14.7009	137.668	6.04955	0
K7ELJ7;A0A075B7C0;A0A0C4DGQ5;K7EIV0;K7EM73;P04632;U3KQE2	2	2	20.1241	0.316903	1.14822	ALPS	Control	Calpain small subunit 1 OS=Homo sapiens GN=CAPNS1 PE=1 SV=1	3557.63	3614.6	3949.21	12449.5	320.281	0
REVERSE13217	3	2	12.3205	0.318286	6.87779	ALPS	Control	Reversed Sequence 13217	776.472	804.289	768.403	7352.08	309.139	8495.85
Q9P2P6;Q9P2P6-2;Q9P2P6-3	8	3	42.4272	0.323513	1.60356	ALPS	Control	StAR-related lipid transfer protein 9 OS=Homo sapiens GN=STARD9 PE=1 SV=3	77.5299	1577.96	305.479	493.833	1375.78	1274.91
Q99733-2;A8MXH2;C9JZI7;H0YCI4;Q99733	3	1	31.7294	0.32409	1.34462	ALPS	Control	Isoform 2 of Nucleosome assembly protein 1-like 4 OS=Homo sapiens GN=NAP1L4	73.3796	77.7492	55.755	96.6437	121.995	59.5403
Q8TC44-2;Q8TC44	1	1	4.0283	0.324791	1.04498	ALPS	Control	Isoform 2 of POC1 centriolar protein homolog B OS=Homo sapiens GN=POC1B	1785.03	1984.19	1875.25	1870.5	1998	2029.85
Q9P0K7-4;Q9P0K7;Q9P0K7-2;Q9P0K7-3	3	1	13.4882	0.326369	1.79918	Control	ALPS	Isoform 4 of Ankycorbin OS=Homo sapiens GN=RAI14	324.61	385.76	5.29729	397.774	0	0
P52756;C9J9P7;C9JFQ5;C9JR02;F8W910;F8WE23;P52756-2;P52756-3;P52756-4;P52756-5	2	1	10.468	0.329459	1.90344	Control	ALPS	RNA-binding protein 5 OS=Homo sapiens GN=RBM5 PE=1 SV=2	635.557	18.7435	941.612	832.046	6.3896	0
E9PHH9;Q9BUI4	2	1	9.2103	0.330238	12.3098	ALPS	Control	DNA-directed RNA polymerase III subunit RPC3 OS=Homo sapiens GN=POLR3C PE=1 SV=1	14.0754	0	0	49.1555	124.11	0
Q96N16-2;A0A1B0GUE0;F2Z2K5;Q96N16;Q96N16-5;Q96N16-7	7	3	33.5493	0.332109	3.09086	ALPS	Control	Isoform 2 of Janus kinase and microtubule-interacting protein 1 OS=Homo sapiens GN=JAKMIP1	257.794	292.743	350.941	1189.15	1436.63	160.562
Q5VYS8-4;Q5VYS8;Q5VYS8-6	3	2	16.9944	0.332413	18.6098	Control	ALPS	Isoform 4 of Terminal uridylyltransferase 7 OS=Homo sapiens GN=ZCCHC6	2819.06	94.1419	35.4669	53.6171	21.9361	82.8942
Q13310;B1ANR0;H0Y5F5;Q13310-2;Q13310-3	5	1	21.9001	0.333321	21.3345	Control	ALPS	Polyadenylate-binding protein 4 OS=Homo sapiens GN=PABPC4 PE=1 SV=1	751.924	0	669.398	66.6208	0	0
P31948;F5GXD8;F5H783;P31948-2;P31948-3	7	1	36.0958	0.333646	42.9648	ALPS	Control	Stress-induced-phosphoprotein 1 OS=Homo sapiens GN=STIP1 PE=1 SV=1	0	0	6.23338	259.204	8.61179	0
Q8IX03;H0YAU4;H0YBE8;H3BLZ3;Q8IX03-2	3	2	13.6356	0.333752	13.6901	ALPS	Control	Protein KIBRA OS=Homo sapiens GN=WWC1 PE=1 SV=1	467.648	597.734	656.74	3045.73	20306.9	223.31
REVERSE38590	5	2	26.4508	0.338192	1.25804	Control	ALPS	Reversed Sequence 38590	734.908	1169.09	1319.68	944.814	791.218	826.428
Q14254;E7EMK3;J3QLD9	2	1	9.3358	0.338523	1.60259	ALPS	Control	Flotillin-2 OS=Homo sapiens GN=FLOT2 PE=1 SV=2	215.759	1140.54	165.948	1235.27	817.943	386.33
Q9NRW1;C9JU14;J3KR73;Q9NRW1-2	9	1	40.3296	0.341112	1.90482	Control	ALPS	Ras-related protein Rab-6B OS=Homo sapiens GN=RAB6B PE=1 SV=1	488.329	177.581	630.945	335.913	310.625	34.2884
P08758;D6RBE9;D6RBL5;E9PHT9	6	5	36.7001	0.34194	1.55792	Control	ALPS	Annexin A5 OS=Homo sapiens GN=ANXA5 PE=1 SV=2	17568.6	15773.1	15344.5	15381.7	14829.7	1039.29
REVERSE30886	2	2	9.5197	0.344398	54.4585	ALPS	Control	Reversed Sequence 30886	23.7633	84.9006	2.46571	3412.17	2637.5	2.27412
REVERSE24323	2	1	8.1288	0.345088	5.84302	ALPS	Control	Reversed Sequence 24323	41.0992	25.891	11.7181	382.183	13.7852	63.925
Q8TDB8;P11169;Q8TDB8-2;Q8TDB8-3;Q8TDB8-4;Q8TDB8-5	13	10	53.373	0.348429	1.48425	Control	ALPS	Solute carrier family 2, facilitated glucose transporter member 14 OS=Homo sapiens GN=SLC2A14 PE=2 SV=1	1586.09	3061.23	3067.07	2259.36	2265.19	672.955
B1AH59	2	1	8.9283	0.349205	1.76518	Control	ALPS	Activating signal cointegrator 1 complex subunit 2 (Fragment) OS=Homo sapiens GN=ASCC2 PE=1 SV=1	4289.13	4483.85	4870.38	0	3148.94	4580.21
REVERSE8872	2	1	8.7789	0.353716	34.5149	Control	ALPS	Reversed Sequence 8872	0	389.454	14.7785	0	11.7118	0
Q13085-3;Q13085;Q13085-2;Q13085-4;Q59FY4	5	1	27.7639	0.355453	1.51915	Control	ALPS	Isoform 3 of Acetyl-CoA carboxylase 1 OS=Homo sapiens GN=ACACA	546.565	572.533	658.135	713.816	434.31	21.7611
P05164;J3QSF7;P05164-2;P05164-3;P11678	10	5	60.3593	0.355483	1.68927	ALPS	Control	Myeloperoxidase OS=Homo sapiens GN=MPO PE=1 SV=1	838.906	868.888	873.418	861.759	887.278	2611.32
P26599;A0A087WU68;A0A0U1RRM4;A6NLN1;K7EK45;P26599-2;P26599-3	4	2	22.2409	0.355639	1.33024	ALPS	Control	Polypyrimidine tract-binding protein 1 OS=Homo sapiens GN=PTBP1 PE=1 SV=1	277.384	272.749	253.445	0	36.8337	1032.12
Q9NZJ4;H0Y6M8;Q9NZJ4-2	13	2	54.5091	0.355761	7.6217	ALPS	Control	Sacsin OS=Homo sapiens GN=SACS PE=1 SV=2	60.4234	49.806	31.5618	14.7923	568.56	497.337
REVERSE197	3	1	18.3229	0.355996	10.5412	Control	ALPS	Reversed Sequence 197	0	27.1382	114.676	0	0	13.4533
REVERSE62011	9	5	41.3335	0.356866	1.42727	ALPS	Control	Reversed Sequence 62011	91.6705	1431.49	134.212	1384.59	410.512	570.416
P12235;V9GYG0	7	1	40.2368	0.3577	1.45993	Control	ALPS	ADP/ATP translocase 1 OS=Homo sapiens GN=SLC25A4 PE=1 SV=4	232.042	308.209	217.147	160.073	19.2139	339.505
REVERSE9206	4	1	18.0589	0.358242	1.12816	Control	ALPS	Reversed Sequence 9206	1150.1	1139.69	1201.99	828.08	1299.42	967.605
REVERSE36989	1	1	4.0999	0.358284	1.69976	Control	ALPS	Reversed Sequence 36989	1262.31	795.469	712.492	899.712	730.087	0
A0A286YFA9;A0A0C4DFX2;Q5TBA9	9	2	40.289	0.359265	2.78924	Control	ALPS	Protein furry homolog OS=Homo sapiens GN=FRY PE=1 SV=1	1162.31	83.5001	1331.59	147.703	770.049	6.29691
P35580;E7ERA5;P35580-2;P35580-3;P35580-4;P35580-5	43	5	299.007	0.360273	1.34264	Control	ALPS	Myosin-10 OS=Homo sapiens GN=MYH10 PE=1 SV=3	2162.38	3237.6	2585.48	2571.15	2521.84	854.604
E7ES33;A0A0U1RRE1;A0A0U1RRH9;A0A0U1RRM2;E7EPK1;G3V1Q4;Q16181;Q16181-2;Q5JXL7	7	6	53.1194	0.360754	1.38842	Control	ALPS	Septin-7 OS=Homo sapiens GN=SEPT7 PE=1 SV=3	610.151	293.868	366.696	486.477	207.256	221.493
Q53FA3;P34931	18	2	77.2691	0.364136	1.24653	Control	ALPS	HSPA1L (Fragment) OS=Homo sapiens GN=HSPA1L PE=1 SV=1	814.201	695.621	654.918	742.168	674.3	320.149
P17301;D6RG08;E7EMF1;E7ESP4;E9PB77	12	6	68.257	0.367973	1.26947	Control	ALPS	Integrin alpha-2 OS=Homo sapiens GN=ITGA2 PE=1 SV=1	205.767	267.48	207.849	304.817	129.242	102.46
A0A1B0GUS7	6	2	28.0437	0.369291	4.80721	ALPS	Control	Protein unc-13 homolog B OS=Homo sapiens GN=UNC13B PE=1 SV=1	786.087	1209.38	1287.35	7573.3	7794.81	413.087
Q2LD37;H7C121;Q2LD37-2;Q2LD37-4;Q2LD37-6;Q2LD37-7	5	1	21.6756	0.370529	76.624	ALPS	Control	Uncharacterized protein KIAA1109 OS=Homo sapiens GN=KIAA1109 PE=1 SV=2	4.16729	0	3.42427	16.9243	0	564.771
Q86W11	2	1	8.0613	0.371691	7.98237	Control	ALPS	Zinc finger and SCAN domain-containing protein 30 OS=Homo sapiens GN=ZSCAN30 PE=1 SV=1	89.5971	128.086	0	27.2705	0	0
P40197	9	8	56.7678	0.372337	1.39501	Control	ALPS	Platelet glycoprotein V OS=Homo sapiens GN=GP5 PE=1 SV=1	13411.6	13595.5	13055.5	11847.2	14874	1997.33
REVERSE36852	3	1	13.4005	0.373775	1.61784	Control	ALPS	Reversed Sequence 36852	166.343	410.758	274.407	298.122	228.202	0
P15586;F5H4C6;F6S8M0;H7C3P4;P15586-2	2	1	8.9291	0.373901	Infinity	ALPS	Control	N-acetylglucosamine-6-sulfatase OS=Homo sapiens GN=GNS PE=1 SV=3	0	0	0	0	0	739.653
P19338;H7BY16	2	1	10.4473	0.373901	Infinity	ALPS	Control	Nucleolin OS=Homo sapiens GN=NCL PE=1 SV=3	0	0	0	387.594	0	0
REVERSE2417	1	1	4.356	0.373901	Infinity	Control	ALPS	Reversed Sequence 2417	1309.57	0	0	0	0	0
REVERSE41644	1	1	4.4499	0.373901	Infinity	ALPS	Control	Reversed Sequence 41644	0	0	0	254.362	0	0
Q92543;E9PLV3	3	1	17.3625	0.373901	Infinity	ALPS	Control	Sorting nexin-19 OS=Homo sapiens GN=SNX19 PE=1 SV=2	0	0	0	231.166	0	0
R4GMM8;A0A087WWM5;F8W703;F8WBR3;Q9HCK4;Q9HCK4-2;Q9HCK4-3	3	1	23.1272	0.373901	Infinity	Control	ALPS	Roundabout homolog 2 (Fragment) OS=Homo sapiens GN=ROBO2 PE=1 SV=1	260.891	0	0	0	0	0
REVERSE26278	3	1	13.1813	0.373901	Infinity	Control	ALPS	Reversed Sequence 26278	0	242.318	0	0	0	0
Q9BVK6	2	1	10.5941	0.373901	Infinity	ALPS	Control	Transmembrane emp24 domain-containing protein 9 OS=Homo sapiens GN=TMED9 PE=1 SV=2	0	0	0	0	0	7009.62
Q4L180	3	1	11.7374	0.373901	Infinity	ALPS	Control	Filamin A-interacting protein 1-like OS=Homo sapiens GN=FILIP1L PE=1 SV=2	0	0	0	0	0	649.993
Q9BX26	1	1	3.9757	0.373901	Infinity	ALPS	Control	Synaptonemal complex protein 2 OS=Homo sapiens GN=SYCP2 PE=2 SV=2	0	0	0	0	0	1895.04
P84550-2	2	1	8.1809	0.373901	Infinity	ALPS	Control	Isoform 2 of SKI family transcriptional corepressor 1 OS=Homo sapiens GN=SKOR1	0	0	0	0	0	226.925
REVERSE33947	3	1	13.1208	0.373901	Infinity	Control	ALPS	Reversed Sequence 33947	186.254	0	0	0	0	0
REVERSE32650	4	2	16.4359	0.373901	Infinity	ALPS	Control	Reversed Sequence 32650	0	0	0	0	0	1105.52
Q86VP6;Q86VP6-2	7	1	35.7885	0.373901	Infinity	ALPS	Control	Cullin-associated NEDD8-dissociated protein 1 OS=Homo sapiens GN=CAND1 PE=1 SV=2	0	0	0	177.867	0	0
REVERSE9191	2	1	8.1733	0.373901	Infinity	ALPS	Control	Reversed Sequence 9191	0	0	0	0	0	1928.48
Q96DN5;E5RI94;E7ERK7;E7EWW7;Q96DN5-2;Q96DN5-3	2	1	9.2375	0.373901	Infinity	ALPS	Control	TBC1 domain family member 31 OS=Homo sapiens GN=TBC1D31 PE=1 SV=2	0	0	0	228.362	0	0
O60493-2;O60493;O60493-4	1	1	5.3691	0.373901	Infinity	Control	ALPS	Isoform 2 of Sorting nexin-3 OS=Homo sapiens GN=SNX3	0	0	174.866	0	0	0
REVERSE19123	4	1	22.4848	0.373901	Infinity	Control	ALPS	Reversed Sequence 19123	0	582.428	0	0	0	0
Q9Y6U3;Q9Y6U3-3	7	4	30.5194	0.375433	3.52936	Control	ALPS	Adseverin OS=Homo sapiens GN=SCIN PE=1 SV=4	1613.78	131.479	142.712	366.219	164.801	3.91286
P25325-2;B1AH49;P25325	6	2	33.6021	0.376512	1.26329	Control	ALPS	Isoform 2 of 3-mercaptopyruvate sulfurtransferase OS=Homo sapiens GN=MPST	181.401	202.782	122.294	165.828	147.374	87.717
P20645;F5GX30;F5GXE0;F5GXU0;F5H883	2	1	9.4665	0.378407	1.71171	ALPS	Control	Cation-dependent mannose-6-phosphate receptor OS=Homo sapiens GN=M6PR PE=1 SV=1	9.00929	1016.86	834.533	1836.18	636.871	711.417
Q96NW4;K7ELM1	3	1	13.9649	0.379744	16.6688	ALPS	Control	Ankyrin repeat domain-containing protein 27 OS=Homo sapiens GN=ANKRD27 PE=1 SV=2	71.8448	0	4.86071	44.0594	2.64505	1231.88
REVERSE40178	5	1	24.3354	0.379866	1.44367	Control	ALPS	Reversed Sequence 40178	471.188	348.442	401.452	27.5464	360.256	458.013
P12270;P12270-2	14	4	64.8352	0.382275	1.37738	ALPS	Control	Nucleoprotein TPR OS=Homo sapiens GN=TPR PE=1 SV=3	7925.97	3949.06	3487.58	7984.23	8948.15	4227.78
P0DOY3;A0A0B4J231;A0M8Q6;B9A064;P0CG04;P0DOY2	5	3	42.7395	0.383894	1.22843	Control	ALPS	Immunoglobulin lambda constant 3 OS=Homo sapiens GN=IGLC3 PE=1 SV=1	3199.75	2508.92	2236.74	2774.32	2360.08	1333.55
P68371;A0A075B724;M0QX14;M0QY37;M0QY85;M0QYM7;M0QZL7;M0R042;M0R0X0;M0R278;M0R2D3;P04350	60	1	261.39	0.386412	1.27996	Control	ALPS	Tubulin beta-4B chain OS=Homo sapiens GN=TUBB4B PE=1 SV=1	151.945	218.696	205.48	100.042	73.7539	276.313
REVERSE10336	3	2	13.065	0.386902	1.42539	Control	ALPS	Reversed Sequence 10336	1321.95	1101.35	1083.95	1322.25	1130.99	7.31682
REVERSE23495	4	1	22.4505	0.388613	1.25569	Control	ALPS	Reversed Sequence 23495	1666.3	1321.67	1992.04	2160.61	860.792	944.556
Q9NY46-4;A0A1W2PRD1;A0A1W2PSB2;E7EUE6;Q9NY46;Q9NY46-2;Q9NY46-3	2	1	7.2583	0.388991	1.15941	Control	ALPS	Isoform 4 of Sodium channel protein type 3 subunit alpha OS=Homo sapiens GN=SCN3A	365.198	318.586	245.702	647.362	154.326	0
Q5VST9-5	11	6	46.0273	0.395034	1.15303	ALPS	Control	Isoform 4 of Obscurin OS=Homo sapiens GN=OBSCN	896.875	1325.59	1411.96	1206.13	1392.41	1592.06
REVERSE764	4	2	16.5721	0.395604	1.20019	Control	ALPS	Reversed Sequence 764	1095.44	1492.05	1700.47	875.155	1416.74	1280.82
Q5T8A7	3	1	9.4765	0.395724	1.2201	ALPS	Control	Protein phosphatase 1 regulatory subunit 26 OS=Homo sapiens GN=PPP1R26 PE=1 SV=1	985.22	1346.93	559.932	1052.23	1115.27	1361.15
P41250	5	2	22.2556	0.396988	1.37503	Control	ALPS	Glycine--tRNA ligase OS=Homo sapiens GN=GARS PE=1 SV=3	749.884	754.171	516.554	102.455	558.853	808.193
O14773;O14773-2	2	2	9.1949	0.397432	1.27432	Control	ALPS	Tripeptidyl-peptidase 1 OS=Homo sapiens GN=TPP1 PE=1 SV=2	207.226	193.771	138.064	250.84	100.546	71.6336
Q9NWH9	1	1	4.0535	0.401109	761.143	Control	ALPS	SAFB-like transcription modulator OS=Homo sapiens GN=SLTM PE=1 SV=2	297.947	0	0	0.391447	0	0
C9JGI3;A0A1W2PP80;P19971;P19971-2	6	3	41.7481	0.40576	1.18507	Control	ALPS	Thymidine phosphorylase (Fragment) OS=Homo sapiens GN=TYMP PE=1 SV=1	566.077	434.616	368.925	289.396	411.284	455.043
P30154;P30154-2;P30154-3;P30154-4;P30154-5	4	2	20.7063	0.406669	1.05665	ALPS	Control	Serine/threonine-protein phosphatase 2A 65 kDa regulatory subunit A beta isoform OS=Homo sapiens GN=PPP2R1B PE=1 SV=3	7494.84	7101.22	6575.71	6955.71	7312.24	8103.14
O43379;O43379-4	5	1	28.9191	0.410323	8.50991	Control	ALPS	WD repeat-containing protein 62 OS=Homo sapiens GN=WDR62 PE=1 SV=4	5.17355	4.01831	217.313	3.71484	0	22.9017
F8VQQ8;P61088	2	1	13.1124	0.411032	1.40793	ALPS	Control	Ubiquitin-conjugating enzyme E2 N OS=Homo sapiens GN=UBE2N PE=1 SV=1	1790.39	190.585	779.949	1905.47	820.687	1161.02
P39656;A0A0C4DGS1;P39656-2;P39656-3	2	1	10.1624	0.411536	382.518	ALPS	Control	Dolichyl-diphosphooligosaccharide--protein glycosyltransferase 48 kDa subunit OS=Homo sapiens GN=DDOST PE=1 SV=4	0	5.4426	0	2.02851	0	2079.86
REVERSE26143	4	2	16.6098	0.411665	1.40538	Control	ALPS	Reversed Sequence 26143	7523.03	3468.88	3746.29	1319.54	2857.04	6310.37
REVERSE11235	3	1	14.4431	0.412956	1.23219	Control	ALPS	Reversed Sequence 11235	569.822	403.176	358.937	649.368	0	431.58
Q96FW1	1	1	4.1216	0.415017	7.64857	Control	ALPS	Ubiquitin thioesterase OTUB1 OS=Homo sapiens GN=OTUB1 PE=1 SV=2	1039.38	0	917.202	0	255.81	0
REVERSE16919	5	1	26.8724	0.416814	1.19154	Control	ALPS	Reversed Sequence 16919	568.988	524.485	539.723	818.448	551.715	0.494019
REVERSE692	5	1	23.4125	0.418554	1.33086	ALPS	Control	Reversed Sequence 692	52.2875	1556.72	1121.52	965.98	1339.81	1328.15
REVERSE17899	3	3	12.6985	0.420042	1.65943	ALPS	Control	Reversed Sequence 17899	201.327	279.152	330.922	336.993	797.83	211.64
REVERSE6303	3	1	17.9983	0.420554	1.35462	Control	ALPS	Reversed Sequence 6303	1140.32	684.748	1073.15	1171.43	144.017	824.056
Q8WU20	1	1	5.6397	0.421193	1.00494	Control	ALPS	Fibroblast growth factor receptor substrate 2 OS=Homo sapiens GN=FRS2 PE=1 SV=4	333.664	333.732	263.512	0	193.793	732.541
P01009;A0A024R6I7;A0A0B4J278;A0A0G2JRN3;G3V387;G3V544;G3V5R8;P01009-2;P01009-3	6	5	32.2876	0.422819	1.37913	ALPS	Control	Alpha-1-antitrypsin OS=Homo sapiens GN=SERPINA1 PE=1 SV=3	165.016	682.968	911.64	1143.84	701.671	581.244
Q9UL46;A0A087X1Z3;H0YM70	4	3	26.9784	0.424252	35.0208	ALPS	Control	Proteasome activator complex subunit 2 OS=Homo sapiens GN=PSME2 PE=1 SV=4	6.20876	11.1257	38.4011	1063.54	887.321	1.04951
REVERSE13578	2	1	9.1618	0.424785	1.35447	ALPS	Control	Reversed Sequence 13578	208.429	294.35	135.334	320.695	375.982	167.627
P61006;H0YMN7;M0R257;O95716;P20336;P20337;P61006-2;Q96E17	13	3	70.424	0.425264	1.29399	Control	ALPS	Ras-related protein Rab-8A OS=Homo sapiens GN=RAB8A PE=1 SV=1	992.019	579.87	543.367	390.967	899.624	344.086
Q96JI7;C4B7M2;Q96JI7-2	5	2	21.8452	0.42551	1.33898	Control	ALPS	Spatacsin OS=Homo sapiens GN=SPG11 PE=1 SV=3	441.985	426.409	300.289	401.711	440.906	30.198
Q99832;Q99832-2;Q99832-3;Q99832-4	4	3	21.8012	0.425702	1.68538	ALPS	Control	T-complex protein 1 subunit eta OS=Homo sapiens GN=CCT7 PE=1 SV=2	116.756	22.9156	118.716	117.83	253.65	64.0018
Q00610;A0A087WVQ6;J3KS13;K7EJJ5;Q00610-2	31	11	167.297	0.427117	2.39642	ALPS	Control	Clathrin heavy chain 1 OS=Homo sapiens GN=CLTC PE=1 SV=5	324.814	311.202	303.091	154.65	908.971	1186.88
Q7Z591-2;Q7Z591;Q7Z591-7;Q7Z591-8	2	1	8.6838	0.427535	1.13269	Control	ALPS	Isoform 2 of AT-hook-containing transcription factor OS=Homo sapiens GN=AKNA	178.585	162.107	191.681	0	161.455	308.551
REVERSE18217	1	1	5.128	0.427888	2065.43	ALPS	Control	Reversed Sequence 18217	0	1.10235	0	0	0	2276.84
Q9UKX3	7	1	34.7398	0.430062	1.04705	ALPS	Control	Myosin-13 OS=Homo sapiens GN=MYH13 PE=2 SV=2	2497.32	2521.48	2731.01	2490.32	2744.11	2880.03
REVERSE4522	3	3	12.9631	0.430692	1.29643	ALPS	Control	Reversed Sequence 4522	273.629	252.235	328.24	251.407	542.584	313.297
P68366;A6NHL2;A6NHL2-2;C9JDL2;C9JDS9;C9JEV8;C9JJQ8;C9JQ00;C9K0S6;P68366-2;Q9H853	69	18	314.035	0.432205	1.18984	ALPS	Control	Tubulin alpha-4A chain OS=Homo sapiens GN=TUBA4A PE=1 SV=1	11410	10327.3	9423.67	14099.4	14306.4	8670.69
REVERSE21025	2	1	13.8299	0.433689	1.02628	Control	ALPS	Reversed Sequence 21025	1099.4	1089.39	1214.66	1238.74	2077.55	0
Q9BVP2-2;B4DMU5;C9JZT7;Q9BVP2	2	1	8.0909	0.434192	4.82111	ALPS	Control	Isoform 2 of Guanine nucleotide-binding protein-like 3 OS=Homo sapiens GN=GNL3	81.2647	0	0	236.614	0	155.172
E5RIW3;E5RHG6;E5RJD8;O75347;O75347-2	3	1	16.2044	0.435373	1.4896	ALPS	Control	Tubulin-specific chaperone A OS=Homo sapiens GN=TBCA PE=1 SV=1	95.8336	249.053	177.737	132.294	239.992	406.215
Q9UPY3-2;Q9UPY3	3	1	13.1794	0.435629	1.23738	Control	ALPS	Isoform 2 of Endoribonuclease Dicer OS=Homo sapiens GN=DICER1	2896.79	2685.4	2527.03	2711.06	66.53	3775.94
P36542-2;P36542	1	1	5.3534	0.436333	1.68809	Control	ALPS	Isoform Heart of ATP synthase subunit gamma, mitochondrial OS=Homo sapiens GN=ATP5C1	12.3027	100.703	116.827	109.086	27.0628	0
REVERSE32267	2	2	7.9422	0.438538	1.03442	ALPS	Control	Reversed Sequence 32267	479.859	164.082	291.846	801.489	166.511	0
P62258;B4DJF2;I3L3T1;K7EIT4;K7EM20;P62258-2	16	3	92.4852	0.441275	1.15113	ALPS	Control	14-3-3 protein epsilon OS=Homo sapiens GN=YWHAE PE=1 SV=1	377.604	664.62	689.062	739.5	625.08	628.346
Q8IZ83;F5H4B6;Q8IZ83-3	3	1	14.4038	0.443935	7.17898	ALPS	Control	Aldehyde dehydrogenase family 16 member A1 OS=Homo sapiens GN=ALDH16A1 PE=1 SV=2	239.69	0	0.705257	708.311	1017.49	0
P25786;B4DEV8;F5GX11;P25786-2	1	1	6.252	0.448513	1.03687	Control	ALPS	Proteasome subunit alpha type-1 OS=Homo sapiens GN=PSMA1 PE=1 SV=1	299.126	328.851	268.645	0	361.635	503.101
REVERSE13033	2	1	8.0077	0.449233	1.47513	ALPS	Control	Reversed Sequence 13033	431.061	375.21	308.346	771.267	253.898	619.04
Q96PE2	5	2	23.8903	0.450014	1.12321	Control	ALPS	Rho guanine nucleotide exchange factor 17 OS=Homo sapiens GN=ARHGEF17 PE=1 SV=1	433.043	411.908	387.19	464.222	629.525	3.23527
P06737;E9PK47;P06737-2	7	2	37.5837	0.452184	1.54488	ALPS	Control	Glycogen phosphorylase, liver form OS=Homo sapiens GN=PYGL PE=1 SV=4	164.825	270.247	63.01	335.33	106.299	327.848
P00488;A6PVK5;H0Y4W5;H0Y796;Q9NQP5	54	46	299.203	0.457391	1.05632	Control	ALPS	Coagulation factor XIII A chain OS=Homo sapiens GN=F13A1 PE=1 SV=4	8340.05	7423.68	7101.22	7844.43	7099.99	6701.49
A0A0J9YW50	3	1	14.8504	0.460275	1.09878	Control	ALPS	Unconventional myosin-XVB OS=Homo sapiens GN=MYO15B PE=1 SV=1	6563.77	6436.89	6571.05	7694.65	4961.35	5156.21
P31785;D6RBW5;D6RDW9	1	1	4.805	0.460818	1.15754	Control	ALPS	Cytokine receptor common subunit gamma OS=Homo sapiens GN=IL2RG PE=1 SV=1	538.15	715.491	506.971	863.939	11.3465	645.707
REVERSE31428	3	2	23.9703	0.462285	1.78987	Control	ALPS	Reversed Sequence 31428	958.872	96.2525	1910.31	1426.02	224.242	6.52418
G3V180;G3V1D3;Q9NY33;Q9NY33-4	2	1	8.5263	0.463779	5.17826	Control	ALPS	Dipeptidyl peptidase 3 OS=Homo sapiens GN=DPP3 PE=1 SV=1	194.963	0.043628	1018.29	234.306	0	0
O15061;A0A075B7B1;C9JIE4;O15061-2;O15061-3	3	2	16.745	0.464343	1.1041	Control	ALPS	Synemin OS=Homo sapiens GN=SYNM PE=1 SV=2	1524.05	1526.57	1568.92	1111.98	1831.92	1240.08
Q9H939-2;Q9H939	3	1	14.4841	0.465786	3.71635	Control	ALPS	Isoform 2 of Proline-serine-threonine phosphatase-interacting protein 2 OS=Homo sapiens GN=PSTPIP2	186.558	174.123	1.15509	93.1349	4.22852	0
REVERSE15972	2	1	8.3935	0.466987	1.21309	Control	ALPS	Reversed Sequence 15972	1047.8	1230.2	1333.61	396.773	1135.82	1444.61
P49755;G3V2K7	4	2	15.2731	0.468755	1.11763	Control	ALPS	Transmembrane emp24 domain-containing protein 10 OS=Homo sapiens GN=TMED10 PE=1 SV=2	290.097	386.009	483.586	502.517	530.658	4.45775
P40925-3;B8ZZ51;B9A041;C9JF79;C9JRL4;P40925;P40925-2	6	5	34.6062	0.470407	1.10027	ALPS	Control	Isoform 3 of Malate dehydrogenase, cytoplasmic OS=Homo sapiens GN=MDH1	532.673	627.303	864.393	1045.87	0	1181.48
O14901	1	1	3.5295	0.471664	4.30982	ALPS	Control	Krueppel-like factor 11 OS=Homo sapiens GN=KLF11 PE=1 SV=2	49.517	24.3622	51.4347	271.334	257.297	11.4496
Q8IVF4;A0A1C7CYW8;Q8IVF4-2	19	6	73.2782	0.47229	1.32746	Control	ALPS	Dynein heavy chain 10, axonemal OS=Homo sapiens GN=DNAH10 PE=1 SV=4	304.218	578.317	251.36	306.135	359.833	188.217
Q9NRJ5	3	1	12.7115	0.474692	1.4133	ALPS	Control	Poly(A) polymerase beta OS=Homo sapiens GN=PAPOLB PE=2 SV=1	147.655	49.4727	2.8303	0	282.602	0
REVERSE22566	3	2	15.7423	0.476704	1.11798	Control	ALPS	Reversed Sequence 22566	2244.06	1782.49	1685.86	1363.33	1651.73	2094.51
Q5H9A7;H0Y789;P01033	4	4	20.2855	0.477995	1.38427	Control	ALPS	Metalloproteinase inhibitor 1 OS=Homo sapiens GN=TIMP1 PE=1 SV=1	463.145	1065.16	1231.78	1128.86	642.109	222.921
O43182;H7BYE6;O43182-2;O43182-3;O43182-4;O43182-5	5	3	29.5327	0.479156	1.13402	Control	ALPS	Rho GTPase-activating protein 6 OS=Homo sapiens GN=ARHGAP6 PE=1 SV=3	438.246	467.31	484.258	727.981	477.201	20.381
REVERSE4365	2	1	8.9394	0.479253	1.60953	Control	ALPS	Reversed Sequence 4365	226.616	795.857	809.186	428.8	414.571	294.636
H3BM38;H3BNE1;H3BNG6;H3BP15;H3BPJ0;H3BQY9;H3BR18;H3BU94;H3BV99;O00161;O00161-2	5	2	39.1141	0.480977	1.14977	Control	ALPS	Synaptosomal-associated protein (Fragment) OS=Homo sapiens GN=SNAP23 PE=1 SV=1	839.324	627.489	582.415	693.978	665.592	422.718
REVERSE22411	2	1	8.9636	0.482126	24.5835	Control	ALPS	Reversed Sequence 22411	0	136.869	711.581	18.3819	0	16.131
P27338;P27338-2	5	1	25.5665	0.483261	4.81806	Control	ALPS	Amine oxidase [flavin-containing] B OS=Homo sapiens GN=MAOB PE=1 SV=3	3.22898	30.4814	274.734	49.4779	0	14.5405
Q96JH7	8	2	34.8307	0.483382	1.11572	ALPS	Control	Deubiquitinating protein VCIP135 OS=Homo sapiens GN=VCPIP1 PE=1 SV=2	1442.94	1643.51	1915	1506.58	1887.93	2185.7
P01024;M0QXZ3	12	4	77.6589	0.485154	1.1964	ALPS	Control	Complement C3 OS=Homo sapiens GN=C3 PE=1 SV=2	131.269	427.64	464.362	452.539	394.515	377.186
Q9BV73;E7ETF9;H0Y5R2;H7C0P0;Q9BV73-2	19	10	112.212	0.486907	1.06588	ALPS	Control	Centrosome-associated protein CEP250 OS=Homo sapiens GN=CEP250 PE=1 SV=2	17397.7	22748.4	23221.3	22004.6	22433.5	23104.2
P62942;A0A087WTS4;A0A087WV48;A0A087WZM5;Q1JUQ3;Q1JUQ5;Q5W0X3	4	4	16.0776	0.489668	1.06013	Control	ALPS	Peptidyl-prolyl cis-trans isomerase FKBP1A OS=Homo sapiens GN=FKBP1A PE=1 SV=2	956.431	809.798	733.899	1531.97	801.211	25.1403
Q96C19;H0Y4Y4	4	3	21.664	0.489878	1.09246	Control	ALPS	EF-hand domain-containing protein D2 OS=Homo sapiens GN=EFHD2 PE=1 SV=1	12705.1	10902.7	12276.3	16405.9	16097.7	343.519
O15519-14;A0A0A0MR92;E9PAP3;F8WBH9;M0QY57;M0QYM0;M0R1A8;O15519;O15519-10;O15519-11;O15519-12;O15519-13;O15519-15;O15519-2;O15519-3;O15519-5;O15519-6;O15519-7;O15519-8;O15519-9	4	2	17.296	0.491525	2.66665	ALPS	Control	Isoform 14 of CASP8 and FADD-like apoptosis regulator OS=Homo sapiens GN=CFLAR	243.065	281.047	307.534	469.571	139.206	1608.93
REVERSE26694	2	1	9.2986	0.492948	1.46724	Control	ALPS	Reversed Sequence 26694	120.662	7.20636	1193.89	895.118	0	5.73124
Q9UJU6;H0Y5J4;Q9UJU6-5	9	1	66.0927	0.497326	1.18856	ALPS	Control	Drebrin-like protein OS=Homo sapiens GN=DBNL PE=1 SV=1	613.882	304.428	273.104	618.824	400.687	396.554
REVERSE35734	1	1	3.9607	0.498431	8.6944	ALPS	Control	Reversed Sequence 35734	58.8924	141.879	31.2847	0	0	2017.59
P07384;E9PIA9;E9PJA6;E9PJJ3;E9PL37;E9PLC9;E9PLX0;E9PMC6;E9PQB3;E9PRM1;E9PSA6	23	15	122.471	0.500144	1.02858	Control	ALPS	Calpain-1 catalytic subunit OS=Homo sapiens GN=CAPN1 PE=1 SV=1	2973.09	3048.4	3107.23	3100.04	3031.88	2743.14
P51149;C9IZZ0;C9J4S4;C9J4V0;C9J592;C9J7D1;C9J8S3	13	10	59.6651	0.501778	1.19055	ALPS	Control	Ras-related protein Rab-7a OS=Homo sapiens GN=RAB7A PE=1 SV=1	1074.03	906.399	994.302	1442.65	1312.42	786.503
A0A0C4DGK3	4	1	13.2069	0.501927	141.328	ALPS	Control	Nesprin-2 OS=Homo sapiens GN=SYNE2 PE=1 SV=1	0	1.11059	13.4049	0	2048.18	3.267
H0Y390;E9PLY5;E9PNZ4	15	5	60.1016	0.503121	1.4916	ALPS	Control	Microtubule-actin cross-linking factor 1, isoforms 1/2/3/5 (Fragment) OS=Homo sapiens GN=MACF1 PE=1 SV=1	2392.5	56.0864	3513.68	4045.24	682.905	4165.17
H7BZT7;P10768;U3KQT1;X6RA14	2	1	11.0297	0.503943	1.16438	ALPS	Control	S-formylglutathione hydrolase (Fragment) OS=Homo sapiens GN=ESD PE=1 SV=1	393.875	434.604	392.443	330.726	517.406	573.482
Q14764	3	1	24.2332	0.506495	2.34015	ALPS	Control	Major vault protein OS=Homo sapiens GN=MVP PE=1 SV=4	833.735	0	0	1050.76	900.299	0
O15381-2;C9J6P7;C9JP83;E9PH71;O15381;O15381-3;O15381-4;O15381-5	3	1	14.5818	0.509748	1.70601	Control	ALPS	Isoform 2 of Nuclear valosin-containing protein-like OS=Homo sapiens GN=NVL	2622.42	31.5242	1255.54	2222.87	6.74216	61.991
A0A0J9YY01;A0A0J9YYJ7;A0A286YF23	13	6	68.7531	0.512042	1.25791	ALPS	Control	Unconventional myosin-XVB OS=Homo sapiens GN=MYO15B PE=1 SV=1	1015.07	994.511	1025.98	310.34	109.71	3398.41
Q9BSJ2	4	1	15.6356	0.514504	56.2588	ALPS	Control	Gamma-tubulin complex component 2 OS=Homo sapiens GN=TUBGCP2 PE=1 SV=2	31.2725	10.5724	10.1878	1530.13	1397.16	0
P48735;H0YL11;P48735-2	13	12	82.6535	0.517853	1.08452	ALPS	Control	Isocitrate dehydrogenase [NADP], mitochondrial OS=Homo sapiens GN=IDH2 PE=1 SV=2	1267.77	1889.01	1963.6	1800.98	1866.72	1885.46
Q8N3L3	3	1	19.0065	0.51794	3.41193	Control	ALPS	Beta-taxilin OS=Homo sapiens GN=TXLNB PE=1 SV=3	15.7814	493.04	440.766	13.453	193.018	71.8435
REVERSE24485	3	1	12.3799	0.518861	2.15949	Control	ALPS	Reversed Sequence 24485	3884.48	66.2917	5215.96	4080.72	124.466	39.6675
REVERSE33812	3	2	12.4155	0.521518	1.08856	Control	ALPS	Reversed Sequence 33812	681.473	853.956	764.228	49.1299	1050.47	1012.97
Q14974;J3KTM9;J3QR48;Q14974-2	9	6	55.6624	0.521813	1.21265	ALPS	Control	Importin subunit beta-1 OS=Homo sapiens GN=KPNB1 PE=1 SV=2	825.51	636.693	669.268	1149.67	874.652	560.404
P08514;K7EKA6;K7EP83;P08514-2;P08514-3	88	71	418.824	0.52271	1.0586	ALPS	Control	Integrin alpha-IIb OS=Homo sapiens GN=ITGA2B PE=1 SV=3	23313.7	22527.2	20583.9	21059	22775.4	26483.2
P00387;B1AHF3;P00387-2;P00387-3	6	5	49.262	0.524407	1.04823	Control	ALPS	NADH-cytochrome b5 reductase 3 OS=Homo sapiens GN=CYB5R3 PE=1 SV=3	1133.96	583.065	860.157	1349.43	1083.41	25.7709
A5YKK6;A5YKK6-2;A5YKK6-3;A5YKK6-4	4	1	17.1292	0.526089	1.51664	ALPS	Control	CCR4-NOT transcription complex subunit 1 OS=Homo sapiens GN=CNOT1 PE=1 SV=2	843.064	561.106	654.691	1871.27	1251.27	0
P48059;A0A0J9YXC7;A0A0M3HER1;C9JF46;P0CW19-2;P48059-2;P48059-3;P48059-4;P48059-5;Q7Z4I7;Q7Z4I7-2;Q7Z4I7-3;Q7Z4I7-4;Q7Z4I7-5	13	12	85.982	0.527592	1.03337	Control	ALPS	LIM and senescent cell antigen-like-containing domain protein 1 OS=Homo sapiens GN=LIMS1 PE=1 SV=4	3552.08	3221.45	3686.18	3477.22	3230.17	3414.52
REVERSE39631	3	1	13.6597	0.528214	1.15283	ALPS	Control	Reversed Sequence 39631	1410.44	1413.29	1563.76	1255.14	1588.36	2214.54
O60293	3	1	12.4051	0.529499	1.28864	ALPS	Control	Zinc finger C3H1 domain-containing protein OS=Homo sapiens GN=ZFC3H1 PE=1 SV=3	248.949	486.611	377.242	455.895	282.095	696.011
P02679;C9JC84;C9JEU5;C9JPQ9;C9JU00;P02679-2	45	39	248.65	0.529857	1.05794	Control	ALPS	Fibrinogen gamma chain OS=Homo sapiens GN=FGG PE=1 SV=3	12320.6	11012.1	11760.9	11489.6	12360.9	9321.19
P0CW18;R4GMZ0	1	1	4.4256	0.532641	1.20705	Control	ALPS	Serine protease 56 OS=Homo sapiens GN=PRSS56 PE=1 SV=1	1097.04	601.183	623.602	477.23	541.738	904.586
P50748	2	1	7.4699	0.533857	247.553	ALPS	Control	Kinetochore-associated protein 1 OS=Homo sapiens GN=KNTC1 PE=1 SV=1	0	0	4.7665	0	0	1179.96
Q16787;A0A0A0MSA0;A0A0A0MTS5;A0A0A6YYF2;K7EIP4;Q16787-1;Q16787-3;Q16787-4	4	2	16.5778	0.534443	1.39342	ALPS	Control	Laminin subunit alpha-3 OS=Homo sapiens GN=LAMA3 PE=1 SV=2	217.383	212.261	260.35	417.371	0	544.077
Q7Z402	1	1	9.4118	0.535253	1.21565	Control	ALPS	Transmembrane channel-like protein 7 OS=Homo sapiens GN=TMC7 PE=1 SV=1	2826.65	1911.99	1396.07	2614.31	1371.11	1061.02
REVERSE14131	2	1	8.3755	0.536321	4.20273	Control	ALPS	Reversed Sequence 14131	75.1526	157.005	1616.08	190.376	95.4094	153.985
S4R418;A0A087X188;A0A0A0MT10;F5H0W4;P49418;P49418-2;Q9UBW5;Q9UBW5-2;S4R3J0	12	6	64.4278	0.53692	1.12937	Control	ALPS	Bridging integrator 2 (Fragment) OS=Homo sapiens GN=BIN2 PE=1 SV=2	782.492	1015.25	964.197	1433.48	377.071	635.008
Q13586;E9PNJ4;G0XQ39;H0YDB2;Q13586-2	6	5	37.5666	0.537767	1.19791	ALPS	Control	Stromal interaction molecule 1 OS=Homo sapiens GN=STIM1 PE=1 SV=3	643.321	506.865	563.098	448.257	702.329	901.782
Q9H0A0;A0A087WV29;Q9H0A0-2	3	1	12.8165	0.54189	1.07863	ALPS	Control	RNA cytidine acetyltransferase OS=Homo sapiens GN=NAT10 PE=1 SV=2	259.139	381.56	186.986	391.714	497.053	3.99872
REVERSE10812	3	1	12.9302	0.546552	1.57039	Control	ALPS	Reversed Sequence 10812	0	81.0377	88.8597	108.188	0	0
REVERSE36884	3	1	12.821	0.547547	1.14032	Control	ALPS	Reversed Sequence 36884	600.38	441.961	368.813	483.729	441.258	312.519
Q13402;A0A087WT71;B9A012;Q13402-2;Q13402-3;Q13402-4;Q13402-5;Q13402-6;Q13402-7;Q13402-8	10	4	45.4009	0.548049	2.72968	Control	ALPS	Unconventional myosin-VIIa OS=Homo sapiens GN=MYO7A PE=1 SV=2	130.104	2706.62	497.082	46.3425	544.07	630.908
Q9BQE3;A0A1W2PQM2;F5H5D3	53	1	229.527	0.54887	1.59151	ALPS	Control	Tubulin alpha-1C chain OS=Homo sapiens GN=TUBA1C PE=1 SV=1	364.003	392.221	413.925	1012.04	850.266	0
Q674X7;A0A1B0GWK2;Q674X7-2;Q674X7-3;Q674X7-4;Q674X7-5	6	3	19.5287	0.550545	1.08152	Control	ALPS	Kazrin OS=Homo sapiens GN=KAZN PE=1 SV=2	1172.27	990.013	994.041	862.808	814.15	1241.45
Q12923;Q12923-2;Q12923-3;Q12923-4	4	1	24.193	0.550853	2.7902	Control	ALPS	Tyrosine-protein phosphatase non-receptor type 13 OS=Homo sapiens GN=PTPN13 PE=1 SV=2	2990.58	112.355	146.244	292.877	866.998	4.62186
P22105;A0A087X0I0;A0A140T8Y3;A0A140T8Z8;A0A140T902;A0A140T9C0;A0A140T9L7;A0A140TA33;A0A140TA41;A0A140TA52;P22105-3;P22105-4	11	3	54.0788	0.55117	1.7899	ALPS	Control	Tenascin-X OS=Homo sapiens GN=TNXB PE=1 SV=4	305.348	499.36	498.301	29.8695	91.18	2211.2
Q9Y624;A0A087WY82;Q9Y624-2	4	1	23.0567	0.552393	1.28666	ALPS	Control	Junctional adhesion molecule A OS=Homo sapiens GN=F11R PE=1 SV=1	1972.7	366.035	1428.47	817.136	1870.16	2159.81
P61026;P51153;Q96DA2	15	7	64.3856	0.554466	1.88112	Control	ALPS	Ras-related protein Rab-10 OS=Homo sapiens GN=RAB10 PE=1 SV=1	787.893	1231.64	5784.25	2649.46	1101.32	397.694
REVERSE31581	3	1	13.4355	0.559907	626.192	ALPS	Control	Reversed Sequence 31581	1.02801	0.376408	2.99028	0	0	2751.93
Q9UHG3-2;C9K055;F8W8W4;Q9UHG3	2	1	8.4621	0.570677	1.03704	ALPS	Control	Isoform 2 of Prenylcysteine oxidase 1 OS=Homo sapiens GN=PCYOX1	4745.46	5271.31	5060.84	6680.32	289.338	8666.36
REVERSE26805	4	2	17.406	0.570848	1.07609	Control	ALPS	Reversed Sequence 26805	363.88	324.298	343.443	421.848	279.787	257.045
REVERSE12112	2	1	8.5683	0.570989	1.91613	ALPS	Control	Reversed Sequence 12112	638.992	704.883	678.255	0	1978.04	1896.61
Q76L83;E7EWD6	2	2	8.6756	0.574245	24.0984	ALPS	Control	Putative Polycomb group protein ASXL2 OS=Homo sapiens GN=ASXL2 PE=1 SV=1	29.0268	27.8824	34.0752	233.058	2.21196	1957.31
P13645	11	8	62.4494	0.575005	3.61511	ALPS	Control	Keratin, type I cytoskeletal 10 OS=Homo sapiens GN=KRT10 PE=1 SV=6	474.116	562.494	537.234	308.511	459.864	4921.24
REVERSE28760	2	2	9.8208	0.575964	1.48382	ALPS	Control	Reversed Sequence 28760	688.727	514.991	470.36	302.945	22.9036	2158.19
REVERSE6063	4	1	29.4666	0.582889	1.12787	ALPS	Control	Reversed Sequence 6063	1609.28	1323.02	1354.29	1158.99	1726.04	1949.7
Q99996;A0A0A0MRE9;A0A0A0MRF6;Q99996-2;Q99996-3;Q99996-5;Q99996-6	33	11	142.761	0.583577	1.15334	ALPS	Control	A-kinase anchor protein 9 OS=Homo sapiens GN=AKAP9 PE=1 SV=3	889.061	1035.46	1169.4	940	988.713	1639.64
Q15149;E9PMV1;H0YDN1;Q15149-2;Q15149-3;Q15149-5;Q15149-6;Q15149-7;Q15149-8;Q15149-9	65	5	343.788	0.586032	1.12973	ALPS	Control	Plectin OS=Homo sapiens GN=PLEC PE=1 SV=3	191.801	320.855	474.13	443.501	287.468	383.833
P29692-2;A0A087X1X7;E9PI39;E9PIZ1;E9PK01;E9PL12;E9PMW7;E9PPR1;E9PQ49;E9PRY8;P29692;P29692-3	3	2	16.7442	0.588487	12.77	ALPS	Control	Isoform 2 of Elongation factor 1-delta OS=Homo sapiens GN=EEF1D	474.872	540.414	408.421	291.964	240.938	17647.8
Q9H8S9;D6RCK3;Q7L9L4;Q7L9L4-2;Q9H8S9-2	5	1	25.0845	0.588777	1.00357	ALPS	Control	MOB kinase activator 1A OS=Homo sapiens GN=MOB1A PE=1 SV=4	134.057	197.125	284.975	293.853	312.9	11.602
P18085;C9JAK5;C9JPM4	7	1	46.8749	0.590907	1.16253	ALPS	Control	ADP-ribosylation factor 4 OS=Homo sapiens GN=ARF4 PE=1 SV=3	259.006	317.951	323.27	365.073	233.176	448.288
Q9NQC3-2;F8W914	4	1	26.024	0.590924	123.759	ALPS	Control	Isoform 2 of Reticulon-4 OS=Homo sapiens GN=RTN4	4.07137	0.758042	0	597.682	0	0
REVERSE27392	1	1	3.5872	0.591194	14.5707	ALPS	Control	Reversed Sequence 27392	14.5186	14.8846	2.97456	189.344	282.423	0
O14672;O14672-2	9	5	48.2146	0.592054	1.10242	Control	ALPS	Disintegrin and metalloproteinase domain-containing protein 10 OS=Homo sapiens GN=ADAM10 PE=1 SV=1	1579.28	2056.12	1764.61	1582.84	2627.79	687.703
E9PGZ4;C9J3E3;F8WDN7;Q9NTJ5;Q9NTJ5-2	6	3	31.7591	0.592267	1.06477	ALPS	Control	Phosphatidylinositide phosphatase SAC1 OS=Homo sapiens GN=SACM1L PE=1 SV=1	160.102	127.371	148.478	170.899	161.965	131.323
P11171;P11171-2;P11171-3;P11171-4;P11171-5;P11171-6;P11171-7;Q4VB86	11	5	57.5025	0.592753	1.10394	Control	ALPS	Protein 4.1 OS=Homo sapiens GN=EPB41 PE=1 SV=4	1309.64	1142.64	1095.52	1420.59	1432.46	360.698
Q99714-2;Q99714	2	1	5.9194	0.592948	4.93769	ALPS	Control	Isoform 2 of 3-hydroxyacyl-CoA dehydrogenase type-2 OS=Homo sapiens GN=HSD17B10	64.6167	56.6349	405.769	2439	57.6738	105.591
O00194;H3BN55;H3BS49;H3BU81;H3BUD9;H3BVH7;K7EJ38;K7ES41;P51159;P51159-2	19	15	104.541	0.594557	1.0535	Control	ALPS	Ras-related protein Rab-27B OS=Homo sapiens GN=RAB27B PE=1 SV=4	3085.1	3472.11	2993.2	3097.93	2532.7	3434.8
P0DMV8;A0A0G2JIW1;P0DMV8-2;P0DMV9;V9GZ37	25	4	125.287	0.599174	1.28566	ALPS	Control	Heat shock 70 kDa protein 1A OS=Homo sapiens GN=HSPA1A PE=1 SV=1	610.216	679.59	738.877	1137.58	1029.43	441.183
Q562R1	56	1	239.216	0.59943	1.11194	ALPS	Control	Beta-actin-like protein 2 OS=Homo sapiens GN=ACTBL2 PE=1 SV=2	14.392	48.1483	58.0783	48.1304	49.8687	36.1212
P38646;D6RA73;D6RJI2;H0YBG6	13	6	86.9595	0.601586	1.09805	Control	ALPS	Stress-70 protein, mitochondrial OS=Homo sapiens GN=HSPA9 PE=1 SV=2	620.368	501.306	490.609	156.032	616.02	696.266
O75368	4	2	21.92	0.602402	3.70805	ALPS	Control	SH3 domain-binding glutamic acid-rich-like protein OS=Homo sapiens GN=SH3BGRL PE=1 SV=1	4.89742	0	122.651	0	153.179	319.779
Q9NYL9;H0YKU1;H0YNJ8	3	3	18.5621	0.602766	1.05465	ALPS	Control	Tropomodulin-3 OS=Homo sapiens GN=TMOD3 PE=1 SV=1	575.798	461.712	447.23	584.355	479.893	501.626
REVERSE23590	10	4	43.835	0.606961	1.2828	Control	ALPS	Reversed Sequence 23590	76.3131	220.456	287	184.921	240.067	30.0874
P14543;P14543-2	6	2	32.0726	0.611111	1.2691	Control	ALPS	Nidogen-1 OS=Homo sapiens GN=NID1 PE=1 SV=3	284.209	679.31	692.589	442.474	426.078	436.393
Q99959	3	2	13.0803	0.612748	1.24209	ALPS	Control	Plakophilin-2 OS=Homo sapiens GN=PKP2 PE=1 SV=2	4122.17	3843.17	3635.34	2652.09	5189.02	6567.96
P40939;H0YFD6	8	6	40.1958	0.615158	1.11251	ALPS	Control	Trifunctional enzyme subunit alpha, mitochondrial OS=Homo sapiens GN=HADHA PE=1 SV=2	305.306	226.797	586.465	313.508	497.25	433.664
Q12879	4	1	18.1175	0.615229	36.5719	Control	ALPS	Glutamate receptor ionotropic, NMDA 2A OS=Homo sapiens GN=GRIN2A PE=1 SV=1	1405.02	0	1039.52	19.4314	18.6524	28.7583
REVERSE37403	3	1	12.1268	0.616768	1.05849	Control	ALPS	Reversed Sequence 37403	2390.21	2095.14	2028.59	510.272	2453.16	3190.55
REVERSE31388	2	2	8.7745	0.619817	1.43675	ALPS	Control	Reversed Sequence 31388	76.51	108.607	94.166	220.788	125.269	55.2007
P46939-4	4	1	15.7456	0.62111	1.09118	Control	ALPS	Isoform Up140 of Utrophin OS=Homo sapiens GN=UTRN	1517.72	1159.81	1322.34	588.36	1821.46	1255.8
P49796;P49796-6	2	2	8.2496	0.624559	1.34728	Control	ALPS	Regulator of G-protein signaling 3 OS=Homo sapiens GN=RGS3 PE=1 SV=2	306.131	20.1734	34.3683	168.013	99.6912	0
Q9BXL7	4	1	16.4876	0.625458	22.0217	ALPS	Control	Caspase recruitment domain-containing protein 11 OS=Homo sapiens GN=CARD11 PE=1 SV=3	16.9922	3.25866	13.7487	74.6468	0	674.079
REVERSE66255	1	1	4.7572	0.627971	1.64171	ALPS	Control	Reversed Sequence 66255	631.347	523.24	454.411	1520.69	857.959	262.848
REVERSE21135	10	1	56.1892	0.630517	2.54927	Control	ALPS	Reversed Sequence 21135	216.665	288.105	18.0522	40.9755	72.3692	91.7422
Q14247;Q14247-3	16	2	71.6788	0.632268	1.2404	ALPS	Control	Src substrate cortactin OS=Homo sapiens GN=CTTN PE=1 SV=2	1856.55	2693.36	1881.44	1981.24	5848.51	147.671
Q6IBS0;D6RG15;H7C5I2	4	1	21.8776	0.634719	102.839	Control	ALPS	Twinfilin-2 OS=Homo sapiens GN=TWF2 PE=1 SV=2	1935.11	0	0	0	18.8169	0
Q9BXW9;Q9BXW9-1;Q9BXW9-3	2	2	8.2702	0.635359	1.16438	ALPS	Control	Fanconi anemia group D2 protein OS=Homo sapiens GN=FANCD2 PE=1 SV=2	521.126	496.204	526.798	1320.31	412.814	64.838
Q8NET8;Q8NET8-2;Q8NET8-3	2	1	13.4852	0.635641	3.8729	Control	ALPS	Transient receptor potential cation channel subfamily V member 3 OS=Homo sapiens GN=TRPV3 PE=1 SV=2	1077.66	2.99964	1481.01	389.884	0	271.551
Q9BYK8-2;Q9BYK8;Q9BYK8-4	3	2	12.91	0.636498	1.27283	ALPS	Control	Isoform 2 of Helicase with zinc finger domain 2 OS=Homo sapiens GN=HELZ2	210.991	185.058	215.002	309.043	339.786	128.933
Q12913;A0A087WTK0;A0A087WVC6;E9PPH3;Q12913-2	9	4	48.4932	0.643272	1.09692	Control	ALPS	Receptor-type tyrosine-protein phosphatase eta OS=Homo sapiens GN=PTPRJ PE=1 SV=3	216.84	142.422	280.951	170.554	343.252	69.8411
REVERSE72547	4	1	17.7179	0.64588	1.19252	ALPS	Control	Reversed Sequence 72547	388.741	642.931	400.83	849.004	482.599	376.691
Q07960;H0YE29	5	4	22.3418	0.64616	1.08288	ALPS	Control	Rho GTPase-activating protein 1 OS=Homo sapiens GN=ARHGAP1 PE=1 SV=1	777.089	863.194	892.221	706.113	956.818	1079.46
Q01469;I6L8B7	1	1	7.4568	0.647501	7.33328	ALPS	Control	Fatty acid-binding protein, epidermal OS=Homo sapiens GN=FABP5 PE=1 SV=3	29.9856	7.92683	9.8158	350.005	0	0
P46939;P46939-2	13	2	57.4747	0.648152	1.03226	Control	ALPS	Utrophin OS=Homo sapiens GN=UTRN PE=1 SV=2	2041.35	1709.31	1851.09	1799.28	1708.1	1919.29
Q99973;G3V2A4;G3V5X7;H0YIY9;H0YIZ2;Q99973-2	5	1	20.8966	0.652873	1.03105	ALPS	Control	Telomerase protein component 1 OS=Homo sapiens GN=TEP1 PE=1 SV=2	1517.99	1559.35	1481.72	1435.51	1532.25	1732.84
E9PRX9;Q8IZU9	3	1	13.6876	0.65554	1.12709	ALPS	Control	Kin of IRRE-like protein 3 OS=Homo sapiens GN=KIRREL3 PE=1 SV=2	1042.33	566.622	636.624	738.149	1151.9	640.915
REVERSE23566	4	2	15.9787	0.658569	1.13228	ALPS	Control	Reversed Sequence 23566	190.769	286.481	262.967	437.394	380.18	20.5592
Q9ULV0	3	1	10.3537	0.660821	3.19911	ALPS	Control	Unconventional myosin-Vb OS=Homo sapiens GN=MYO5B PE=1 SV=3	837.399	343.025	197.974	596.979	3812.66	0
Q00341;A0A024R4E5;H0Y394;Q00341-2	7	3	27.6103	0.663148	1.14403	ALPS	Control	Vigilin OS=Homo sapiens GN=HDLBP PE=1 SV=2	3.71162	152.103	198.326	172.887	207.813	24.4471
REVERSE41793	4	2	18.2288	0.667707	1.03717	Control	ALPS	Reversed Sequence 41793	19692.2	21990.4	17716.8	20611	18128.4	18531.5
Q13835	4	1	22.0376	0.671302	1.14528	ALPS	Control	Plakophilin-1 OS=Homo sapiens GN=PKP1 PE=1 SV=2	5708.61	50331	18361.4	10702	38436.2	36072.1
P11055	12	3	59.9663	0.675855	1.03844	Control	ALPS	Myosin-3 OS=Homo sapiens GN=MYH3 PE=1 SV=3	10962.7	8928.23	10692.3	9184.1	9552.8	10714.2
REVERSE46638	1	1	3.9029	0.677826	1.38207	ALPS	Control	Reversed Sequence 46638	366.585	317.698	237.497	697.01	173.783	403.168
Q9NRM1	2	1	8.1535	0.680817	2.2537	ALPS	Control	Enamelin OS=Homo sapiens GN=ENAM PE=1 SV=3	100.655	340.788	447.537	0	992.594	1010.9
Q6W2J9;A1A564;H7BYY2;Q6W2J9-2;Q6W2J9-3;Q6W2J9-4	11	6	56.5864	0.681026	1.30357	Control	ALPS	BCL-6 corepressor OS=Homo sapiens GN=BCOR PE=1 SV=1	2241.42	682.558	1495.6	1235.49	1099.78	1055.09
Q92598-2;A0A087WTS8;A0A087WYC1;A0A0A0MSM0;P34932;Q92598;Q92598-3;Q92598-4	7	4	34.0293	0.685689	1.33492	Control	ALPS	Isoform Beta of Heat shock protein 105 kDa OS=Homo sapiens GN=HSPH1	222.472	738.608	652.111	426.276	419.815	362.365
Q9UIQ6-3;Q9UIQ6;Q9UIQ6-2	2	1	9.6956	0.686333	2.59378	ALPS	Control	Isoform 3 of Leucyl-cystinyl aminopeptidase OS=Homo sapiens GN=LNPEP	246.705	179.431	154.957	742.932	764.294	0
A0A0U1RR22;Q9UNF0;Q9UNF0-2	1	1	5.1611	0.686622	7.49532	ALPS	Control	Protein kinase C and casein kinase substrate in neurons protein 2 (Fragment) OS=Homo sapiens GN=PACSIN2 PE=1 SV=1	25.4645	81.9958	128.857	321.53	5.47921	1444.27
Q04941;Q04941-2	2	2	13.9714	0.686706	1.07045	Control	ALPS	Proteolipid protein 2 OS=Homo sapiens GN=PLP2 PE=1 SV=1	683.696	478.302	520.96	756.737	431.634	383.829
P61604;B8ZZ54;B8ZZL8;S4R3N1	4	3	25.648	0.688748	1.03314	ALPS	Control	10 kDa heat shock protein, mitochondrial OS=Homo sapiens GN=HSPE1 PE=1 SV=2	320.22	308.026	303.932	64.1211	457.671	441.277
H3BQZ9;P07741	1	1	6.0101	0.690002	1.05808	Control	ALPS	Adenine phosphoribosyltransferase OS=Homo sapiens GN=APRT PE=1 SV=1	250.146	194.054	225.259	196.513	148.734	287.462
REVERSE10686	4	3	17.2684	0.690537	1.56479	ALPS	Control	Reversed Sequence 10686	752.922	623.087	750.955	2248.93	514.425	564.899
P30101	34	22	197.648	0.692956	1.11352	ALPS	Control	Protein disulfide-isomerase A3 OS=Homo sapiens GN=PDIA3 PE=1 SV=4	2539.99	2870.59	2729.48	4134.84	2318.65	2610.6
REVERSE7589	2	1	14.8183	0.694233	1.09641	ALPS	Control	Reversed Sequence 7589	690.468	684.794	856.767	699.833	664.27	1083.11
Q6IN85	2	1	8.7148	0.696988	1.01936	Control	ALPS	Serine/threonine-protein phosphatase 4 regulatory subunit 3A OS=Homo sapiens GN=PPP4R3A PE=1 SV=1	242.758	230.07	205.548	77.6072	242.214	345.671
Q5VZK9;A0A0U1RQQ1;Q5VZK9-2;Q5VZK9-3	5	2	22.1402	0.700527	2.5684	Control	ALPS	F-actin-uncapping protein LRRC16A OS=Homo sapiens GN=CARMIL1 PE=1 SV=1	412.163	0	431.277	11.7973	0.318708	316.274
Q8NCM8;Q8NCM8-2	8	2	37.3862	0.703458	1.66909	ALPS	Control	Cytoplasmic dynein 2 heavy chain 1 OS=Homo sapiens GN=DYNC2H1 PE=1 SV=4	73.2099	74.7336	26.5362	104.553	166.386	20.2836
Q9Y4B5;J3QL92;Q9Y4B5-2;Q9Y4B5-4	18	3	96.8089	0.705626	1.05524	ALPS	Control	Microtubule cross-linking factor 1 OS=Homo sapiens GN=MTCL1 PE=1 SV=5	548.237	253.528	530.005	502.777	404.355	498.205
Q5HYC2-2;F5H4E5;Q5HYC2	3	1	11.3847	0.706757	2.27739	ALPS	Control	Isoform 2 of Uncharacterized protein KIAA2026 OS=Homo sapiens GN=KIAA2026	69.086	234.546	358.331	740.938	766.612	0
P37840;D6RA31;E7EPV7;H6UYS7;P37840-2;P37840-3;Q16143	10	9	60.0851	0.708835	1.2076	ALPS	Control	Alpha-synuclein OS=Homo sapiens GN=SNCA PE=1 SV=1	447.773	554.476	644.588	344.165	856.77	787.793
O94913	1	1	3.875	0.710308	1.09251	Control	ALPS	Pre-mRNA cleavage complex 2 protein Pcf11 OS=Homo sapiens GN=PCF11 PE=1 SV=3	145.575	205.142	1075.05	1122.33	103.771	78.9355
Q9UI15;C9J5W6	5	1	20.1355	0.710613	4.4635	Control	ALPS	Transgelin-3 OS=Homo sapiens GN=TAGLN3 PE=1 SV=2	56.2955	2.35364	2.35739	4.49089	4.25869	4.91828
REVERSE4215	3	1	12.2222	0.713476	5.52314	ALPS	Control	Reversed Sequence 4215	2070.18	1776.88	2211.16	20062	13398.4	0
P40926;G3XAL0;P40926-2	14	11	75.1735	0.713716	1.00077	Control	ALPS	Malate dehydrogenase, mitochondrial OS=Homo sapiens GN=MDH2 PE=1 SV=3	3247.23	1007.2	4772.31	3073.92	3060.64	2885.21
O43707;F5GXS2;H7C144;K7EJH8;O43707-2;O43707-3	64	10	384.313	0.71693	1.03464	ALPS	Control	Alpha-actinin-4 OS=Homo sapiens GN=ACTN4 PE=1 SV=2	2918.1	2633.67	2653.87	2466.25	2888.83	3134.82
O15117;D6RAE8;D6RER7;D6RFJ5	6	1	36.0438	0.721263	1.21293	Control	ALPS	FYN-binding protein 1 OS=Homo sapiens GN=FYB1 PE=1 SV=2	1869.97	4253.92	5141.88	3238.14	3901.12	2148.8
P01236	1	1	3.985	0.72489	9.97015	Control	ALPS	Prolactin OS=Homo sapiens GN=PRL PE=1 SV=1	0	0	99.54	0	0	9.9838
P29350;F5GY79;F5H0N8;F5H1Z8;F5H5H9;P29350-2;P29350-3;P29350-4	11	7	54.1007	0.725431	1.03991	Control	ALPS	Tyrosine-protein phosphatase non-receptor type 6 OS=Homo sapiens GN=PTPN6 PE=1 SV=1	569.362	827.947	624.894	803.887	268.305	872.409
REVERSE3558	3	1	12.3139	0.725596	3.11468	ALPS	Control	Reversed Sequence 3558	2535.42	356.973	395.811	7383.39	2858.33	0
H3BUN6	1	1	5.7783	0.736961	1.09861	Control	ALPS	RNA pseudouridylate synthase domain-containing protein 1 OS=Homo sapiens GN=RPUSD1 PE=1 SV=1	1981.1	1414.5	1075.87	1240.08	1192.53	1637.52
O15533-2;A0A0A0MSV9;A0A0G2JH37;A0A0G2JKZ1;A2AB90;C9JA35;O15533;O15533-3;Q6P1N7	1	1	7.0538	0.737024	3.28774	ALPS	Control	Isoform 2 of Tapasin OS=Homo sapiens GN=TAPBP	271.015	189.915	155.364	1040.26	985.957	0
Q99719	1	1	4.3956	0.747384	1.81783	Control	ALPS	Septin-5 OS=Homo sapiens GN=SEPT5 PE=1 SV=1	1806.41	16.0801	1295.63	487.645	664.791	562.858
REVERSE28078	18	7	86.3081	0.752512	1.24403	ALPS	Control	Reversed Sequence 28078	508.718	592.719	512.348	890.206	813.916	303.472
A0A1C7CYW9;A6PVC2;A6PVC2-2	3	1	12.4191	0.75519	9.75504	ALPS	Control	Protein monoglycylase TTLL8 (Fragment) OS=Homo sapiens GN=TTLL8 PE=4 SV=1	17.3294	0	0	169.049	0	0
REVERSE46070	2	1	13.1795	0.755591	17.1926	Control	ALPS	Reversed Sequence 46070	0	0	729.187	42.4128	0	0
REVERSE17984	6	2	28.3909	0.755726	1.19333	ALPS	Control	Reversed Sequence 17984	20.701	116.261	157.789	290.152	54.8153	6.76938
P17544-3;P17544;P17544-2;P17544-4;P17544-6	1	1	4.5699	0.762977	11.0551	ALPS	Control	Isoform 2 of Cyclic AMP-dependent transcription factor ATF-7 OS=Homo sapiens GN=ATF7	41.5154	8.91052	4.35092	0	605.562	0
P23284	16	8	92.9543	0.764271	1.03305	Control	ALPS	Peptidyl-prolyl cis-trans isomerase B OS=Homo sapiens GN=PPIB PE=1 SV=2	882.933	1040.18	1034.34	1172.38	1010.8	679.638
P30086	4	1	17.2927	0.767726	3.15046	ALPS	Control	Phosphatidylethanolamine-binding protein 1 OS=Homo sapiens GN=PEBP1 PE=1 SV=3	151.914	71.6531	173.866	652.885	599.215	0
P68032;A6NL76;C9JFL5;F6QUT6;F6UVQ4;P62736;P63267;P63267-2;P68133	107	6	464.405	0.76913	1.042	Control	ALPS	Actin, alpha cardiac muscle 1 OS=Homo sapiens GN=ACTC1 PE=1 SV=1	4376.97	3410.45	3266.19	2913.22	3671.98	4022.88
Q8WUM4;Q8WUM4-2	9	3	42.8965	0.76979	1.43643	Control	ALPS	Programmed cell death 6-interacting protein OS=Homo sapiens GN=PDCD6IP PE=1 SV=1	817.796	41.154	1265.49	574.094	442.321	462.561
P00491;G3V5M2	7	6	46.1898	0.771495	1.06218	ALPS	Control	Purine nucleoside phosphorylase OS=Homo sapiens GN=PNP PE=1 SV=2	1054.35	2084.83	1838.33	2262.06	1656	1368.94
REVERSE15705	4	3	20.8988	0.774732	1.4834	Control	ALPS	Reversed Sequence 15705	191.584	81.0958	4019.05	2747.84	97.1766	48.1641
Q9Y4Z0	1	1	4.3058	0.783902	1.53047	ALPS	Control	U6 snRNA-associated Sm-like protein LSm4 OS=Homo sapiens GN=LSM4 PE=1 SV=1	17.5438	10.5812	97.2194	0	49.5276	142.308
P17948	3	2	12.9561	0.785139	1.07127	ALPS	Control	Vascular endothelial growth factor receptor 1 OS=Homo sapiens GN=FLT1 PE=1 SV=2	489.687	503.275	529.402	713.253	490.862	426.754
REVERSE35563	3	1	13.9385	0.785198	1.08995	ALPS	Control	Reversed Sequence 35563	599.762	556.417	454.422	778.405	410.387	566.688
Q9H7V2	1	1	5.0692	0.786185	2.41546	ALPS	Control	Synapse differentiation-inducing gene protein 1 OS=Homo sapiens GN=SYNDIG1 PE=1 SV=1	1222.84	1148.19	1200.7	4927.2	3471	229.21
Q14980;A0A087WY61;H0YFY6;Q14980-2;Q14980-3;Q14980-4	14	5	69.5439	0.787075	7.32392	ALPS	Control	Nuclear mitotic apparatus protein 1 OS=Homo sapiens GN=NUMA1 PE=1 SV=2	193.999	130.846	141.271	1779.16	1628.4	6.2278
Q86YM7;Q86YM7-2	3	2	13.4166	0.791455	3.37647	ALPS	Control	Homer protein homolog 1 OS=Homo sapiens GN=HOMER1 PE=1 SV=2	111.428	113.536	84.1988	24.576	116.723	902.583
Q13136;B1APN9;E9PJZ7;E9PPF6;F8VWR9;H0YHK3;O75334-2;O75335;Q13136-2	10	1	50.9642	0.799373	4.45146	ALPS	Control	Liprin-alpha-1 OS=Homo sapiens GN=PPFIA1 PE=1 SV=1	1.15344	56.0748	21.3598	279.551	70.2802	0
P30414	2	2	8.5574	0.799873	1.15288	ALPS	Control	NK-tumor recognition protein OS=Homo sapiens GN=NKTR PE=1 SV=2	307.198	396.516	434.52	374.533	102.062	835.655
REVERSE14693	4	2	17.888	0.801139	1.00361	ALPS	Control	Reversed Sequence 14693	847.312	1168.55	1261.5	1861	678.147	750.057
REVERSE6338	1	1	5.2538	0.803562	5.14173	ALPS	Control	Reversed Sequence 6338	65.2325	124.863	4.80848	990.511	11.6338	0
Q96F07;E7EVJ5;E7EW33;H7C229;Q96F07-2	4	2	20.6161	0.805332	3.1216	ALPS	Control	Cytoplasmic FMR1-interacting protein 2 OS=Homo sapiens GN=CYFIP2 PE=1 SV=2	996.737	1535.76	872.201	1222.95	30.8511	9374.31
REVERSE17656	6	2	31.2969	0.810939	1.14921	Control	ALPS	Reversed Sequence 17656	22.109	175.81	360.275	227.987	249.278	8.45429
P23381;H0YJP3;P23381-2	2	1	12.2043	0.81448	5.02582	ALPS	Control	Tryptophan--tRNA ligase, cytoplasmic OS=Homo sapiens GN=WARS PE=1 SV=2	29.5072	38.867	92.703	55.2245	0	754.321
Q96C24	1	1	4.9516	0.820871	1.0774	Control	ALPS	Synaptotagmin-like protein 4 OS=Homo sapiens GN=SYTL4 PE=1 SV=2	386.858	564.045	772.25	571.86	369.853	657.648
O95782;O95782-2	4	2	16.6793	0.828481	1.06673	ALPS	Control	AP-2 complex subunit alpha-1 OS=Homo sapiens GN=AP2A1 PE=1 SV=3	1378.77	1457.7	1330.93	2220.39	1709.37	515.727
P07359;A0A0C4DGZ8	12	9	68.7369	0.83116	1.01399	ALPS	Control	Platelet glycoprotein Ib alpha chain OS=Homo sapiens GN=GP1BA PE=1 SV=2	2024.77	2547.46	1650.83	1445.33	1316.32	3548.49
Q92878;E7ESD9;Q92878-2;Q92878-3	6	3	35.3563	0.83289	1.08511	Control	ALPS	DNA repair protein RAD50 OS=Homo sapiens GN=RAD50 PE=1 SV=1	1674.55	275.531	257.291	1080.17	262.243	691.838
REVERSE7578	5	1	20.7723	0.834467	3.4616	ALPS	Control	Reversed Sequence 7578	0	458.868	145.722	1754.24	338.616	0
Q14789;E7EU81;Q14789-2;Q14789-3;Q14789-4	24	8	111.39	0.835363	1.02424	ALPS	Control	Golgin subfamily B member 1 OS=Homo sapiens GN=GOLGB1 PE=1 SV=2	1626.98	847.531	1012.73	1076.09	1024.88	1470.79
REVERSE40479	2	1	7.6825	0.836063	1.0313	ALPS	Control	Reversed Sequence 40479	833.022	753.375	659.361	326.202	1046.88	942.966
Q92508	6	4	30.9587	0.83779	1.29692	Control	ALPS	Piezo-type mechanosensitive ion channel component 1 OS=Homo sapiens GN=PIEZO1 PE=1 SV=4	7601.87	466.746	2688.61	4383.72	1881.09	2029.6
G3V4X8	2	1	9.0935	0.837982	1.96907	ALPS	Control	SNW domain-containing protein 1 OS=Homo sapiens GN=SNW1 PE=1 SV=1	154.712	10.6732	38.6941	293.081	0	108.766
E9PEJ4;E9PKC7;P10515	1	1	4.5556	0.838785	13.1191	ALPS	Control	Acetyltransferase component of pyruvate dehydrogenase complex OS=Homo sapiens GN=DLAT PE=1 SV=1	59.3526	3.51532	0	0	1.32441	823.444
REVERSE9861	1	1	5.0249	0.839072	45.6395	ALPS	Control	Reversed Sequence 9861	17.9885	0	4.7671	1038.55	0	0
H0Y6B2;F8WAQ1;H3BLV4;Q6UWL2;Q6UWL2-2;Q6UWL2-3	1	1	4.8262	0.8408	5.29256	Control	ALPS	Sushi domain-containing protein 1 (Fragment) OS=Homo sapiens GN=SUSD1 PE=1 SV=1	263.614	0	0	49.8085	0	0
O15143;C9J4Z7;C9J6C8;C9JBJ7;C9JEY1;C9JFG9;C9JQM8;C9JTT6;C9K057;F8VXW2	15	4	86.8758	0.846554	1.19932	ALPS	Control	Actin-related protein 2/3 complex subunit 1B OS=Homo sapiens GN=ARPC1B PE=1 SV=3	535.2	443.157	365.515	674.64	230.402	706.683
REVERSE3469	4	2	17.64	0.848413	1.00657	Control	ALPS	Reversed Sequence 3469	1775.61	1727.07	1728.51	1391.93	1502.68	2302.44
A6NIZ0;J3KRK9;J3QL85;Q9GZM8;Q9GZM8-2;Q9GZM8-3	2	2	10.515	0.850582	1.35637	ALPS	Control	Nuclear distribution protein nudE-like 1 OS=Homo sapiens GN=NDEL1 PE=1 SV=4	61.3141	601.777	811.996	1514.12	470.498	16.1483
Q96QZ7-6;A0A087WT53;A0A087WXD2;H7C4U7;H7C535;H7C5T8;Q96QZ7;Q96QZ7-2;Q96QZ7-3;Q96QZ7-5	3	1	12.4826	0.853427	3.72529	ALPS	Control	Isoform 6 of Membrane-associated guanylate kinase, WW and PDZ domain-containing protein 1 OS=Homo sapiens GN=MAGI1	42.399	164.625	43.0804	714.792	216.919	0
P35241;E7EQR4;E9PNV3;E9PQ82;P15311;P35241-3;P35241-5	16	1	88.1511	0.857963	3.25449	ALPS	Control	Radixin OS=Homo sapiens GN=RDX PE=1 SV=1	36.7486	32.8634	39.5912	158.285	197.116	0
Q86UU1-2;A0A087WZL0;Q86UU1	2	2	9.0373	0.864104	5.34302	ALPS	Control	Isoform 2 of Pleckstrin homology-like domain family B member 1 OS=Homo sapiens GN=PHLDB1	0	135.555	0	0	0	724.271
Q99623;A0A087WXI9;A6NDK9;A6NDN3;F5GWA7;F5GY37;F5H0C5;H3BMJ4;J3KPX7;P0CG33;Q8N9W4;Q99623-2;Q9NYA3	8	3	32.8619	0.864619	1.0453	ALPS	Control	Prohibitin-2 OS=Homo sapiens GN=PHB2 PE=1 SV=2	261.015	249.743	175.197	395.36	210.71	110.955
Q06187;Q06187-2;Q5JY90	7	4	35.7963	0.868808	1.00012	Control	ALPS	Tyrosine-protein kinase BTK OS=Homo sapiens GN=BTK PE=1 SV=3	233.541	231.402	200.746	305.127	159.566	200.913
Q96J94;Q96J94-2;Q96J94-3	4	2	24.7506	0.875304	1.7703	ALPS	Control	Piwi-like protein 1 OS=Homo sapiens GN=PIWIL1 PE=1 SV=1	255.49	109.513	99.0349	382.674	8.6702	430.143
A0A0D9SF28;F5GXV7;Q5T321;Q8NFP9	9	2	38.2079	0.877376	2.37195	Control	ALPS	Neurobeachin OS=Homo sapiens GN=NBEA PE=1 SV=1	614.091	4913.45	272.763	781.081	770.421	893.87
Q01813;B1APP6;Q01813-2;Q5VSR5;V9GYV7	9	3	51.1834	0.879303	1.02751	Control	ALPS	ATP-dependent 6-phosphofructokinase, platelet type OS=Homo sapiens GN=PFKP PE=1 SV=2	161.21	232.374	192.247	202.761	166.831	200.554
REVERSE6749	2	2	7.6737	0.88658	1.3053	ALPS	Control	Reversed Sequence 6749	1664.48	1307.14	1514.76	1987.97	3527.62	340.47
Q12840;J3KNA1	8	4	37.7015	0.887792	1.02576	ALPS	Control	Kinesin heavy chain isoform 5A OS=Homo sapiens GN=KIF5A PE=1 SV=2	324.942	520.269	522.827	592.555	379.964	430.758
Q15366-5;E9PFP8;F8VRH0;F8VTZ0;F8VXH9;F8VZX2;F8W0G4;F8W1G6;H3BRU6;H3BSS4;J3QT27;P57721;P57721-2;P57721-3;P57721-4;P57721-5;Q15366;Q15366-2;Q15366-3;Q15366-4;Q15366-6;Q15366-7;Q15366-8	8	2	46.6387	0.899443	1.00021	ALPS	Control	Isoform 5 of Poly(rC)-binding protein 2 OS=Homo sapiens GN=PCBP2	376.507	341.197	239.934	203.603	457.952	296.285
D6RA03;A0A0J9YWD4;F8W6W8;Q9UQ26;Q9UQ26-1;Q9UQ26-3;Q9UQ26-8	8	6	31.1379	0.899846	1.5406	ALPS	Control	Regulating synaptic membrane exocytosis protein 2 OS=Homo sapiens GN=RIMS2 PE=1 SV=1	1051.41	867.659	841.288	123.652	2167.95	1961
H0YCK7	2	1	11.1859	0.902022	7.90555	ALPS	Control	Elongation factor 1-delta (Fragment) OS=Homo sapiens GN=EEF1D PE=1 SV=1	4.78556	6.50696	11.8607	178.139	4.26196	0.638485
Q86YA3;Q86YA3-2;Q86YA3-7	8	1	29.4316	0.902066	1.09935	Control	ALPS	Protein ZGRF1 OS=Homo sapiens GN=ZGRF1 PE=1 SV=3	863.397	3526.56	2821.56	1948.98	2050.51	2560.33
F8W108;F8VWP4;F8WCU9;Q68CP9;Q68CP9-3	4	1	18.9705	0.902845	3.04644	Control	ALPS	AT-rich interactive domain-containing protein 2 OS=Homo sapiens GN=ARID2 PE=1 SV=1	364.13	0	0	119.526	0	0
Q92686	1	1	6.6854	0.903269	1.17611	Control	ALPS	Neurogranin OS=Homo sapiens GN=NRGN PE=1 SV=1	4.28143	1.92791	4242.83	3607.66	0	5.11821
P49407-2;E9PM35;P49407	3	1	15.3604	0.903274	1.77611	Control	ALPS	Isoform 1B of Beta-arrestin-1 OS=Homo sapiens GN=ARRB1	362.125	0	343.167	192.689	204.411	0
P04264	12	8	63.7043	0.906939	1.0064	ALPS	Control	Keratin, type II cytoskeletal 1 OS=Homo sapiens GN=KRT1 PE=1 SV=6	1369.35	1269.38	1435.36	1466.97	1310.44	1322.76
Q9Y696	3	2	17.5104	0.908958	1.1704	Control	ALPS	Chloride intracellular channel protein 4 OS=Homo sapiens GN=CLIC4 PE=1 SV=4	650.597	68.8642	20.9747	474.962	133.629	24.0452
Q9NTJ4;Q9NTJ4-2;Q9NTJ4-3;Q9NTJ4-4	3	1	15.0262	0.909784	1.52221	Control	ALPS	Alpha-mannosidase 2C1 OS=Homo sapiens GN=MAN2C1 PE=1 SV=1	94.6236	860.196	244.097	155.823	303.212	328.58
Q96AT9-2;Q96AT9	1	1	6.0066	0.911279	1.50807	ALPS	Control	Isoform 2 of Ribulose-phosphate 3-epimerase OS=Homo sapiens GN=RPE	367.643	531.776	490.999	69.8983	840.46	1186.5
Q9NSV4;Q9NSV4-1;Q9NSV4-2;Q9NSV4-4;Q9NSV4-5;Q9NSV4-6;Q9NSV4-7	10	2	45.4568	0.912928	1.02192	ALPS	Control	Protein diaphanous homolog 3 OS=Homo sapiens GN=DIAPH3 PE=1 SV=4	1585.19	1969.93	1663.62	1455.64	1767.14	2110.35
P62826;B4DV51;B5MDF5;F5H018;H0YFC6;J3KQE5	2	2	7.1951	0.914272	2.01573	ALPS	Control	GTP-binding nuclear protein Ran OS=Homo sapiens GN=RAN PE=1 SV=3	63.3149	22.7497	46.2704	221.313	12.3971	33.0419
P31323	4	1	21.5762	0.915704	6.77989	ALPS	Control	cAMP-dependent protein kinase type II-beta regulatory subunit OS=Homo sapiens GN=PRKAR2B PE=1 SV=3	18.5051	27.8482	32.0538	324.973	206.618	0
Q9H115;A0A087WZQ7;Q9H115-2	3	1	17.3104	0.915722	1.03393	ALPS	Control	Beta-soluble NSF attachment protein OS=Homo sapiens GN=NAPB PE=1 SV=2	585.482	541.337	539.698	438.02	412.333	872.712
P20618	1	1	5.6596	0.922065	1.50531	ALPS	Control	Proteasome subunit beta type-1 OS=Homo sapiens GN=PSMB1 PE=1 SV=2	80.9059	5.13425	2.58298	48.1324	85.2727	0
A0A087WTJ2	2	1	9.2487	0.924616	1.23526	Control	ALPS	GIMAP1-GIMAP5 readthrough OS=Homo sapiens GN=GIMAP1-GIMAP5 PE=1 SV=1	0.618769	385.816	6.33294	0	284.086	33.8781
P05455	2	1	9.4369	0.92505	2.68136	Control	ALPS	Lupus La protein OS=Homo sapiens GN=SSB PE=1 SV=2	851.537	0	0	317.576	0	0
Q7Z406;A0A0C4DFM8;A1L2Z2;M0QY43;Q7Z406-2;Q7Z406-4;Q7Z406-5;Q7Z406-6	42	5	261.212	0.925606	1.00935	ALPS	Control	Myosin-14 OS=Homo sapiens GN=MYH14 PE=1 SV=2	329.708	280.894	293.996	208.906	376.126	328.026
Q5VT25	3	3	11.6685	0.93005	1.02233	Control	ALPS	Serine/threonine-protein kinase MRCK alpha OS=Homo sapiens GN=CDC42BPA PE=1 SV=1	739.38	674.722	1247.27	945.899	1111.33	546.032
Q13976-2	2	2	9.2168	0.930472	2.03229	ALPS	Control	Isoform Beta of cGMP-dependent protein kinase 1 OS=Homo sapiens GN=PRKG1	1.696	0.581592	153.583	313.698	0	3.0551
Q5JSZ5	3	2	18.8945	0.930498	6.05757	Control	ALPS	Protein PRRC2B OS=Homo sapiens GN=PRRC2B PE=1 SV=2	4814.76	62.9387	77.9263	347.856	334.495	135.737
REVERSE16838	2	2	8.7486	0.931694	4.34716	ALPS	Control	Reversed Sequence 16838	318.334	246.192	340.414	1125.34	4.86252	2803.72
Q86V48;Q86V48-2;Q86V48-3	6	3	28.3241	0.936322	3.30207	ALPS	Control	Leucine zipper protein 1 OS=Homo sapiens GN=LUZP1 PE=1 SV=2	356.894	175.904	159.125	1817.05	450.294	17.434
Q9Y615	2	1	9.4177	0.942491	3.01991	ALPS	Control	Actin-like protein 7A OS=Homo sapiens GN=ACTL7A PE=1 SV=1	317.729	255.726	653.064	1949.13	1732.67	22.1824
Q86UX2-2;A0A096LP62;C9J2H1;G5E9D8;Q86UX2;Q86UX2-3;Q86UX2-4	3	2	14.901	0.943875	5.24035	ALPS	Control	Isoform 2 of Inter-alpha-trypsin inhibitor heavy chain H5 OS=Homo sapiens GN=ITIH5	833.195	559.637	512.804	15.3374	5890.25	4080.62
P24557;A0A0A0MSK3;A0A0C4DH47;B7Z6W1;C9JS68;P24557-2;P24557-3;P24557-4;Q53F23	7	2	39.8032	0.945442	1.01104	Control	ALPS	Thromboxane-A synthase OS=Homo sapiens GN=TBXAS1 PE=1 SV=3	1392.17	1283.57	1051.78	1100.84	1333.13	1252.84
REVERSE32780	6	4	25.3278	0.946826	1.23228	Control	ALPS	Reversed Sequence 32780	1382.78	417.321	267.895	549.421	488.327	640.438
P50395;P50395-2;Q5SX87;Q5SX91	5	3	39.0326	0.948837	1.0012	Control	ALPS	Rab GDP dissociation inhibitor beta OS=Homo sapiens GN=GDI2 PE=1 SV=2	1219.71	1230.76	1114.68	1228.06	1025.18	1307.64
P50991;P50991-2	4	3	20.9058	0.951145	1.63566	ALPS	Control	T-complex protein 1 subunit delta OS=Homo sapiens GN=CCT4 PE=1 SV=4	88.304	49.7263	68.0857	62.5905	252.761	21.7843
D6RE77;B7Z7Y1;E9PCH4;Q8TEU7;Q8TEU7-2;Q8TEU7-3;Q8TEU7-4;Q8TEU7-5;Q8TEU7-6	2	1	8.1775	0.952145	1.89739	ALPS	Control	Rap guanine nucleotide exchange factor 6 OS=Homo sapiens GN=RAPGEF6 PE=4 SV=1	100.227	170.411	125.302	307.602	430.645	13.0052
Q8N0V5-3	2	1	8.7068	0.953148	6.47052	ALPS	Control	Isoform C of N-acetyllactosaminide beta-1,6-N-acetylglucosaminyl-transferase OS=Homo sapiens GN=GCNT2	0	6.31767	22.0877	183.798	0	0
REVERSE23109	2	2	13.3321	0.956244	1.09942	ALPS	Control	Reversed Sequence 23109	681.163	498.611	511.536	567.618	339.598	952.251
REVERSE1836	5	2	22.9863	0.958698	2.83762	Control	ALPS	Reversed Sequence 1836	6.24	373.751	31.1961	13.715	65.9632	65.2274
F5H6I7;Q6DD88	3	2	13.0963	0.95912	1.01393	Control	ALPS	Atlastin-3 OS=Homo sapiens GN=ATL3 PE=1 SV=1	543.76	574.15	303.65	369.763	525.098	507.175
Q9BS26	5	1	27.7037	0.965144	1.22435	Control	ALPS	Endoplasmic reticulum resident protein 44 OS=Homo sapiens GN=ERP44 PE=1 SV=1	88.0912	0	164.499	125.315	80.9898	0
REVERSE29707	6	2	28.2811	0.98257	1.50179	Control	ALPS	Reversed Sequence 29707	5325.65	380.045	6163.73	4494.81	1143.95	2264.76
Q9Y3P9	4	1	21.31	0.986011	1.00583	Control	ALPS	Rab GTPase-activating protein 1 OS=Homo sapiens GN=RABGAP1 PE=1 SV=3	684.777	887.708	1080.03	1062.01	696.75	878.382
P60953;P60953-1;Q5JYX0	12	8	67.4646	0.987934	1.03533	ALPS	Control	Cell division control protein 42 homolog OS=Homo sapiens GN=CDC42 PE=1 SV=2	1501.15	1650.3	1514.55	1893.35	1026.83	1910.68
P62820;E7END7;P62820-2;P62820-3	14	1	59.6567	0.988125	1.79858	ALPS	Control	Ras-related protein Rab-1A OS=Homo sapiens GN=RAB1A PE=1 SV=3	201.217	6.39356	14.8843	273.268	0	126.906
Q12906;K7EKJ9;K7EQ75;Q12906-2;Q12906-3;Q12906-4;Q12906-5;Q12906-6;Q12906-7	5	3	24.9101	0.989955	1.00056	ALPS	Control	Interleukin enhancer-binding factor 3 OS=Homo sapiens GN=ILF3 PE=1 SV=3	2017.47	1901.59	1882.86	1914.58	1865.46	2025.11
REVERSE14477	2	1	8.4737	0.990828	1.19404	Control	ALPS	Reversed Sequence 14477	77.4496	359.52	278.377	220.774	182.069	196.256
P21333;A0A087WWY3;F8WE98;H0Y5C6;H0Y5F3;P21333-2;Q5HY54;Q60FE5	306	227	1734.26	0.994684	1.00192	ALPS	Control	Filamin-A OS=Homo sapiens GN=FLNA PE=1 SV=4	38100.7	35374.3	35931.3	35844.4	33541.5	40230.6
Q13257	1	1	11.9822	0.994977	15.3889	ALPS	Control	Mitotic spindle assembly checkpoint protein MAD2A OS=Homo sapiens GN=MAD2L1 PE=1 SV=1	10.6635	98.568	76.835	2843.75	18.1115	1.49287
Q15056-2;Q15056	2	2	9.7818	0.997098	3.01389	ALPS	Control	Isoform Short of Eukaryotic translation initiation factor 4H OS=Homo sapiens GN=EIF4H	68.7484	10.6355	6.18828	214.345	43.5601	0
Q14247-2;H0YCD9	16	1	74.9384	0.997632	1.80768	ALPS	Control	Isoform 2 of Src substrate cortactin OS=Homo sapiens GN=CTTN	237.146	534.087	756.459	770.287	1927.41	63.8769

## Sheet: Exclussive proteins
Accession	Peptide count	Unique peptides	Confidence score	Anova (p)	Max fold change	Highest mean condition	Lowest mean condition	Description	20180824_UDMSE_CONTROL_ALPS_001	20180824_UDMSE_CONTROL_ALPS_002	20180824_UDMSE_CONTROL_ALPS_003	20180824_UDMSE_DISEASE_ALPS_001	20180824_UDMSE_DISEASE_ALPS_002	20180824_UDMSE_DISEASE_ALPS_003
Q8TDC3;J3KNK0;Q8TDC3-2	4	1	20.9119	9.45577e-12	Infinity	Control	ALPS	Serine/threonine-protein kinase BRSK1 OS=Homo sapiens GN=BRSK1 PE=1 SV=2	1594.4	1615.48	1565.89	0	0	0		xxx
O43745	2	1	9.2282	9.91406e-11	Infinity	Control	ALPS	Calcineurin B homologous protein 2 OS=Homo sapiens GN=CHP2 PE=1 SV=3	575.03	556.035	583.318	0	0	0		xxx
P37235;E9PC71;P84074	2	1	15.5385	5.8147e-10	Infinity	Control	ALPS	Hippocalcin-like protein 1 OS=Homo sapiens GN=HPCAL1 PE=1 SV=3	1785.49	1807.6	1939.46	0	0	0		xxx
Q96M89	3	1	12.3787	1.00364e-09	Infinity	Control	ALPS	Coiled-coil domain-containing protein 138 OS=Homo sapiens GN=CCDC138 PE=1 SV=1	1607.55	1703.06	1540.55	0	0	0		xxx
Q96FJ0;Q96FJ0-2	3	1	12.3875	1.03558e-09	Infinity	Control	ALPS	AMSH-like protease OS=Homo sapiens GN=STAMBPL1 PE=1 SV=2	401.948	428.343	395.578	0	0	0		xxx
Q9BXI2	2	1	5.8234	3.40559e-09	Infinity	Control	ALPS	Mitochondrial ornithine transporter 2 OS=Homo sapiens GN=SLC25A2 PE=1 SV=3	462.491	507.313	515.107	0	0	0		xxx
REVERSE74815	1	1	4.1686	3.36377e-08	Infinity	Control	ALPS	Reversed Sequence 74815	366.907	428.48	355.905	0	0	0
C9K0U8;A0A0G2JLD8;E7EUY5;Q04837	3	1	17.2858	3.84116e-08	Infinity	Control	ALPS	Single-stranded DNA-binding protein, mitochondrial (Fragment) OS=Homo sapiens GN=SSBP1 PE=1 SV=1	1202.29	1474.86	1498.53	0	0	0		xxx
P31939;P31939-2	3	1	19.2984	5.50015e-08	Infinity	Control	ALPS	Bifunctional purine biosynthesis protein PURH OS=Homo sapiens GN=ATIC PE=1 SV=3	335.386	407.818	407.294	0	0	0		xxx
Q9UBL6;Q9UBL6-2	4	1	26.014	8.85946e-08	Infinity	Control	ALPS	Copine-7 OS=Homo sapiens GN=CPNE7 PE=1 SV=1	1282.12	1355.05	1707.77	0	0	0		xxx
REVERSE9446	2	1	8.7766	1.03882e-07	Infinity	Control	ALPS	Reversed Sequence 9446	421.236	405.97	329.754	0	0	0
P01876;A0A286YEY1	2	1	11.1361	1.44561e-07	Infinity	Control	ALPS	Immunoglobulin heavy constant alpha 1 OS=Homo sapiens GN=IGHA1 PE=1 SV=2	94.4876	117.367	113.106	0	0	0		xxx
Q14185;A0A096LNH6	5	2	30.8285	3.50387e-07	Infinity	Control	ALPS	Dedicator of cytokinesis protein 1 OS=Homo sapiens GN=DOCK1 PE=1 SV=2	465.177	422.82	328.268	0	0	0		xxx
P09622-2;E9PEX6;P09622;P09622-3	5	1	24.2375	3.56637e-07	Infinity	Control	ALPS	Isoform 2 of Dihydrolipoyl dehydrogenase, mitochondrial OS=Homo sapiens GN=DLD	429.723	508.032	625.032	0	0	0		xxx
REVERSE22061	7	1	34.7678	4.22993e-07	Infinity	Control	ALPS	Reversed Sequence 22061	846.332	1217.03	836.404	0	0	0
A0A087X1S7	1	1	5.3777	5.31125e-07	Infinity	Control	ALPS	CD48 antigen OS=Homo sapiens GN=CD48 PE=1 SV=1	828.381	879.883	1259.12	0	0	0		xxx
REVERSE1508	3	1	12.5109	6.09671e-07	Infinity	Control	ALPS	Reversed Sequence 1508	167.634	239.475	220.105	0	0	0
REVERSE8615	1	1	4.3455	6.27116e-07	Infinity	Control	ALPS	Reversed Sequence 8615	267.963	214.924	317.248	0	0	0
Q6NUS6-2	1	1	4.7292	1.03296e-06	Infinity	Control	ALPS	Isoform 2 of Tectonic-3 OS=Homo sapiens GN=TCTN3	276.322	232.438	362.565	0	0	0		xxx
E7EW05;Q9NVU7;Q9NVU7-2	5	1	25.8383	1.30904e-06	Infinity	Control	ALPS	Protein SDA1 homolog OS=Homo sapiens GN=SDAD1 PE=1 SV=1	195.312	234.526	309.39	0	0	0		xxx
Q2TAK8;J3KNX4;Q2TAK8-2	2	1	8.9503	1.47622e-06	Infinity	Control	ALPS	PWWP domain-containing protein MUM1 OS=Homo sapiens GN=MUM1 PE=1 SV=3	199.756	220.333	314.237	0	0	0		xxx
Q96HC4;Q96HC4-4;Q96HC4-6;Q96HC4-7	2	1	9.4672	1.65585e-06	Infinity	Control	ALPS	PDZ and LIM domain protein 5 OS=Homo sapiens GN=PDLIM5 PE=1 SV=5	203.164	305.083	320.43	0	0	0		xxx
REVERSE65226	4	1	16.5942	2.75778e-06	Infinity	Control	ALPS	Reversed Sequence 65226	471.185	697.297	897.72	0	0	0
A0A1B0GTC3;A0A1B0GTC5;A0A1B0GTI3;A0A1B0GU26;A0A1B0GUC3;A0A1B0GV98;A0A1B0GVH5;Q9C0B1;Q9C0B1-2	3	2	18.2785	2.93099e-06	Infinity	Control	ALPS	Alpha-ketoglutarate-dependent dioxygenase FTO OS=Homo sapiens GN=FTO PE=1 SV=1	548.08	307.614	346.342	0	0	0		xxx
Q15543	3	1	13.4511	3.08786e-06	Infinity	Control	ALPS	Transcription initiation factor TFIID subunit 13 OS=Homo sapiens GN=TAF13 PE=1 SV=1	629.563	1140.79	1168.44	0	0	0		xxx
A0A0A0MRE2;Q9NVP4-2	1	1	4.4331	3.17136e-06	Infinity	Control	ALPS	Double zinc ribbon and ankyrin repeat-containing protein 1 OS=Homo sapiens GN=DZANK1 PE=1 SV=1	1382.89	733.328	774.169	0	0	0		xxx
H0YI55	1	1	4.5885	3.89507e-06	Infinity	Control	ALPS	Zinc finger protein 385A (Fragment) OS=Homo sapiens GN=ZNF385A PE=1 SV=8	399.592	216.964	339.791	0	0	0		xxx
A0A087WZQ1;Q9NS40	3	1	15.0351	5.99168e-06	Infinity	Control	ALPS	Potassium voltage-gated channel subfamily H member 7 OS=Homo sapiens GN=KCNH7 PE=1 SV=1	298.551	489.995	619.946	0	0	0		xxx
Q5JVF3-2	2	1	9.7098	7.39006e-06	Infinity	Control	ALPS	Isoform 2 of PCI domain-containing protein 2 OS=Homo sapiens GN=PCID2	71.0395	59.0423	104.325	0	0	0		xxx
A4FU28;A4D2H0;P0CG41;Q86UF2;Q8IX94	2	1	8.7281	1.20155e-05	Infinity	Control	ALPS	cTAGE family member 9 OS=Homo sapiens GN=CTAGE9 PE=2 SV=2	176.337	117.245	86.2706	0	0	0		xxx
REVERSE41058	5	1	21.3232	1.49757e-05	Infinity	Control	ALPS	Reversed Sequence 41058	98.9905	121.744	60.5773	0	0	0
A0A087X1P3;C9IYE1;Q86UW7	5	1	24.7142	2.01975e-05	Infinity	Control	ALPS	Calcium-dependent secretion activator 2 OS=Homo sapiens GN=CADPS2 PE=1 SV=1	423.374	893.682	333.461	0	0	0		xxx
REVERSE17666	3	1	13.7949	2.28041e-05	Infinity	Control	ALPS	Reversed Sequence 17666	166.611	78.4775	161.304	0	0	0
Q15126	3	1	18.1197	3.11597e-05	Infinity	Control	ALPS	Phosphomevalonate kinase OS=Homo sapiens GN=PMVK PE=1 SV=3	106.867	226.691	269.428	0	0	0		xxx
Q9H668	2	1	9.2035	3.61901e-05	Infinity	Control	ALPS	CST complex subunit STN1 OS=Homo sapiens GN=STN1 PE=1 SV=2	160.931	108.923	64.3324	0	0	0		xxx
REVERSE35930	1	1	4.5165	8.62775e-05	Infinity	Control	ALPS	Reversed Sequence 35930	52.7179	154.407	125.038	0	0	0
E9PCB6;Q9BYT8	1	1	4.6582	0.000105215	Infinity	Control	ALPS	Neurolysin, mitochondrial OS=Homo sapiens GN=NLN PE=1 SV=1	50.8347	164.081	87.7493	0	0	0		xxx
Q86WZ0	4	1	25.7993	0.000151524	Infinity	Control	ALPS	HEAT repeat-containing protein 4 OS=Homo sapiens GN=HEATR4 PE=2 SV=2	179.305	808.667	752.825	0	0	0		xxx
Q9H2F5-2;Q9H2F5;Q9H2F5-3	1	1	4.5191	0.000201232	Infinity	Control	ALPS	Isoform 2 of Enhancer of polycomb homolog 1 OS=Homo sapiens GN=EPC1	83.5323	362.829	307.173	0	0	0		xxx
REVERSE15973	5	2	22.6309	0.000215583	Infinity	Control	ALPS	Reversed Sequence 15973	468.45	259.477	91.5632	0	0	0
REVERSE37189	2	1	9.3769	0.000290058	Infinity	Control	ALPS	Reversed Sequence 37189	110.339	607.763	530.296	0	0	0
Q14671	2	2	12.3168	0.00061157	Infinity	Control	ALPS	Pumilio homolog 1 OS=Homo sapiens GN=PUM1 PE=1 SV=3	126.218	47.976	341.148	0	0	0		xxx
F8VY01;F8VQX5;Q6ZV73;Q6ZV73-2	3	1	13.3048	0.000614823	Infinity	Control	ALPS	FYVE, RhoGEF and PH domain-containing protein 6 OS=Homo sapiens GN=FGD6 PE=1 SV=1	56.8976	358.246	349.628	0	0	0		xxx
REVERSE38708	4	2	21.3096	0.00181145	Infinity	Control	ALPS	Reversed Sequence 38708	28.9515	87.2563	340.376	0	0	0
O60344;H0Y5G8;O60344-2;O60344-3;O60344-5	3	1	14.532	0.00417235	Infinity	Control	ALPS	Endothelin-converting enzyme 2 OS=Homo sapiens GN=ECE2 PE=1 SV=4	1164.87	49.2643	78.518	0	0	0		xxx
Q9BY07-2;E7EQT3;Q9BY07;Q9BY07-3;Q9BY07-4;Q9BY07-5;Q9BY07-6;Q9BY07-7;Q9BY07-8	3	1	15.1637	0.0158194	Infinity	Control	ALPS	Isoform 2 of Electrogenic sodium bicarbonate cotransporter 4 OS=Homo sapiens GN=SLC4A5	5.92793	230.878	240.865	0	0	0		xxx
Q7L014;A0A0C4DG89;D6RJA6	4	1	23.0834	0.0357198	Infinity	Control	ALPS	Probable ATP-dependent RNA helicase DDX46 OS=Homo sapiens GN=DDX46 PE=1 SV=2	1049.73	24.4829	6.71449	0	0	0		xxx
REVERSE19092	2	1	8.3816	0.0586029	Infinity	Control	ALPS	Reversed Sequence 19092	912.681	37.5523	2.38411	0	0	0
REVERSE29881	1	1	10.2426	0.116118	Infinity	Control	ALPS	Reversed Sequence 29881	0	248.158	242.251	0	0	0
Q6EKJ0;A0A0A0MSY2;Q86UP8	4	1	17.2856	0.116309	Infinity	Control	ALPS	General transcription factor II-I repeat domain-containing protein 2B OS=Homo sapiens GN=GTF2IRD2B PE=1 SV=1	0	170.885	132.913	0	0	0
P32519-2	1	1	3.2858	0.116375	Infinity	Control	ALPS	Isoform 2 of ETS-related transcription factor Elf-1 OS=Homo sapiens GN=ELF1	127.532	0	96.8149	0	0	0
P41091	2	1	7.7235	0.116499	Infinity	Control	ALPS	Eukaryotic translation initiation factor 2 subunit 3 OS=Homo sapiens GN=EIF2S3 PE=1 SV=3	246.776	0	367.066	0	0	0
P16383	4	2	21.3565	0.116691	Infinity	Control	ALPS	GC-rich sequence DNA-binding factor 2 OS=Homo sapiens GN=GCFC2 PE=1 SV=2	138.936	0	216.741	0	0	0
Q9Y6S9	2	1	9.2037	0.117283	Infinity	Control	ALPS	Ribosomal protein S6 kinase-like 1 OS=Homo sapiens GN=RPS6KL1 PE=2 SV=1	0	73.3189	43.8992	0	0	0
Q9H0B3;Q9H0B3-4;Q9H0B3-5	3	1	16.2255	0.121237	Infinity	Control	ALPS	IQ domain-containing protein N OS=Homo sapiens GN=IQCN PE=1 SV=1	0	297.086	80.588	0	0	0
H0YDV5;Q8N699	1	1	4.8391	0.123722	Infinity	Control	ALPS	Myc target protein 1 (Fragment) OS=Homo sapiens GN=MYCT1 PE=1 SV=1	0	38.28	155.005	0	0	0
REVERSE14074	1	1	4.3952	0.132551	Infinity	Control	ALPS	Reversed Sequence 14074	0	676.741	58.2208	0	0	0
REVERSE42194	2	1	9.4738	0.134986	Infinity	Control	ALPS	Reversed Sequence 42194	43.3474	0	536.679	0	0	0
Q8TB52	1	1	3.959	0.149311	Infinity	Control	ALPS	F-box only protein 30 OS=Homo sapiens GN=FBXO30 PE=1 SV=3	374.55	0	18.4817	0	0	0
REVERSE33976	3	1	17.2022	0.151789	Infinity	Control	ALPS	Reversed Sequence 33976	256.948	0	13.8411	0	0	0
REVERSE2417	1	1	4.356	0.373901	Infinity	Control	ALPS	Reversed Sequence 2417	1309.57	0	0	0	0	0
R4GMM8;A0A087WWM5;F8W703;F8WBR3;Q9HCK4;Q9HCK4-2;Q9HCK4-3	3	1	23.1272	0.373901	Infinity	Control	ALPS	Roundabout homolog 2 (Fragment) OS=Homo sapiens GN=ROBO2 PE=1 SV=1	260.891	0	0	0	0	0
REVERSE26278	3	1	13.1813	0.373901	Infinity	Control	ALPS	Reversed Sequence 26278	0	242.318	0	0	0	0
REVERSE33947	3	1	13.1208	0.373901	Infinity	Control	ALPS	Reversed Sequence 33947	186.254	0	0	0	0	0
O60493-2;O60493;O60493-4	1	1	5.3691	0.373901	Infinity	Control	ALPS	Isoform 2 of Sorting nexin-3 OS=Homo sapiens GN=SNX3	0	0	174.866	0	0	0
REVERSE19123	4	1	22.4848	0.373901	Infinity	Control	ALPS	Reversed Sequence 19123	0	582.428	0	0	0	0
P58546;C9JL85	2	1	16.8629	2.42975e-09	Infinity	ALPS	Control	Myotrophin OS=Homo sapiens GN=MTPN PE=1 SV=2	0	0	0	3338.32	3127.5	2914.48		xxx
P01891	17	2	102.991	1.18972e-07	Infinity	ALPS	Control	HLA class I histocompatibility antigen, A-68 alpha chain OS=Homo sapiens GN=HLA-A PE=1 SV=4	0	0	0	1981.26	1849.77	1440.73		xxx
P53999	1	1	6.7675	3.47908e-07	Infinity	ALPS	Control	Activated RNA polymerase II transcriptional coactivator p15 OS=Homo sapiens GN=SUB1 PE=1 SV=3	0	0	0	840.344	606.852	865.597		xxx
REVERSE64349	2	1	8.4346	6.06586e-07	Infinity	ALPS	Control	Reversed Sequence 64349	0	0	0	412.87	625.555	468.067
Q96Q15;J3KRA9;Q96Q15-2;Q96Q15-3	3	1	17.5953	1.70345e-06	Infinity	ALPS	Control	Serine/threonine-protein kinase SMG1 OS=Homo sapiens GN=SMG1 PE=1 SV=3	0	0	0	3141.44	2680.74	1639.18		xxx
O15054	1	1	4.6744	8.02046e-06	Infinity	ALPS	Control	Lysine-specific demethylase 6B OS=Homo sapiens GN=KDM6B PE=1 SV=4	0	0	0	235.149	508.735	345.629		xxx
A2A3K4;A0A087WTF0;A2A3K4-2	2	1	7.8329	1.14978e-05	Infinity	ALPS	Control	Protein tyrosine phosphatase domain-containing protein 1 OS=Homo sapiens GN=PTPDC1 PE=1 SV=1	0	0	0	147.82	320.307	251.479		xxx
P48739;A0A0A0MSW4;B3KYB6;B3KYB7;P48739-2;P48739-3	2	2	8.0123	1.89349e-05	Infinity	ALPS	Control	Phosphatidylinositol transfer protein beta isoform OS=Homo sapiens GN=PITPNB PE=1 SV=2	0	0	0	196.555	113.39	89.2645		xxx
REVERSE19832	2	1	8.8425	2.41317e-05	Infinity	ALPS	Control	Reversed Sequence 19832	0	0	0	275.622	112.518	156.188
C9JIC6;C9JDM3;C9JGV6;C9JJ34;C9JXG8;F6WQW2;P43487;P43487-2	1	1	5.7816	4.07663e-05	Infinity	ALPS	Control	Ran-specific GTPase-activating protein (Fragment) OS=Homo sapiens GN=RANBP1 PE=1 SV=1	0	0	0	77.8996	199.358	101.787		xxx
P09651;F8VTQ5;F8VZ49;F8W646;F8W6I7;P09651-2;P09651-3;Q32P51	2	1	10.2958	5.20449e-05	Infinity	ALPS	Control	Heterogeneous nuclear ribonucleoprotein A1 OS=Homo sapiens GN=HNRNPA1 PE=1 SV=5	0	0	0	227.171	155.925	496.456		xxx
REVERSE1161	3	1	12.4919	0.000277606	Infinity	ALPS	Control	Reversed Sequence 1161	0	0	0	784.165	565.35	129.229
P11047	2	1	9.3221	0.000321671	Infinity	ALPS	Control	Laminin subunit gamma-1 OS=Homo sapiens GN=LAMC1 PE=1 SV=3	0	0	0	71.4743	253.002	402.303		xxx
REVERSE31593	1	1	4.4533	0.00148367	Infinity	ALPS	Control	Reversed Sequence 31593	0	0	0	318.256	31.8299	228.31
REVERSE19854	5	1	27.0731	0.00247646	Infinity	ALPS	Control	Reversed Sequence 19854	0	0	0	31.627	569.382	184.365
P28715-3	2	1	8.6164	0.00321456	Infinity	ALPS	Control	Isoform 3 of DNA repair protein complementing XP-G cells OS=Homo sapiens GN=ERCC5	0	0	0	9.91911	52.452	97.5698		xxx
Q6ZV29;Q6ZV29-3;Q6ZV29-4;Q6ZV29-5	1	1	4.3176	0.00415129	Infinity	ALPS	Control	Patatin-like phospholipase domain-containing protein 7 OS=Homo sapiens GN=PNPLA7 PE=1 SV=3	0	0	0	47.8535	1698.44	1523.1		xxx
Q2M3C7;Q2M3C7-2	4	1	20.5032	0.00559547	Infinity	ALPS	Control	A-kinase anchor protein SPHKAP OS=Homo sapiens GN=SPHKAP PE=1 SV=1	0	0	0	6298.81	68.6003	507.028		xxx
X6RGV9;Q5T8I9	1	1	4.6414	0.0118213	Infinity	ALPS	Control	Small RNA 2'-O-methyltransferase (Fragment) OS=Homo sapiens GN=HENMT1 PE=1 SV=1	0	0	0	331.083	8.75227	313.735		xxx
REVERSE46464	2	1	8.6447	0.0178439	Infinity	ALPS	Control	Reversed Sequence 46464	0	0	0	600.862	14.6485	17.7993
O43295	2	1	7.6849	0.0341214	Infinity	ALPS	Control	SLIT-ROBO Rho GTPase-activating protein 3 OS=Homo sapiens GN=SRGAP3 PE=1 SV=3	0	0	0	2.69623	24.3154	187.681		xxx
P09382	2	2	13.2133	0.0390677	Infinity	ALPS	Control	Galectin-1 OS=Homo sapiens GN=LGALS1 PE=1 SV=2	0	0	0	266.391	556.771	2.70417		xxx
E7EMV2;E7ESP9;P07197;Q16352	2	1	9.0876	0.0517639	Infinity	ALPS	Control	Neurofilament medium polypeptide OS=Homo sapiens GN=NEFM PE=1 SV=1	0	0	0	337.87	9.19091	3.50967
Q5VYK3;J3KN16	4	1	12.6481	0.0719989	Infinity	ALPS	Control	Proteasome-associated protein ECM29 homolog OS=Homo sapiens GN=ECM29 PE=1 SV=2	0	0	0	99.3382	485.475	1.01083
Q8IZS8;B4DSF6;Q8IZS8-2;Q8IZS8-3	7	1	36.2858	0.11612	Infinity	ALPS	Control	Voltage-dependent calcium channel subunit alpha-2/delta-3 OS=Homo sapiens GN=CACNA2D3 PE=1 SV=1	0	0	0	268.892	259.605	0
Q3ZCW2	1	1	0	0.116156	Infinity	ALPS	Control	Galectin-related protein OS=Homo sapiens GN=LGALSL PE=1 SV=2	0	0	0	229.685	0	203.541
Q9ULI0-2	1	1	4.0763	0.116221	Infinity	ALPS	Control	Isoform 2 of ATPase family AAA domain-containing protein 2B OS=Homo sapiens GN=ATAD2B	0	0	0	571.97	0	721.75
Q96AP7;C9JIE7;F8WDW9	1	1	6.2599	0.116339	Infinity	ALPS	Control	Endothelial cell-selective adhesion molecule OS=Homo sapiens GN=ESAM PE=1 SV=1	0	0	0	386.42	284.196	0
REVERSE34933	4	1	22.9457	0.116684	Infinity	ALPS	Control	Reversed Sequence 34933	0	0	0	1695.57	0	938.178
H0Y5L8	1	1	4.7152	0.116912	Infinity	ALPS	Control	Centromere protein J (Fragment) OS=Homo sapiens GN=CENPJ PE=1 SV=1	0	0	0	82.4571	133.005	0
REVERSE14287	2	1	8.0552	0.117622	Infinity	ALPS	Control	Reversed Sequence 14287	0	0	0	337.271	792.728	0
C9JTK6;J3KQ32;Q9NTK5;Q9NTK5-3	1	1	5.7353	0.119314	Infinity	ALPS	Control	Obg-like ATPase 1 (Fragment) OS=Homo sapiens GN=OLA1 PE=1 SV=1	0	0	0	0	132.968	400.108
Q70CQ2-3;Q70CQ2;Q70CQ2-2	2	1	7.88	0.126507	Infinity	ALPS	Control	Isoform 3 of Ubiquitin carboxyl-terminal hydrolase 34 OS=Homo sapiens GN=USP34	0	0	0	0.348222	464.297	19.2199
Q3MIP1	2	1	12.4101	0.135936	Infinity	ALPS	Control	Inositol 1,4,5-trisphosphate receptor-interacting protein-like 2 OS=Homo sapiens GN=ITPRIPL2 PE=1 SV=1	0	0	0	222.243	0	23.5607
REVERSE39978	3	2	13.1858	0.137279	Infinity	ALPS	Control	Reversed Sequence 39978	0	0	0	65.6203	0	1274.29
REVERSE5000	5	1	26.4869	0.147941	Infinity	ALPS	Control	Reversed Sequence 5000	0	0	0	69.0111	0	3695.51
REVERSE7350	1	1	4.736	0.148235	Infinity	ALPS	Control	Reversed Sequence 7350	0	0	0	27.538	0	717.861
REVERSE31248	2	1	13.209	0.154122	Infinity	ALPS	Control	Reversed Sequence 31248	0	0	0	55.7504	4307.23	0
K7EK72;K7EJA9;K7EKH4;K7EM54;K7EQT8;K7ES67;Q96CS2	1	1	4.655	0.165005	Infinity	ALPS	Control	HAUS augmin-like complex subunit 1 OS=Homo sapiens GN=HAUS1 PE=1 SV=1	0	0	0	1376.94	0	20.7091
Q14149	1	1	4.2559	0.183784	Infinity	ALPS	Control	MORC family CW-type zinc finger protein 3 OS=Homo sapiens GN=MORC3 PE=1 SV=3	0	0	0	12.0226	0	1444.73
C9JWL4	1	1	4.5721	0.184736	Infinity	ALPS	Control	AP-4 complex subunit mu-1 (Fragment) OS=Homo sapiens GN=AP4M1 PE=1 SV=1	0	0	0	0	6608.19	21.4223
O95757;D6RJ96;E9PDE8	2	1	10.6509	0.20189	Infinity	ALPS	Control	Heat shock 70 kDa protein 4L OS=Homo sapiens GN=HSPA4L PE=1 SV=3	0	0	0	6.34618	847.863	0
A0A0G2JN16	3	2	12.4854	0.20943	Infinity	ALPS	Control	Transcription factor TFIIIB component B'' homolog OS=Homo sapiens GN=BDP1 PE=1 SV=1	0	0	0	0	6.00042	1167.68
H0YJ97;Q15643	5	2	27.6894	0.217586	Infinity	ALPS	Control	Thyroid receptor-interacting protein 11 (Fragment) OS=Homo sapiens GN=TRIP11 PE=1 SV=1	0	0	0	1391.86	0	5.33206
P15586;F5H4C6;F6S8M0;H7C3P4;P15586-2	2	1	8.9291	0.373901	Infinity	ALPS	Control	N-acetylglucosamine-6-sulfatase OS=Homo sapiens GN=GNS PE=1 SV=3	0	0	0	0	0	739.653
P19338;H7BY16	2	1	10.4473	0.373901	Infinity	ALPS	Control	Nucleolin OS=Homo sapiens GN=NCL PE=1 SV=3	0	0	0	387.594	0	0
REVERSE41644	1	1	4.4499	0.373901	Infinity	ALPS	Control	Reversed Sequence 41644	0	0	0	254.362	0	0
Q92543;E9PLV3	3	1	17.3625	0.373901	Infinity	ALPS	Control	Sorting nexin-19 OS=Homo sapiens GN=SNX19 PE=1 SV=2	0	0	0	231.166	0	0
Q9BVK6	2	1	10.5941	0.373901	Infinity	ALPS	Control	Transmembrane emp24 domain-containing protein 9 OS=Homo sapiens GN=TMED9 PE=1 SV=2	0	0	0	0	0	7009.62
Q4L180	3	1	11.7374	0.373901	Infinity	ALPS	Control	Filamin A-interacting protein 1-like OS=Homo sapiens GN=FILIP1L PE=1 SV=2	0	0	0	0	0	649.993
Q9BX26	1	1	3.9757	0.373901	Infinity	ALPS	Control	Synaptonemal complex protein 2 OS=Homo sapiens GN=SYCP2 PE=2 SV=2	0	0	0	0	0	1895.04
P84550-2	2	1	8.1809	0.373901	Infinity	ALPS	Control	Isoform 2 of SKI family transcriptional corepressor 1 OS=Homo sapiens GN=SKOR1	0	0	0	0	0	226.925
REVERSE32650	4	2	16.4359	0.373901	Infinity	ALPS	Control	Reversed Sequence 32650	0	0	0	0	0	1105.52
Q86VP6;Q86VP6-2	7	1	35.7885	0.373901	Infinity	ALPS	Control	Cullin-associated NEDD8-dissociated protein 1 OS=Homo sapiens GN=CAND1 PE=1 SV=2	0	0	0	177.867	0	0
REVERSE9191	2	1	8.1733	0.373901	Infinity	ALPS	Control	Reversed Sequence 9191	0	0	0	0	0	1928.48
Q96DN5;E5RI94;E7ERK7;E7EWW7;Q96DN5-2;Q96DN5-3	2	1	9.2375	0.373901	Infinity	ALPS	Control	TBC1 domain family member 31 OS=Homo sapiens GN=TBC1D31 PE=1 SV=2	0	0	0	228.362	0	0

## Sheet: Quantified proteins
Accession	Peptide count	Unique peptides	Confidence score	Anova (p)	-log10.Anova	Max fold change	Highest mean condition	Lowest mean condition	Description	20180824_UDMSE_CONTROL_ALPS_001	20180824_UDMSE_CONTROL_ALPS_002	20180824_UDMSE_CONTROL_ALPS_003	Average.Intensity.Control	log10.Average.Intensity.Control	Count.Control	CV.Control	20180824_UDMSE_DISEASE_ALPS_001	20180824_UDMSE_DISEASE_ALPS_002	20180824_UDMSE_DISEASE_ALPS_003	Average.Intensity.ALPS	Log10-Average.Intensity.ALPS	Count.ALPS	CV.ALPS	Ratio(D/C)	Log2.RatioD/C
A0A0U1RR07	10	7	34.2271	7.79404e-06	5.10824	2.73261	ALPS	Control	Synaptotagmin-like protein 2 OS=Homo sapiens GN=SYTL2 PE=1 SV=1	47922.8	43178.7	43980.1	45027.2	4.65347	3	0.0563979	121076	122328	125722	123042	5.09005	3	0.0195392	2.73261	1.45028
P68871;A0A0J9YWK4;A8MUF7;F8W6P5;P02100	55	25	269.827	4.64795e-05	4.33274	2.48299	ALPS	Control	Hemoglobin subunit beta OS=Homo sapiens GN=HBB PE=1 SV=2	51667.2	47326.6	47767.6	48920.4	4.68949	3	0.0488335	116734	131196	116477	121469	5.08447	3	0.0693607	2.48299	1.31208
O60488;O60488-2	1	1	4.7466	0.00701802	2.15379	1.63014	ALPS	Control	Long-chain-fatty-acid--CoA ligase 4 OS=Homo sapiens GN=ACSL4 PE=1 SV=2	52158.6	68599	68940.3	63232.6	4.80094	3	0.151692	99721	99862.8	109650	103078	5.01317	3	0.0552193	1.63014	0.704993
P60709;B8ZZJ2;C9JTX5;C9JUM1;C9JZR7;E7EVS6;F8WB63;F8WCH0;G5E9R0;I3L1U9;I3L3I0;I3L3R2;I3L4N8;J3KT65;P63261;Q9BYX7	170	29	720.43	0.0943219	1.02539	1.12622	ALPS	Control	Actin, cytoplasmic 1 OS=Homo sapiens GN=ACTB PE=1 SV=1	85221.5	86343.8	84808.7	85458	4.93175	3	0.00929588	94002.7	88644.7	106085	96244.3	4.98337	3	0.0928244	1.12622	0.171485
P02775	38	30	171.828	8.16053e-05	4.08828	6.55345	ALPS	Control	Platelet basic protein OS=Homo sapiens GN=PPBP PE=1 SV=3	10356.8	12770.4	14121.7	12416.3	4.09399	3	0.153608	73181	78312	92616.2	81369.7	4.91046	3	0.12378	6.55345	2.71226
P13611;E9PF17;P13611-3;P13611-5	2	1	12.7748	0.000450646	3.34616	2.60464	ALPS	Control	Versican core protein OS=Homo sapiens GN=VCAN PE=1 SV=3	31770.2	25809.8	28999.8	28859.9	4.4603	3	0.10335	68556.1	71521.2	85431.8	75169.7	4.87604	3	0.119863	2.60464	1.38108
P69905	37	8	161.155	7.39485e-06	5.13107	2.81115	ALPS	Control	Hemoglobin subunit alpha OS=Homo sapiens GN=HBA1 PE=1 SV=2	24741.4	23623.5	22906.2	23757	4.37579	3	0.0389299	69917.7	63848.6	66587	66784.5	4.82468	3	0.04551	2.81115	1.49116
REVERSE24719	2	1	7.4561	4.4843e-06	5.34831	3.19789	ALPS	Control	Reversed Sequence 24719	16370.3	15138	15013.1	15507.1	4.19053	3	0.0483726	47663.8	50091.2	51015.5	49590.1	4.6954	3	0.034908	3.19789	1.67712
REVERSE24417	3	2	12.8655	0.178899	0.747393	1.10268	ALPS	Control	Reversed Sequence 24417	41667	37420	39077.7	39388.2	4.59537	3	0.0543429	42563	40124.7	47609.8	43432.5	4.63781	3	0.0878963	1.10268	0.141011
REVERSE24679	4	2	28.2002	1.36927e-06	5.86351	2.97992	ALPS	Control	Reversed Sequence 24679	14570.2	13863.4	14745.1	14392.9	4.15815	3	0.0324341	41696.3	43166.1	43806.5	42889.6	4.63235	3	0.025225	2.97992	1.57527
P04406;E7EUT5;P04406-2	49	40	246.087	0.0679482	1.16782	1.78977	ALPS	Control	Glyceraldehyde-3-phosphate dehydrogenase OS=Homo sapiens GN=GAPDH PE=1 SV=3	25607.2	22803.6	22406.8	23605.9	4.37302	3	0.0739025	51851.4	48449.8	26445.9	42249	4.62582	3	0.326427	1.78977	0.839771
P07996;A8MZG1;P07996-2	126	103	769.115	4.05305e-06	5.39222	2.48325	ALPS	Control	Thrombospondin-1 OS=Homo sapiens GN=THBS1 PE=1 SV=2	17174	16822	16765.5	16920.5	4.22841	3	0.0130833	42287.4	40089.6	43676.7	42017.9	4.62343	3	0.0430455	2.48325	1.31223
P20810;A0A0A0MR45;A0A0C4DGB5;B7Z574;E7EQ12;E7EQA0;E7ES10;E7EVY3;E9PCH5;E9PDE4;H0Y7F0;H0Y9H6;H0YD33;P20810-10;P20810-2;P20810-3;P20810-4;P20810-5;P20810-6;P20810-7;P20810-8;P20810-9	3	2	16.5721	0.00391786	2.40695	2.34204	ALPS	Control	Calpastatin OS=Homo sapiens GN=CAST PE=1 SV=4	18445.3	13249.5	17403.6	16366.2	4.21395	3	0.16796	46217	33815.6	34957.9	38330.2	4.58354	3	0.178817	2.34204	1.22776
P21333;A0A087WWY3;F8WE98;H0Y5C6;H0Y5F3;P21333-2;Q5HY54;Q60FE5	306	227	1734.26	0.994684	0.0023148	1.00192	ALPS	Control	Filamin-A OS=Homo sapiens GN=FLNA PE=1 SV=4	38100.7	35374.3	35931.3	36468.8	4.56192	3	0.0394987	35844.4	33541.5	40230.6	36538.8	4.56275	3	0.093002	1.00192	0.00276947
P07737;I3L3D5;K7EJ44	42	36	186.505	0.00319047	2.49615	1.35002	ALPS	Control	Profilin-1 OS=Homo sapiens GN=PFN1 PE=1 SV=2	27978.1	26003.9	26613.8	26865.3	4.42919	3	0.0376253	39365.1	34520.8	34920	36268.6	4.55953	3	0.0741422	1.35002	0.43298
P37802;P37802-2;X6RJP6	47	39	250.759	0.00421555	2.37515	2.01775	ALPS	Control	Transgelin-2 OS=Homo sapiens GN=TAGLN2 PE=1 SV=3	18613.7	18269.8	16696.3	17859.9	4.25188	3	0.0572379	37688.3	28631.1	41791.5	36037	4.55675	3	0.186857	2.01775	1.01275
O15127;H3BN93;H3BPL9;H3BUB6;H3BV04	2	1	11.0595	0.000386728	3.41259	1.97142	ALPS	Control	Secretory carrier-associated membrane protein 2 OS=Homo sapiens GN=SCAMP2 PE=1 SV=2	18371.7	16002.1	16428.2	16934	4.22876	3	0.0745966	34366.6	30502.9	35282.7	33384	4.52354	3	0.0759902	1.97142	0.979235
E9PNW5	9	6	52.9185	1.1142e-05	4.95304	7.64622	ALPS	Control	Uncharacterized protein C4orf50 OS=Homo sapiens GN=C4orf50 PE=4 SV=2	4390.09	4460.22	4244.08	4364.8	3.63996	3	0.0252631	31466.5	30266.7	38389.3	33374.2	4.52341	3	0.131372	7.64622	2.93475
P12814;G3V2E8;G3V2N5;G3V2W4;G3V2X9;G3V380;G3V5M4;H0YJ11;H0YJW3;H7C5W8;H9KV75;K7EP19;P12814-2;P12814-3;P12814-4;REVERSE6151	108	47	614.603	0.257921	0.588513	1.06197	Control	ALPS	Alpha-actinin-1 OS=Homo sapiens GN=ACTN1 PE=1 SV=2	38246.4	33563.9	33943.3	35251.2	4.54717	3	0.0737799	33627.9	32198.4	33756.4	33194.2	4.52106	3	0.026053	0.941649	-0.0867392
P02042;C9JRG0;E9PEW8;E9PFT6	46	16	219.553	0.000134101	3.87257	3.05859	ALPS	Control	Hemoglobin subunit delta OS=Homo sapiens GN=HBD PE=1 SV=2	11210.8	10254.5	10461.8	10642.4	4.02704	3	0.0472698	36176.7	33205.9	28269.5	32550.7	4.51256	3	0.122704	3.05859	1.61287
P22314;P22314-2;Q5JRR6;Q5JRR9;Q5JRS0	12	7	73.8531	0.000669868	3.17401	19.0493	ALPS	Control	Ubiquitin-like modifier-activating enzyme 1 OS=Homo sapiens GN=UBA1 PE=1 SV=3	2322.05	1506.38	943.908	1590.78	3.20161	3	0.435595	21003.2	32685.3	37221.2	30303.2	4.48149	3	0.276119	19.0493	4.25167
REVERSE19575	16	5	75.6876	0.00019854	3.70215	2.01827	ALPS	Control	Reversed Sequence 19575	13290.5	15761.5	15158.3	14736.8	4.1684	3	0.0874198	29379.5	30683.9	29164.7	29742.7	4.47338	3	0.027642	2.01827	1.01312
P02768;A0A087WWT3;A0A0C4DGB6;B7WNR0;C9JKR2;D6RHD5;H0YA55;H7C013;P02768-2;P02768-3;REVERSE21020	135	119	726.553	0.00197747	2.70389	1.43967	Control	ALPS	Serum albumin OS=Homo sapiens GN=ALB PE=1 SV=2	42423.8	43250.5	42063.1	42579.1	4.6292	3	0.014297	28331.6	27791.9	32603.6	29575.7	4.47094	3	0.0891305	0.694606	-0.525734
Q13835	4	1	22.0376	0.671302	0.173082	1.14528	ALPS	Control	Plakophilin-1 OS=Homo sapiens GN=PKP1 PE=1 SV=2	5708.61	50331	18361.4	24800.3	4.39446	3	0.927306	10702	38436.2	36072.1	28403.4	4.45337	3	0.541323	1.14528	0.195707
Q9Y490;Q86Y13	371	276	1957.44	0.000730479	3.13639	1.37501	Control	ALPS	Talin-1 OS=Homo sapiens GN=TLN1 PE=1 SV=3	36453.2	33226.2	33155.4	34278.3	4.53502	3	0.0549575	24465.2	24743.4	25579.6	24929.4	4.39671	3	0.0232664	0.727266	-0.459445
REVERSE28077	4	2	23.1049	0.000627795	3.20218	2.0384	ALPS	Control	Reversed Sequence 28077	11931.1	10987.2	11851.4	11589.9	4.06408	3	0.0451652	22230.1	21727.3	26917.5	23625	4.37337	3	0.121163	2.0384	1.02744
P08514;K7EKA6;K7EP83;P08514-2;P08514-3	88	71	418.824	0.52271	0.281739	1.0586	ALPS	Control	Integrin alpha-IIb OS=Homo sapiens GN=ITGA2B PE=1 SV=3	23313.7	22527.2	20583.9	22141.6	4.34521	3	0.0634628	21059	22775.4	26483.2	23439.2	4.36994	3	0.118278	1.0586	0.082164
P62937;A0A075B759;A0A075B767;A0A0B4J2A2;A0A0H2UH34;C9J5S7;E5RIZ5;F5H284;F8WE65;P0DN26;P0DN37;P62937-2;Q9Y536	31	24	158.668	0.000400109	3.39782	1.59414	ALPS	Control	Peptidyl-prolyl cis-trans isomerase A OS=Homo sapiens GN=PPIA PE=1 SV=2	14907	13980.1	13645.7	14177.6	4.1516	3	0.0460903	22832.6	21198.4	23772.4	22601.2	4.35413	3	0.0576311	1.59414	0.672781
Q9BV73;E7ETF9;H0Y5R2;H7C0P0;Q9BV73-2	19	10	112.212	0.486907	0.312554	1.06588	ALPS	Control	Centrosome-associated protein CEP250 OS=Homo sapiens GN=CEP250 PE=1 SV=2	17397.7	22748.4	23221.3	21122.5	4.32474	3	0.153127	22004.6	22433.5	23104.2	22514.1	4.35245	3	0.0246158	1.06588	0.0920494
Q8TCG1;A0A087X211	7	5	27.6743	0.00193789	2.71267	1.58529	ALPS	Control	Protein CIP2A OS=Homo sapiens GN=KIAA1524 PE=1 SV=2	14577.5	14332	13418.2	14109.2	4.1495	3	0.043301	22802.3	19971.8	24327.6	22367.2	4.34961	3	0.0988174	1.58529	0.664747
REVERSE47920	2	1	7.8085	0.0193549	1.71321	1.9841	ALPS	Control	Reversed Sequence 47920	7355.11	10917.5	13424.4	10565.7	4.0239	3	0.288663	22566.8	18373.7	21949.4	20963.3	4.32146	3	0.107988	1.9841	0.988482
Q93009-3;H3BND8;Q93009	3	2	13.7467	1.48493e-05	4.82829	2.51722	ALPS	Control	Isoform 3 of Ubiquitin carboxyl-terminal hydrolase 7 OS=Homo sapiens GN=USP7	8448.94	7946.59	7754.44	8049.99	3.9058	3	0.0445484	20486.7	19254	21050.2	20263.6	4.30672	3	0.0453361	2.51722	1.33183
Q08881	3	3	18.7668	9.62452e-05	4.01662	2.55129	ALPS	Control	Tyrosine-protein kinase ITK/TSK OS=Homo sapiens GN=ITK PE=1 SV=1	7785.19	7895.49	7879.35	7853.34	3.89505	3	0.00758542	18167.5	19668.3	22272.7	20036.2	4.30181	3	0.103671	2.55129	1.35123
REVERSE41793	4	2	18.2288	0.667707	0.175414	1.03717	Control	ALPS	Reversed Sequence 41793	19692.2	21990.4	17716.8	19799.8	4.29666	3	0.108022	20611	18128.4	18531.5	19090.3	4.28081	3	0.0697877	0.964167	-0.0526457
O95613;O95613-2	24	8	113.355	2.20675e-07	6.65625	26.8815	ALPS	Control	Pericentrin OS=Homo sapiens GN=PCNT PE=1 SV=4	655.987	666.472	748.313	690.258	2.83901	3	0.0732342	19232.6	18389.8	18043.1	18555.2	4.26846	3	0.0329706	26.8815	4.74854
P02776	28	12	96.7443	6.07263e-05	4.21662	6.03523	ALPS	Control	Platelet factor 4 OS=Homo sapiens GN=PF4 PE=1 SV=2	3302.03	2949.16	2738.73	2996.64	3.47663	3	0.0949846	21130.5	17337.5	15788.2	18085.4	4.25733	3	0.151977	6.03523	2.59341
REVERSE1019	3	1	14.3558	0.0025136	2.5997	1.65444	ALPS	Control	Reversed Sequence 1019	11272	10749.4	9959.67	10660.3	4.02777	3	0.0619753	17293.2	15831.9	19785.7	17636.9	4.24642	3	0.113352	1.65444	0.726344
REVERSE39957	5	1	22.1047	0.127503	0.89448	1.29438	ALPS	Control	Reversed Sequence 39957	15195.9	11320.7	13963.5	13493.4	4.13012	3	0.146731	15296.1	16016.1	21084.4	17465.5	4.24218	3	0.18062	1.29438	0.372261
P25054	3	1	12.6027	0.0613436	1.21223	1.92433	ALPS	Control	Adenomatous polyposis coli protein OS=Homo sapiens GN=APC PE=1 SV=2	13621.5	8407.54	5173.65	9067.55	3.95749	3	0.470073	18485.6	16028.5	17832.8	17449	4.24177	3	0.0729404	1.92433	0.944356
P05106;H3BM21;I3L4X8;P05106-2;P05106-3	96	81	426.767	0.0536201	1.27067	1.1454	Control	ALPS	Integrin beta-3 OS=Homo sapiens GN=ITGB3 PE=1 SV=2	20869.3	19259.7	19415.7	19848.2	4.29772	3	0.0447244	16915.9	16254.2	18816.1	17328.7	4.23877	3	0.0767443	0.873061	-0.195845
P27694	3	1	12.8778	2.90701e-05	4.53655	6.38738	ALPS	Control	Replication protein A 70 kDa DNA-binding subunit OS=Homo sapiens GN=RPA1 PE=1 SV=2	2666.74	2838.6	2585.11	2696.81	3.43085	3	0.0479797	19706.6	17165.2	14805	17225.6	4.23617	3	0.142309	6.38738	2.67523
REVERSE9103	2	1	9.5342	0.00992925	2.00308	1.16437	Control	ALPS	Reversed Sequence 9103	20322.7	20627.9	18954.9	19968.5	4.30035	3	0.0446179	17605.3	16479.8	17363.8	17149.6	4.23425	3	0.0345482	0.858833	-0.219551
REVERSE4215	3	1	12.2222	0.713476	0.146621	5.52314	ALPS	Control	Reversed Sequence 4215	2070.18	1776.88	2211.16	2019.4	3.30522	3	0.109709	20062	13398.4		16730.2	4.2235	2	0.281641	8.28471	3.05045
Q9UHC1	4	1	19.4372	2.44752e-05	4.61127	42.4414	ALPS	Control	DNA mismatch repair protein Mlh3 OS=Homo sapiens GN=MLH3 PE=1 SV=3	390.642	359.79	424.373	391.602	2.59284	3	0.0824875	16624.1	12112.4	21123.8	16620.1	4.22063	3	0.2711	42.4414	5.4074
P33076	3	2	13.446	0.000277637	3.55652	1.77614	ALPS	Control	MHC class II transactivator OS=Homo sapiens GN=CIITA PE=1 SV=3	9456.25	9317.44	8983.98	9252.56	3.96626	3	0.0262339	17770.4	16338.4	15192.7	16433.8	4.21574	3	0.0785892	1.77614	0.828745
Q9H4B7	78	57	330.039	0.029016	1.53736	1.23599	Control	ALPS	Tubulin beta-1 chain OS=Homo sapiens GN=TUBB1 PE=1 SV=1	20733.7	18935.4	19059.9	19576.3	4.29173	3	0.0512985	14500.2	15411	17604.6	15838.6	4.19972	3	0.10075	0.809071	-0.305662
P06733;E5RG95;E5RGZ4;E5RI09;F5H0C8;F5H1C3;K7EKN2;K7EM90;K7EPM1;P06733-2;P09104-2;P13929;P13929-2;P13929-3	38	24	228.413	0.000764072	3.11687	1.70459	ALPS	Control	Alpha-enolase OS=Homo sapiens GN=ENO1 PE=1 SV=2	9972.46	8521.46	8831.76	9108.56	3.95945	3	0.0838854	15164.2	14865.8	16549.1	15526.4	4.19107	3	0.0578477	1.70459	0.769425
REVERSE40291	1	1	7.9124	0.000429303	3.36724	8.90584	ALPS	Control	Reversed Sequence 40291	1097	1853.29	2147.66	1699.32	3.23027	3	0.318946	16325.9	14572.7	14502.9	15133.8	4.17995	3	0.0682513	8.90584	3.15475
REVERSE11599	2	1	9.8472	0.0295136	1.52998	1.2606	Control	ALPS	Reversed Sequence 11599	17000.7	17375.9	19685.5	18020.7	4.25577	3	0.0806783	13525.4	13507.2	15853.4	14295.3	4.15519	3	0.0943878	0.793274	-0.334109
A4UGR9;A0A0A0MQZ3;A4UGR9-2;A4UGR9-3;A4UGR9-8	42	19	206.614	0.000215061	3.66744	3.19119	ALPS	Control	Xin actin-binding repeat-containing protein 2 OS=Homo sapiens GN=XIRP2 PE=1 SV=2	3937.25	4213.88	4814.18	4321.77	3.63566	3	0.103733	12159.8	15425.4	13789.5	13791.6	4.13961	3	0.118391	3.19119	1.67409
P67936;H0YL80;K7EMU5;K7ENT6;K7EP68;K7EPB9;K7EPV9;K7ERG3;P67936-2	58	26	352.633	0.0063822	2.19503	1.48875	ALPS	Control	Tropomyosin alpha-4 chain OS=Homo sapiens GN=TPM4 PE=1 SV=3	9406.8	9497.8	8547.41	9150.67	3.96145	3	0.0573091	13404.8	12139.9	15324.4	13623	4.13427	3	0.117702	1.48875	0.574098
P62328	6	6	47.0185	0.0285719	1.54406	3.85772	ALPS	Control	Thymosin beta-4 OS=Homo sapiens GN=TMSB4X PE=1 SV=2	4700.15	1215.48	4575.1	3496.91	3.54368	3	0.565289	13134.7	12207.2	15128.5	13490.1	4.13002	3	0.110653	3.85772	1.94775
Q6ZQQ6;E7ESW6;Q6ZQQ6-2	13	2	56.509	0.00119446	2.92283	1.6152	ALPS	Control	WD repeat-containing protein 87 OS=Homo sapiens GN=WDR87 PE=1 SV=3	7992.26	8101.95	8817.71	8303.97	3.91929	3	0.0539832	12333.6	13277.8	14626.2	13412.5	4.12751	3	0.0859035	1.6152	0.691709
REVERSE25623	1	1	9.9054	0.00127393	2.89485	2.54076	ALPS	Control	Reversed Sequence 25623	5562.1	4963.81	4876.1	5134	3.71046	3	0.072717	14465.8	14238.8	10428.3	13044.3	4.11542	3	0.173895	2.54076	1.34526
P61224;A0A075B6Q0;B7ZB78;E7ESV4;F5GWU8;F5GX62;F5GYB5;F5GYH7;F5GZG1;F5H004;F5H077;F5H0B7;F5H491;F5H4H0;F5H500;F5H6R7;F5H7Y6;F5H823;F8WBC0;P61224-2;P61224-3;P61224-4;P62834	29	5	176.693	0.137849	0.860595	1.07777	ALPS	Control	Ras-related protein Rap-1b OS=Homo sapiens GN=RAP1B PE=1 SV=1	12216.9	11764	11725.5	11902.1	4.07562	3	0.0229621	13241.8	11884.8	13356.5	12827.7	4.10815	3	0.0638164	1.07777	0.108045
P18206;A0A096LPE1;P18206-2;P18206-3	163	135	806.201	0.0782855	1.10632	1.06368	Control	ALPS	Vinculin OS=Homo sapiens GN=VCL PE=1 SV=4	13965.4	13045.6	13094.7	13368.5	4.12608	3	0.038707	12256.1	12589.8	12858.8	12568.2	4.09927	3	0.0240221	0.940134	-0.0890618
Q5TCI8;P02545-4;P02545-5	4	1	18.7565	4.7159e-05	4.32644	4.96945	ALPS	Control	Prelamin-A/C OS=Homo sapiens GN=LMNA PE=1 SV=1	2534.83	2528.51	2458.44	2507.26	3.3992	3	0.0169098	12127.3	10806.9	14444.9	12459.7	4.09551	3	0.147806	4.96945	2.31309
P68366;A6NHL2;A6NHL2-2;C9JDL2;C9JDS9;C9JEV8;C9JJQ8;C9JQ00;C9K0S6;P68366-2;Q9H853	69	18	314.035	0.432205	0.36431	1.18984	ALPS	Control	Tubulin alpha-4A chain OS=Homo sapiens GN=TUBA4A PE=1 SV=1	11410	10327.3	9423.67	10387	4.01649	3	0.0957442	14099.4	14306.4	8670.69	12358.8	4.09198	3	0.258575	1.18984	0.250764
P60660-2;B7Z6Z4;F8VPF3;F8VZU9;F8W180;F8W1I5;F8W1R7;G3V1V0;G3V1Y7;G8JLA2;H0YI43;J3KND3;P08590;P14649;P60660;REVERSE14445	35	33	152.301	0.000143247	3.84391	1.9228	Control	ALPS	Isoform Smooth muscle of Myosin light polypeptide 6 OS=Homo sapiens GN=MYL6	25241.2	23373	22478.2	23697.5	4.3747	3	0.0594927	12720.8	11572.6	12680	12324.5	4.09077	3	0.0528601	0.520075	-0.943209
P06396-4;A0A0A0MS51;A0A0A0MT01;A0A0U1RQL8;P06396;P06396-2;P06396-3;Q5T0I0;Q9Y6U3-2	59	43	292.782	0.0169731	1.77024	1.26757	Control	ALPS	Isoform 4 of Gelsolin OS=Homo sapiens GN=GSN	16075.1	13740	15772.6	15195.9	4.18173	3	0.0835694	11429.5	11749.1	12786	11988.2	4.07876	3	0.0591549	0.788911	-0.342065
REVERSE19252	7	3	39.8369	0.0104328	1.9816	1.49165	ALPS	Control	Reversed Sequence 19252	7070.33	7246.83	9128.55	7815.23	3.89294	3	0.145969	11408.7	11070.3	12493.7	11657.6	4.06661	3	0.0637883	1.49165	0.576908
Q15942;C9IZ41;C9JJK5;H0Y2Y8;H7C3D3;H7C3R3;Q15942-2	29	25	147.215	0.0592373	1.2274	1.23197	ALPS	Control	Zyxin OS=Homo sapiens GN=ZYX PE=1 SV=1	9695.68	9949.55	8520.99	9388.74	3.97261	3	0.0811756	11294.9	10446	12958.9	11566.6	4.06321	3	0.110515	1.23197	0.300963
P63104;B0AZS6;B7Z2E6;E5RGE1;E5RIR4;E7ESK7;E7EVZ2;E7EX29;E9PD24;H0YB80;P63104-2	48	30	296.466	0.00291243	2.53574	1.54358	ALPS	Control	14-3-3 protein zeta/delta OS=Homo sapiens GN=YWHAZ PE=1 SV=1	7237.49	7763.74	7373.04	7458.09	3.87263	3	0.0366367	10130.7	12440.6	11965.2	11512.2	4.06116	3	0.105957	1.54358	0.626282
P02679;C9JC84;C9JEU5;C9JPQ9;C9JU00;P02679-2	45	39	248.65	0.529857	0.275841	1.05794	Control	ALPS	Fibrinogen gamma chain OS=Homo sapiens GN=FGG PE=1 SV=3	12320.6	11012.1	11760.9	11697.9	4.06811	3	0.056127	11489.6	12360.9	9321.19	11057.2	4.04365	3	0.141563	0.945233	-0.0812578
Q96C19;H0Y4Y4	4	3	21.664	0.489878	0.309912	1.09246	Control	ALPS	EF-hand domain-containing protein D2 OS=Homo sapiens GN=EFHD2 PE=1 SV=1	12705.1	10902.7	12276.3	11961.4	4.07778	3	0.0787185	16405.9	16097.7	343.519	10949	4.03938	3	0.838972	0.915366	-0.12758
Q9C0J9	3	2	16.5416	0.0467641	1.33009	1.52516	ALPS	Control	Class E basic helix-loop-helix protein 41 OS=Homo sapiens GN=BHLHE41 PE=1 SV=1	8066.45	7593.6	5724.88	7128.31	3.85299	3	0.1737	9677.07	9697.99	13240.5	10871.8	4.0363	3	0.188681	1.52516	0.608964
Q96L50;G3V5H2;Q96L50-2	2	1	9.9935	0.0298373	1.52524	1.95769	ALPS	Control	Leucine-rich repeat protein 1 OS=Homo sapiens GN=LRR1 PE=1 SV=2	6792.97	5128.43	4705.8	5542.4	3.7437	3	0.199093	14569.5	9506.4	8475.01	10850.3	4.03544	3	0.30063	1.95769	0.969152
Q5JSL3	6	1	24.6333	6.9526e-05	4.15785	6.71239	ALPS	Control	Dedicator of cytokinesis protein 11 OS=Homo sapiens GN=DOCK11 PE=1 SV=2	1953.24	1445.91	1423.04	1607.4	3.20612	3	0.186469	11044.2	9873.97	11450.3	10789.5	4.033	3	0.0758555	6.71239	2.74683
O75116;D6REE7;E9PF63;Q14DU5	17	7	100.994	0.0276534	1.55825	2.15949	ALPS	Control	Rho-associated protein kinase 2 OS=Homo sapiens GN=ROCK2 PE=1 SV=4	3456.06	5446.66	6078.73	4993.82	3.69843	3	0.274084	13990.4	9971.29	8390.66	10784.1	4.03278	3	0.267709	2.15949	1.11069
Q03001-8;A0A0U1RQJ2;E7ETB9;P43034-2;Q6P0N6	46	9	227.359	0.000283072	3.5481	3.40637	ALPS	Control	Isoform 2 of Dystonin OS=Homo sapiens GN=DST	3279.2	3077.36	3114.81	3157.12	3.49929	3	0.0340079	10142.6	9217.52	12902.8	10754.3	4.03158	3	0.178281	3.40637	1.76823
Q6NUJ5	2	1	8.2792	8.6447e-06	5.06325	7.24163	ALPS	Control	PWWP domain-containing protein 2B OS=Homo sapiens GN=PWWP2B PE=1 SV=3	1581.48	1527.22	1303.78	1470.83	3.16756	3	0.100076	10416.4	10152.3	11384.9	10651.2	4.0274	3	0.0609301	7.24163	2.85631
P40227;P40227-2	6	3	41.9494	0.00196765	2.70605	4.28286	ALPS	Control	T-complex protein 1 subunit zeta OS=Homo sapiens GN=CCT6A PE=1 SV=3	1606.01	2451.78	3274.46	2444.08	3.38812	3	0.341334	10153.2	10453.3	10796.5	10467.7	4.01985	3	0.0307508	4.28286	2.09857
P08758;D6RBE9;D6RBL5;E9PHT9	6	5	36.7001	0.34194	0.46605	1.55792	Control	ALPS	Annexin A5 OS=Homo sapiens GN=ANXA5 PE=1 SV=2	17568.6	15773.1	15344.5	16228.7	4.21028	3	0.0727095	15381.7	14829.7	1039.29	10416.9	4.01774	3	0.780073	0.64188	-0.639625
E9PAV3	5	2	23.1287	2.38491e-05	4.62253	4.22137	ALPS	Control	Nascent polypeptide-associated complex subunit alpha, muscle-specific form OS=Homo sapiens GN=NACA PE=1 SV=1	2441.09	2340.15	2488.23	2423.15	3.38438	3	0.0312213	9557.14	9601.47	11528.5	10229	4.00983	3	0.110038	4.22137	2.07771
P11055	12	3	59.9663	0.675855	0.170146	1.03844	Control	ALPS	Myosin-3 OS=Homo sapiens GN=MYH3 PE=1 SV=3	10962.7	8928.23	10692.3	10194.4	4.00836	3	0.108378	9184.1	9552.8	10714.2	9817.02	3.99198	3	0.0813395	0.96298	-0.0544224
P02675;D6REL8	59	51	348.79	0.124748	0.903966	1.45608	ALPS	Control	Fibrinogen beta chain OS=Homo sapiens GN=FGB PE=1 SV=2	6981.74	6434.3	6502.64	6639.56	3.82214	3	0.0449273	6717.47	10020	12265.8	9667.76	3.98533	3	0.288679	1.45608	0.542094
P40197	9	8	56.7678	0.372337	0.429064	1.39501	Control	ALPS	Platelet glycoprotein V OS=Homo sapiens GN=GP5 PE=1 SV=1	13411.6	13595.5	13055.5	13354.2	4.12562	3	0.0205576	11847.2	14874	1997.33	9572.85	3.98104	3	0.703332	0.716841	-0.480274
V9GXZ5;Q70EL4;Q70EL4-3;Q70EL4-4	4	4	23.224	0.000615423	3.21083	1.9079	ALPS	Control	Ubiquitin carboxyl-terminal hydrolase 43 (Fragment) OS=Homo sapiens GN=USP43 PE=1 SV=1	4990.79	4768.53	5237.84	4999.05	3.69889	3	0.0469613	9324.72	8657.93	10630.4	9537.68	3.97944	3	0.105196	1.9079	0.931983
P59665;P59666	4	4	27.3782	0.0045447	2.34249	2.04523	ALPS	Control	Neutrophil defensin 1 OS=Homo sapiens GN=DEFA1 PE=1 SV=1	4379	4099.58	5460.27	4646.29	3.66711	3	0.154671	11053.1	8115.25	9339.74	9502.7	3.97785	3	0.155292	2.04523	1.03226
Q5T1B0	4	2	17.859	2.56561e-05	4.59081	4.04758	ALPS	Control	Axonemal dynein light chain domain-containing protein 1 OS=Homo sapiens GN=AXDND1 PE=2 SV=1	2153.54	2316.96	2429.5	2300	3.36173	3	0.0603296	8407.12	9433.87	10087.3	9309.44	3.96892	3	0.0909817	4.04758	2.01706
P31146;H3BNA2;H3BRJ0;H3BRY3;H3BSL1;H3BTU6;H3BU76	20	18	132.797	1.28384e-05	4.89149	3.37597	ALPS	Control	Coronin-1A OS=Homo sapiens GN=CORO1A PE=1 SV=4	2955.06	2626.13	2602.99	2728.06	3.43585	3	0.0721862	9372.06	8801.97	9455.53	9209.86	3.96425	3	0.0386211	3.37597	1.7553
P27105;F8VSL7;P27105-2;Q8TAV4;Q8TAV4-2	29	23	142.018	0.252512	0.597719	1.11786	ALPS	Control	Erythrocyte band 7 integral membrane protein OS=Homo sapiens GN=STOM PE=1 SV=3	9097	7673.2	7740.3	8170.17	3.91223	3	0.0983288	10228.6	8872	8298.62	9133.06	3.96062	3	0.108518	1.11786	0.160733
O00299	22	18	122.478	0.00171142	2.76664	2.10856	ALPS	Control	Chloride intracellular channel protein 1 OS=Homo sapiens GN=CLIC1 PE=1 SV=4	4625.37	3992.71	4213.2	4277.09	3.63115	3	0.0750815	10381.9	9046.15	7627.54	9018.52	3.95514	3	0.152727	2.10856	1.07626
P04075;H3BMQ8;H3BPS8;H3BQN4;H3BR04;H3BR68;H3BU78;H3BUH7;J3KPS3;P04075-2	50	35	259.483	0.0419484	1.37728	1.27746	ALPS	Control	Fructose-bisphosphate aldolase A OS=Homo sapiens GN=ALDOA PE=1 SV=2	6091.23	6919.17	7089.27	6699.89	3.82607	3	0.0796924	9612.28	8449.81	7614.43	8558.84	3.93242	3	0.117233	1.27746	0.353278
P07195;A0A087WUM2;A8MW50;C9J7H8;F5H793;Q6ZMR3	38	26	178.085	0.00142188	2.84714	1.60362	ALPS	Control	L-lactate dehydrogenase B chain OS=Homo sapiens GN=LDHB PE=1 SV=2	4757.51	5607.55	5627.13	5330.73	3.72679	3	0.0931434	8653.75	8151.94	8839.76	8548.48	3.93189	3	0.0416202	1.60362	0.681335
P14618;B4DNK4;H3BQ34;H3BR70;H3BT25;H3BTJ2;H3BTN5;H3BU13;H3BUW1;P14618-2;P14618-3	44	33	239.425	0.0420349	1.37639	1.31173	ALPS	Control	Pyruvate kinase PKM OS=Homo sapiens GN=PKM PE=1 SV=4	6752.91	6367.15	5902.86	6340.97	3.80216	3	0.0671238	7389.85	7882.25	9680.81	8317.64	3.92	3	0.144986	1.31173	0.39147
P02671;A0A087WUA0;P02671-2	58	49	388.947	0.106868	0.971153	1.54131	ALPS	Control	Fibrinogen alpha chain OS=Homo sapiens GN=FGA PE=1 SV=2	3286.83	6751.57	6127.21	5388.54	3.73147	3	0.34271	8056.02	7787.75	9072.45	8305.41	3.91936	3	0.0815956	1.54131	0.624156
Q01518;Q01518-2;Q5T0R1;Q5T0R2;Q5T0R3;Q5T0R4;Q5T0R5;Q5T0R6;Q5T0R7;Q5T0R8;Q5T0R9;Q5T0S3	38	30	259.78	0.00194411	2.71128	1.77235	ALPS	Control	Adenylyl cyclase-associated protein 1 OS=Homo sapiens GN=CAP1 PE=1 SV=5	4233.19	4728.72	5049.28	4670.4	3.66935	3	0.088035	8751.66	8765.86	7315.21	8277.58	3.9179	3	0.100689	1.77235	0.825663
REVERSE24284	37	9	176.966	0.00834673	2.07848	1.37499	Control	ALPS	Reversed Sequence 24284	10829.8	11250.4	11016.9	11032.3	4.04267	3	0.0191004	7232.56	7795.49	9042.64	8023.56	3.90437	3	0.115453	0.727277	-0.459423
Q8IX03;H0YAU4;H0YBE8;H3BLZ3;Q8IX03-2	3	2	13.6356	0.333752	0.476577	13.6901	ALPS	Control	Protein KIBRA OS=Homo sapiens GN=WWC1 PE=1 SV=1	467.648	597.734	656.74	574.041	2.75894	3	0.168537	3045.73	20306.9	223.31	7858.66	3.89535	3	1.38351	13.6901	3.77506
Q9HBI1;A0A087WZB5;B0QYP8;Q9HBI1-2;Q9HBI1-3	7	6	47.3872	0.000190594	3.71989	1.87133	ALPS	Control	Beta-parvin OS=Homo sapiens GN=PARVB PE=1 SV=1	4527.94	4059.78	3878.44	4155.39	3.61861	3	0.0806517	7729.82	7632.89	7965.62	7776.11	3.89076	3	0.0220063	1.87133	0.904066
P60174;P60174-1;P60174-4;U3KPS5;U3KPZ0;U3KQF3	45	37	214.098	0.00328763	2.48312	2.06808	ALPS	Control	Triosephosphate isomerase OS=Homo sapiens GN=TPI1 PE=1 SV=3	3780.25	3589.53	3832.04	3733.94	3.57217	3	0.0342045	6616.99	7039.78	9509.53	7722.1	3.88774	3	0.202319	2.06808	1.04829
P05109	11	9	44.318	4.58789e-05	4.33839	5.12878	ALPS	Control	Protein S100-A8 OS=Homo sapiens GN=S100A8 PE=1 SV=1	1442.51	1466.13	1583.5	1497.38	3.17533	3	0.0504285	6796.07	7323.3	8919.81	7679.73	3.88535	3	0.143993	5.12878	2.35862
P61160;A0A1B0GWD0;A0A1B0GWH0;F5H6T1;P61160-2	13	5	71.8646	8.29097e-05	4.08139	1.76248	Control	ALPS	Actin-related protein 2 OS=Homo sapiens GN=ACTR2 PE=1 SV=1	14221	13159.4	13037.5	13472.6	4.12945	3	0.0483184	7525.81	7439.43	7967.2	7644.15	3.88333	3	0.0370329	0.567384	-0.817604
Q9UPR0	1	1	3.8555	0.0188528	1.72462	1.44012	Control	ALPS	Inactive phospholipase C-like protein 2 OS=Homo sapiens GN=PLCL2 PE=1 SV=2	11521	10218.5	11208.1	10982.5	4.0407	3	0.0619058	6738.41	9038.89	7101.04	7626.11	3.8823	3	0.162187	0.694385	-0.526191
P30154;P30154-2;P30154-3;P30154-4;P30154-5	4	2	20.7063	0.406669	0.390759	1.05665	ALPS	Control	Serine/threonine-protein phosphatase 2A 65 kDa regulatory subunit A beta isoform OS=Homo sapiens GN=PPP2R1B PE=1 SV=3	7494.84	7101.22	6575.71	7057.25	3.84864	3	0.0653422	6955.71	7312.24	8103.14	7457.03	3.87257	3	0.0787523	1.05665	0.0794951
Q9BZ29;A0A088AWN3;A0A0A0MSY4;A0A0A0MT38;Q6ZSL5;Q9BZ29-3;Q9BZ29-4;Q9BZ29-5;Q9BZ29-6	6	1	27.4368	0.00115659	2.93682	1.46652	ALPS	Control	Dedicator of cytokinesis protein 9 OS=Homo sapiens GN=DOCK9 PE=1 SV=2	4920.2	5023.79	5276.7	5073.56	3.70531	3	0.0361463	7448.92	6907.97	7964.52	7440.47	3.8716	3	0.0710065	1.46652	0.552394
P00488;A6PVK5;H0Y4W5;H0Y796;Q9NQP5	54	46	299.203	0.457391	0.339713	1.05632	Control	ALPS	Coagulation factor XIII A chain OS=Homo sapiens GN=F13A1 PE=1 SV=4	8340.05	7423.68	7101.22	7621.65	3.88205	3	0.084326	7844.43	7099.99	6701.49	7215.3	3.85825	3	0.080403	0.946685	-0.0790429
Q14315;Q14315-2	32	2	174.092	0.000253004	3.59687	3.20769	ALPS	Control	Filamin-C OS=Homo sapiens GN=FLNC PE=1 SV=3	2391.36	1958.24	2282.02	2210.54	3.3445	3	0.101892	6281.39	6916.67	8074.13	7090.73	3.85069	3	0.128189	3.20769	1.68154
REVERSE15636	2	1	12.0587	3.29246e-05	4.48248	3.07641	ALPS	Control	Reversed Sequence 15636	2201.19	2388.72	2313.54	2301.15	3.36195	3	0.0410127	7781.65	6811.93	6644.28	7079.29	3.84999	3	0.0867342	3.07641	1.62125
P12270;P12270-2	14	4	64.8352	0.382275	0.417624	1.37738	ALPS	Control	Nucleoprotein TPR OS=Homo sapiens GN=TPR PE=1 SV=3	7925.97	3949.06	3487.58	5120.87	3.70934	3	0.476525	7984.23	8948.15	4227.78	7053.39	3.8484	3	0.353597	1.37738	0.461927
Q8IV35	3	1	8.1726	8.02532e-05	4.09554	1.90023	ALPS	Control	WD repeat-containing protein 49 OS=Homo sapiens GN=WDR49 PE=2 SV=1	3924.35	3591.44	3438.1	3651.3	3.56245	3	0.0680832	6878.76	6969.63	6966.48	6938.29	3.84125	3	0.00743377	1.90023	0.926171
Q9UFE4;F8WBW2;Q9UFE4-2	4	2	23.4227	0.00025295	3.59697	2.36007	ALPS	Control	Coiled-coil domain-containing protein 39 OS=Homo sapiens GN=CCDC39 PE=2 SV=3	2906.25	2767.96	2940.94	2871.72	3.45814	3	0.0318682	6104.6	6563.8	7663.99	6777.46	3.83107	3	0.118237	2.36007	1.23883
P08567;P46019	46	43	230.698	0.00148719	2.82763	1.88958	Control	ALPS	Pleckstrin OS=Homo sapiens GN=PLEK PE=1 SV=3	11777.4	12874.9	13692.8	12781.7	4.10659	3	0.0751897	7660.46	6027.76	6604.73	6764.31	3.83022	3	0.122402	0.529219	-0.918064
Q9NZN5;E9PMR6;Q9NZN5-2	10	3	44.7612	4.14307e-05	4.38268	10.966	ALPS	Control	Rho guanine nucleotide exchange factor 12 OS=Homo sapiens GN=ARHGEF12 PE=1 SV=1	730.449	596.874	494.043	607.122	2.78328	3	0.195242	6986.16	6988.33	5998.6	6657.7	3.82332	3	0.0857339	10.966	3.45496
O00151	31	24	130.266	0.0406887	1.39053	1.27153	ALPS	Control	PDZ and LIM domain protein 1 OS=Homo sapiens GN=PDLIM1 PE=1 SV=4	5635.07	4871.86	5118.46	5208.46	3.71671	3	0.0747793	6430.4	5953.35	7484.45	6622.73	3.82104	3	0.118299	1.27153	0.34657
O95477	4	2	18.2468	0.00289513	2.53833	2.46131	ALPS	Control	ATP-binding cassette sub-family A member 1 OS=Homo sapiens GN=ABCA1 PE=1 SV=3	3307.88	2324.92	2377.29	2670.03	3.42652	3	0.207119	6754.27	5599.56	7361.51	6571.78	3.81768	3	0.136194	2.46131	1.29943
REVERSE22821	1	1	4.1986	0.000212465	3.67271	2.63561	ALPS	Control	Reversed Sequence 22821	2684.07	2332.36	2374.31	2463.58	3.39157	3	0.0779754	5807.37	6496.58	7175.17	6493.04	3.81245	3	0.105329	2.63561	1.39814
K7ELJ7;A0A075B7C0;A0A0C4DGQ5;K7EIV0;K7EM73;P04632;U3KQE2	2	2	20.1241	0.316903	0.499074	1.14822	ALPS	Control	Calpain small subunit 1 OS=Homo sapiens GN=CAPNS1 PE=1 SV=1	3557.63	3614.6	3949.21	3707.15	3.56904	3	0.0570675	12449.5	320.281		6384.91	3.80515	2	1.34327	1.72232	0.784356
Q5TA31;A0A1X7SBW3	2	2	9.0878	0.00276039	2.55903	1.64245	Control	ALPS	E3 ubiquitin-protein ligase RNF187 OS=Homo sapiens GN=RNF187 PE=1 SV=2	11750	9456.94	9986.78	10397.9	4.01695	3	0.115462	5915.72	6355.12	6721.33	6330.72	3.80145	3	0.0637147	0.608845	-0.715852
Q86UX7;F5H1C6;F5H3I6;H0YFT5;Q86UX7-2	64	52	324.702	0.0204731	1.68882	2.422	Control	ALPS	Fermitin family homolog 3 OS=Homo sapiens GN=FERMT3 PE=1 SV=1	14516.2	15026.9	14636.1	14726.4	4.1681	3	0.0181336	8965.68	5564.28	3710.77	6080.24	3.78392	3	0.438335	0.412881	-1.2762
P16671-4;E7ERZ9;E7EU05;E7EVU1;E7EWI4;E7EX47;E9PC45;E9PJX8;E9PLT1;P16671;P16671-2;P16671-3	15	11	82.9385	0.00151965	2.81826	2.71803	ALPS	Control	Isoform 4 of Platelet glycoprotein 4 OS=Homo sapiens GN=CD36	2263.86	2136.34	2310.58	2236.93	3.34965	3	0.0403178	7045.85	6516.25	4678	6080.03	3.78391	3	0.204397	2.71803	1.44256
P29692-2;A0A087X1X7;E9PI39;E9PIZ1;E9PK01;E9PL12;E9PMW7;E9PPR1;E9PQ49;E9PRY8;P29692;P29692-3	3	2	16.7442	0.588487	0.230263	12.77	ALPS	Control	Isoform 2 of Elongation factor 1-delta OS=Homo sapiens GN=EEF1D	474.872	540.414	408.421	474.569	2.6763	3	0.139068	291.964	240.938	17647.8	6060.22	3.78249	3	1.6559	12.77	3.67468
REVERSE36499	2	1	12.4477	0.00012294	3.91031	3.6631	ALPS	Control	Reversed Sequence 36499	1767.25	1671.07	1485.07	1641.13	3.21514	3	0.0874088	5490.29	5654.12	6890.44	6011.62	3.77899	3	0.127334	3.6631	1.87306
H0Y786	8	1	29.3309	1.48871e-05	4.82719	12.1138	ALPS	Control	Nebulin (Fragment) OS=Homo sapiens GN=NEB PE=1 SV=1	470.571	432.182	581.97	494.908	2.69452	3	0.157207	5525.97	5990.78	6468.95	5995.23	3.77781	3	0.0786464	12.1138	3.59859
P58876;O60814;P06899;P23527;P33778;P57053;P62807;Q16778;Q5QNW6;Q5QNW6-2;Q8N257;Q93079;Q99877;Q99879;Q99880;U3KQK0	9	2	54.6807	1.89584e-05	4.7222	3.56542	ALPS	Control	Histone H2B type 1-D OS=Homo sapiens GN=HIST1H2BD PE=1 SV=2	1684	1732.78	1615.74	1677.51	3.22466	3	0.0350458	6228.03	5403.72	6311.28	5981.01	3.77677	3	0.0838786	3.56542	1.83407
A0A0J9YW50	3	1	14.8504	0.460275	0.336982	1.09878	Control	ALPS	Unconventional myosin-XVB OS=Homo sapiens GN=MYO15B PE=1 SV=1	6563.77	6436.89	6571.05	6523.9	3.81451	3	0.0115644	7694.65	4961.35	5156.21	5937.41	3.7736	3	0.256835	0.9101	-0.135902
P11021;Q86UE8;Q86UE8-2	49	32	237.928	0.0223511	1.6507	1.30118	ALPS	Control	78 kDa glucose-regulated protein OS=Homo sapiens GN=HSPA5 PE=1 SV=2	4625.01	4173.73	4673.09	4490.61	3.65231	3	0.061345	5142.08	6263.77	6123.38	5843.08	3.76664	3	0.104589	1.30118	0.379817
P01137;M0R2S0	8	6	49.6487	0.123783	0.907339	1.64542	Control	ALPS	Transforming growth factor beta-1 OS=Homo sapiens GN=TGFB1 PE=1 SV=2	13178.8	6255.65	9043.07	9492.49	3.97738	3	0.36696	6358.69	6280.55	4667.87	5769.03	3.7611	3	0.165442	0.607747	-0.718457
Q96DU9;Q5JQF3;Q96DU9-2	3	2	9.9892	0.190831	0.71935	1.15061	ALPS	Control	Polyadenylate-binding protein 5 OS=Homo sapiens GN=PABPC5 PE=2 SV=1	5871.37	4835.41	4323.06	5009.95	3.69983	3	0.157442	5650.18	6090.45	5552.8	5764.48	3.76076	3	0.0496953	1.15061	0.202394
REVERSE2552	4	1	18.6786	1.83383e-05	4.73664	4.22954	ALPS	Control	Reversed Sequence 2552	1386.92	1376.46	1272.65	1345.34	3.12883	3	0.0469563	5441.99	5316.36	6312.18	5690.18	3.75513	3	0.0953079	4.22954	2.0805
P49591;Q5T5C7	5	3	21.6176	2.13065e-05	4.67149	3.75577	ALPS	Control	Serine--tRNA ligase, cytoplasmic OS=Homo sapiens GN=SARS PE=1 SV=3	1619.74	1358.17	1538.99	1505.64	3.17772	3	0.0889574	5933.86	5519.3	5511.3	5654.82	3.75242	3	0.0427399	3.75577	1.90911
P01857;A0A0A0MS07;A0A0A0MS08	20	5	141.766	0.227915	0.642228	1.23069	Control	ALPS	Immunoglobulin heavy constant gamma 1 OS=Homo sapiens GN=IGHG1 PE=1 SV=1	7190.53	6970.6	6333.44	6831.53	3.83452	3	0.0651612	6435.43	6249.69	3967.81	5550.98	3.74437	3	0.247561	0.812553	-0.299466
P35579;A0A087X0T3;A7E2Y1;B1AH99;H3BUM1;O75691;P35579-2;Q5BKV1;Q9UJH8	219	151	1504.83	0.00952159	2.02129	4.66238	Control	ALPS	Myosin-9 OS=Homo sapiens GN=MYH9 PE=1 SV=4	26360.6	26543.9	24602.9	25835.8	4.41222	3	0.0414801	6818.41	7337.71	2467.88	5541.33	3.74361	3	0.482614	0.214483	-2.22107
P04792;C9J3N8;F8WE04	14	11	92.3042	0.000110293	3.95745	852.058	ALPS	Control	Heat shock protein beta-1 OS=Homo sapiens GN=HSPB1 PE=1 SV=2	2.63726	12.658	4.20236	6.4992	0.81286	3	0.82945	5335.62	5223.78	6053.7	5537.7	3.74333	3	0.0813258	852.058	9.73481
G5E9M4;C9JH62;Q9NRM2	2	2	16.1511	0.00947574	2.02339	1.78161	ALPS	Control	Zinc finger protein 277 OS=Homo sapiens GN=ZNF277 PE=1 SV=1	2517.15	3515.98	3140.47	3057.87	3.48542	3	0.164988	4813.91	5283.25	6246.63	5447.93	3.73623	3	0.134073	1.78161	0.833182
REVERSE13217	3	2	12.3205	0.318286	0.497183	6.87779	ALPS	Control	Reversed Sequence 13217	776.472	804.289	768.403	783.055	2.89379	3	0.024043	7352.08	309.139	8495.85	5385.69	3.73124	3	0.823193	6.87779	2.78195
P07900-2;G3V2J8;P07900;Q14568;Q58FG1	27	10	161.704	6.10913e-05	4.21402	2.97406	ALPS	Control	Isoform 2 of Heat shock protein HSP 90-alpha OS=Homo sapiens GN=HSP90AA1	1638.3	1817.96	1975.65	1810.64	3.25783	3	0.0932237	5384.81	5103.64	5666.36	5384.94	3.73118	3	0.0522498	2.97406	1.57243
P62805	12	10	74.9624	0.000197031	3.70547	1.73981	ALPS	Control	Histone H4 OS=Homo sapiens GN=HIST1H4A PE=1 SV=2	2902.03	3214	3165.21	3093.75	3.49049	3	0.0542433	5317.87	5158.2	5671.56	5382.54	3.73099	3	0.0488095	1.73981	0.798932
REVERSE29088	6	4	25.7381	0.00110524	2.95654	5.55157	ALPS	Control	Reversed Sequence 29088	1243.82	831.001	799.736	958.187	2.98145	3	0.258678	3927.05	5569.06	6462.2	5319.44	3.72587	3	0.241732	5.55157	2.47289
A0A1B0GUS7	6	2	28.0437	0.369291	0.432632	4.80721	ALPS	Control	Protein unc-13 homolog B OS=Homo sapiens GN=UNC13B PE=1 SV=1	786.087	1209.38	1287.35	1094.27	3.03913	3	0.24649	7573.3	7794.81	413.087	5260.4	3.72102	3	0.798296	4.80721	2.2652
P06702	10	10	84.3391	0.00170064	2.76939	6.2778	ALPS	Control	Protein S100-A9 OS=Homo sapiens GN=S100A9 PE=1 SV=1	748.61	838.309	910.419	832.446	2.92036	3	0.0973802	6543.19	6000.74	3133.85	5225.93	3.71816	3	0.350555	6.2778	2.65026
Q9UHG3-2;C9K055;F8W8W4;Q9UHG3	2	1	8.4621	0.570677	0.24361	1.03704	ALPS	Control	Isoform 2 of Prenylcysteine oxidase 1 OS=Homo sapiens GN=PCYOX1	4745.46	5271.31	5060.84	5025.87	3.70121	3	0.0526603	6680.32	289.338	8666.36	5212	3.717	3	0.839846	1.03704	0.052465
REVERSE25247	6	3	30.3873	0.00640375	2.19357	2.44442	ALPS	Control	Reversed Sequence 25247	1671.3	2725.36	1969.22	2121.96	3.32674	3	0.256073	6115.53	4376.15	5069.16	5186.95	3.71491	3	0.168819	2.44442	1.28949
P00558;P00558-2;P07205	30	28	197.209	8.66493e-05	4.06224	2.70134	ALPS	Control	Phosphoglycerate kinase 1 OS=Homo sapiens GN=PGK1 PE=1 SV=3	1713.96	1993.99	2044.45	1917.47	3.28273	3	0.0928509	5001.22	5067.13	5470.85	5179.73	3.71431	3	0.0490877	2.70134	1.43368
REVERSE3558	3	1	12.3139	0.725596	0.139305	3.11468	ALPS	Control	Reversed Sequence 3558	2535.42	356.973	395.811	1096.07	3.03984	3	1.1374	7383.39	2858.33		5120.86	3.70934	2	0.624836	4.67203	2.22405
P49411	3	2	13.5729	0.0101879	1.99191	1.50416	ALPS	Control	Elongation factor Tu, mitochondrial OS=Homo sapiens GN=TUFM PE=1 SV=2	3601.01	3395.7	3193.93	3396.88	3.53108	3	0.0599208	4616.24	4751.21	5960.9	5109.45	3.70837	3	0.144919	1.50416	0.588958
Q99497;K7ELW0;K7EN27	10	9	58.4562	0.01249	1.90344	7.65941	ALPS	Control	Protein/nucleic acid deglycase DJ-1 OS=Homo sapiens GN=PARK7 PE=1 SV=2	919.327	637.883	443.456	666.889	2.82405	3	0.358767	2041.37	5743.88	7538.67	5107.97	3.70825	3	0.548804	7.65941	2.93723
Q8TEK3;Q8TEK3-2	5	3	23.4621	0.000940224	3.02677	1.35141	ALPS	Control	Histone-lysine N-methyltransferase, H3 lysine-79 specific OS=Homo sapiens GN=DOT1L PE=1 SV=2	3859.36	3512.94	3893.7	3755.34	3.57465	3	0.0560859	5180.47	5031.73	5012.82	5075.01	3.70544	3	0.0180937	1.35141	0.434468
P10720	17	1	68.9132	8.92697e-05	4.0493	4.3596	ALPS	Control	Platelet factor 4 variant OS=Homo sapiens GN=PF4V1 PE=1 SV=1	1233.33	1127.89	1071.22	1144.15	3.05848	3	0.0719058	4832.76	4359.45	5771.86	4988.03	3.69793	3	0.144124	4.3596	2.1242
P27797;K7EJB9;K7EL50	19	15	128.155	0.007075	2.15027	2.39485	ALPS	Control	Calreticulin OS=Homo sapiens GN=CALR PE=1 SV=1	1461.5	2062.55	2698.78	2074.28	3.31687	3	0.298286	4849.42	5006.49	5046.84	4967.58	3.69615	3	0.0209959	2.39485	1.25993
Q15746;D6R9C2;Q15746-11;Q15746-2;Q15746-3;Q15746-4;Q15746-5;Q15746-6;Q15746-7;Q15746-9	24	13	142.732	0.000557289	3.25392	2.03595	ALPS	Control	Myosin light chain kinase, smooth muscle OS=Homo sapiens GN=MYLK PE=1 SV=4	2349.56	2669.06	2195.84	2404.82	3.38108	3	0.100383	5300.72	4600.36	4787.16	4896.08	3.68985	3	0.0740718	2.03595	1.0257
P61981	17	5	108.242	0.000530714	3.27514	1.32549	ALPS	Control	14-3-3 protein gamma OS=Homo sapiens GN=YWHAG PE=1 SV=2	3782.55	3559.13	3618.92	3653.53	3.56271	3	0.0316576	4751.14	4729.41	5047.6	4842.72	3.68509	3	0.036709	1.32549	0.406524
Q16584;Q16584-2	1	1	4.6966	0.0359487	1.44432	1049.53	ALPS	Control	Mitogen-activated protein kinase kinase kinase 11 OS=Homo sapiens GN=MAP3K11 PE=1 SV=1		7.97568	5.83988	6.90778	0.839338	2	0.218629	59.2015	600.303	13840.3	4833.28	3.68424	3	1.61485	699.686	9.45056
Q99959	3	2	13.0803	0.612748	0.212718	1.24209	ALPS	Control	Plakophilin-2 OS=Homo sapiens GN=PKP2 PE=1 SV=2	4122.17	3843.17	3635.34	3866.89	3.58736	3	0.0631733	2652.09	5189.02	6567.96	4803.02	3.68151	3	0.413546	1.24209	0.312768
P20700;A0A0D9SFE5;A0A0D9SFY5;E9PBF6	3	2	15.1475	0.00595812	2.22489	2.11244	ALPS	Control	Lamin-B1 OS=Homo sapiens GN=LMNB1 PE=1 SV=2	2312.21	2198.82	2295.42	2268.82	3.3558	3	0.0269717	3718.45	4704.55	5955.19	4792.73	3.68058	3	0.233892	2.11244	1.07891
P11142;A8K7Q2;E9PI65;E9PK54;E9PKE3;E9PLF4;E9PM13;E9PN25;E9PN89;E9PNE6;E9PPY6;E9PQK7;E9PQQ4;P11142-2	49	16	284.222	0.0685112	1.16424	1.44477	ALPS	Control	Heat shock cognate 71 kDa protein OS=Homo sapiens GN=HSPA8 PE=1 SV=1	2562.6	3535.76	3761.87	3286.74	3.51677	3	0.193881	5416.63	4875.13	3953.95	4748.57	3.67656	3	0.155733	1.44477	0.530835
P61769;F5H6I0;H0YLF3	10	7	48.9566	0.000827811	3.08207	2.19959	ALPS	Control	Beta-2-microglobulin OS=Homo sapiens GN=B2M PE=1 SV=1	1950.42	1961.95	2508.46	2140.27	3.33047	3	0.149003	4984.6	4571.68	4566.88	4707.72	3.67281	3	0.0509375	2.19959	1.13723
O00116	3	2	15.9352	0.0144397	1.84044	2.08952	ALPS	Control	Alkyldihydroxyacetonephosphate synthase, peroxisomal OS=Homo sapiens GN=AGPS PE=1 SV=1	2201.41	2262.14	2238.18	2233.91	3.34907	3	0.0136923	3225.77	5276.26	5501.34	4667.79	3.66911	3	0.268625	2.08952	1.06317
Q9NQT8	9	5	43.4971	0.000441935	3.35464	1.49081	Control	ALPS	Kinesin-like protein KIF13B OS=Homo sapiens GN=KIF13B PE=1 SV=2	6713.71	6851.8	7262.22	6942.58	3.84152	3	0.0410943	4516.42	4520.86	4933.46	4656.91	3.6681	3	0.0514309	0.670775	-0.576098
P06576;F8W079;F8W0P7;H0YH81;H0YI37	19	16	104.739	0.000169697	3.77033	1.56992	ALPS	Control	ATP synthase subunit beta, mitochondrial OS=Homo sapiens GN=ATP5B PE=1 SV=3	3101.99	2832.31	2871.49	2935.26	3.46765	3	0.0496417	4494.74	4764.13	4565.5	4608.12	3.66352	3	0.030308	1.56992	0.65069
Q5VUR7	1	1	4.8851	0.000164315	3.78432	2.37683	ALPS	Control	Ankyrin repeat domain-containing protein 20A3 OS=Homo sapiens GN=ANKRD20A3 PE=4 SV=1	1871.11	1941.53	1989.63	1934.09	3.28648	3	0.0308196	4349.9	4275.67	5165.41	4596.99	3.66247	3	0.107387	2.37683	1.24904
Q9ULT8;A0A087X2H1;H0YJD4	6	2	31.5001	1.44116e-06	5.84129	4.55274	ALPS	Control	E3 ubiquitin-protein ligase HECTD1 OS=Homo sapiens GN=HECTD1 PE=1 SV=3	1007.91	1000.84	999.519	1002.76	3.0012	3	0.00450004	4287.1	4809.32	4599.46	4565.29	3.65947	3	0.0575614	4.55274	2.18674
Q96KK5;A0A0U1RR32;A0A0U1RRH7;C9J0D1;C9J386;H0YFX9;P04908;P0C0S5;P0C0S8;P16104;P20671;Q16777;Q6FI13;Q71UI9;Q71UI9-2;Q71UI9-3;Q7L7L0;Q93077;Q96QV6;Q99878;Q9BTM1;Q9BTM1-2	8	7	44.8054	0.00309285	2.50964	3.07363	ALPS	Control	Histone H2A type 1-H OS=Homo sapiens GN=HIST1H2AH PE=1 SV=3	1561.08	1409.5	1414.58	1461.72	3.16486	3	0.0588937	4901.98	3138.43	5437.97	4492.79	3.65252	3	0.267793	3.07363	1.61994
REVERSE31159	4	2	23.9689	0.0111585	1.95239	2.99507	ALPS	Control	Reversed Sequence 31159	891.391	1406.59	2192.03	1496.67	3.17513	3	0.437626	4360.15	4408.14	4679.63	4482.64	3.65153	3	0.0384323	2.99507	1.58259
P22626;A0A087WUI2;P22626-2	6	5	36.4587	0.0148813	1.82736	32.0942	ALPS	Control	Heterogeneous nuclear ribonucleoproteins A2/B1 OS=Homo sapiens GN=HNRNPA2B1 PE=1 SV=2	366.016	30.5661	21.0231	139.202	2.14364	3	1.41151	1779.11	8141.05	3482.55	4467.57	3.65007	3	0.737173	32.0942	5.00424
Q14651	4	3	30.4341	0.000562435	3.24993	1.53338	ALPS	Control	Plastin-1 OS=Homo sapiens GN=PLS1 PE=1 SV=2	2859.51	2908.25	2934.87	2900.87	3.46253	3	0.0131743	4756.51	4471.92	4116.03	4448.15	3.64818	3	0.0721429	1.53338	0.616718
P52566;F5H2R5;F5H3P3;F5H6Q0;H0YGX7	16	15	101.421	4.35936e-05	4.36058	4.69455	ALPS	Control	Rho GDP-dissociation inhibitor 2 OS=Homo sapiens GN=ARHGDIB PE=1 SV=3	855.233	1010.44	970.336	945.335	2.97559	3	0.0852247	4701.6	3897.31	4714.85	4437.92	3.64718	3	0.105506	4.69455	2.23099
Q6S8J3;A5A3E0;P0CG38;P0CG39	68	3	297.398	0.153404	0.814163	1.1788	Control	ALPS	POTE ankyrin domain family member E OS=Homo sapiens GN=POTEE PE=2 SV=3	5371.47	5179.55	5098.93	5216.65	3.71739	3	0.0268383	3692.33	4407.55	5176.24	4425.37	3.64595	3	0.167696	0.848317	-0.237325
REVERSE6216	1	1	8.1198	0.292634	0.533675	2.83778	Control	ALPS	Reversed Sequence 6216	8640.45	8084.58	7983.29	8236.11	3.91572	3	0.0429587	4213.63	4493.29		4353.46	3.63883	2	0.0454227	0.528582	-0.9198
REVERSE8157	4	1	29.9342	6.9121e-06	5.16039	6.16837	ALPS	Control	Reversed Sequence 8157	758.748	681.383	669.421	703.184	2.84707	3	0.068958	4076.84	4207.46	4728.2	4337.5	3.63724	3	0.0794471	6.16837	2.62489
Q9BXF3;A0A087WT21;A0A0R4J2E1;B7WPH3;Q9BXF3-2;Q9BXF3-3	5	2	26.3049	2.5373e-06	5.59563	13.0369	ALPS	Control	Cat eye syndrome critical region protein 2 OS=Homo sapiens GN=CECR2 PE=1 SV=2	300.234	325.918	366.698	330.95	2.51976	3	0.101274	4137.13	4230.18	4576.4	4314.57	3.63494	3	0.0536501	13.0369	3.70453
P20648	2	1	12.275	0.311637	0.506351	2.02237	Control	ALPS	Potassium-transporting ATPase alpha chain 1 OS=Homo sapiens GN=ATP4A PE=2 SV=5	9399.73	7983.53	8323.93	8569.06	3.93293	3	0.0862687	7630.69	5065.21	15.5218	4237.14	3.62707	3	0.91442	0.49447	-1.01605
REVERSE24357	2	2	12.2435	0.000420089	3.37666	19.6534	ALPS	Control	Reversed Sequence 24357	131.436	275.408	239.562	215.469	2.33338	3	0.34784	4766.09	4943.48	2994.48	4234.68	3.62682	3	0.254494	19.6534	4.29671
REVERSE33103	7	4	37.3961	0.0397936	1.40019	1.6216	Control	ALPS	Reversed Sequence 33103	4864.24	7786.78	7556.12	6735.71	3.82838	3	0.241228	4189.55	3972.86	4298.81	4153.74	3.61844	3	0.0399404	0.616674	-0.69742
P19367;B1AR61;B1AR62;B1AR63;P19367-2;P19367-3;P19367-4	14	9	94.8429	2.13327e-05	4.67095	1.61138	Control	ALPS	Hexokinase-1 OS=Homo sapiens GN=HK1 PE=1 SV=3	6521.67	6811.87	6707.28	6680.27	3.82479	3	0.0220007	4042.37	4274.93	4119.77	4145.69	3.6176	3	0.0285664	0.620587	-0.688295
E9PJK4;A6NI28;H0YEJ7	3	1	12.8763	0.00535932	2.27089	2.14092	Control	ALPS	Rho GTPase-activating protein 42 OS=Homo sapiens GN=ARHGAP42 PE=1 SV=1	8977.06	7688.25	9317.75	8661.02	3.93757	3	0.0992368	5139.31	3522.75	3474.35	4045.47	3.60697	3	0.234237	0.467089	-1.09823
P19105;J3KTJ1;J3QRS3;O14950	15	7	76.8871	0.000843276	3.07403	2.92479	Control	ALPS	Myosin regulatory light chain 12A OS=Homo sapiens GN=MYL12A PE=1 SV=2	13303.7	11475.3	10598.6	11792.6	4.07161	3	0.117036	3296.6	4193.69	4605.51	4031.93	3.60551	3	0.165995	0.341905	-1.54833
O60524	1	1	4.4147	0.0182926	1.73773	110.89	ALPS	Control	Nuclear export mediator factor NEMF OS=Homo sapiens GN=NEMF PE=1 SV=4	42.8397	45.7311	20.3762	36.3156	1.56009	3	0.382191	1019.86	407.742	10653.5	4027.02	3.60498	3	1.42706	110.89	6.79298
Q8WWI5-2;Q8WWI5;Q8WWI5-3	1	1	4.8008	6.59408e-05	4.18085	3.63972	Control	ALPS	Isoform 2 of Choline transporter-like protein 1 OS=Homo sapiens GN=SLC44A1	14866.3	12761.5	16243.8	14623.9	4.16506	3	0.119924	4047.88	4169.17	3836.53	4017.86	3.604	3	0.0418976	0.274746	-1.86383
P41587-2	2	1	8.1631	0.000245122	3.61062	3.22903	ALPS	Control	Isoform 2 of Vasoactive intestinal polypeptide receptor 2 OS=Homo sapiens GN=VIPR2	1187.7	1302.14	1220.09	1236.64	3.09224	3	0.0476988	3648.37	3590.59	4740.49	3993.15	3.60132	3	0.162242	3.22903	1.6911
O60271-5;A0A087X2D8;O60271;O60271-2;O60271-3;O60271-4;O60271-9	1	1	10.0708	0.254533	0.594257	2565.73	ALPS	Control	Isoform 5 of C-Jun-amino-terminal kinase-interacting protein 4 OS=Homo sapiens GN=SPAG9			3.11255	3.11255	0.493117	1		19.9483		7966.03	3992.99	3.6013	2	1.40715	1282.87	10.3252
H7BZJ3	13	4	55.4501	0.00678617	2.16838	1.92697	ALPS	Control	Protein disulfide-isomerase A3 (Fragment) OS=Homo sapiens GN=PDIA3 PE=1 SV=1	2199.91	1919.11	2077.22	2065.41	3.31501	3	0.0681576	3803.05	3250.61	4886.31	3979.99	3.59988	3	0.209066	1.92697	0.946336
REVERSE35466	13	7	58.3566	0.113973	0.943196	2.38251	Control	ALPS	Reversed Sequence 35466	8568.06	12117.9	7335.22	9340.38	3.97036	3	0.265846	1195.21	5042.14	5523.84	3920.4	3.59333	3	0.605127	0.419725	-1.25248
B1AH59	2	1	8.9283	0.349205	0.45692	1.76518	Control	ALPS	Activating signal cointegrator 1 complex subunit 2 (Fragment) OS=Homo sapiens GN=ASCC2 PE=1 SV=1	4289.13	4483.85	4870.38	4547.79	3.6578	3	0.0650548		3148.94	4580.21	3864.57	3.5871	2	0.26188	0.84977	-0.234855
P13224-2;P13224	21	14	90.6044	0.00445842	2.35082	1.87765	Control	ALPS	Isoform 2 of Platelet glycoprotein Ib beta chain OS=Homo sapiens GN=GP1BB	6920	7827.87	7010.21	7252.69	3.8605	3	0.0689611	4686.95	3549.34	3351.66	3862.65	3.58689	3	0.186574	0.532582	-0.908926
P00338-3;F5GXH2;F5GXY2;F5GYU2;P00338;P00338-2;P00338-4;P00338-5	28	16	117.011	0.00148478	2.82834	1.55015	ALPS	Control	Isoform 3 of L-lactate dehydrogenase A chain OS=Homo sapiens GN=LDHA	2684.79	2288.65	2327.62	2433.69	3.38626	3	0.089713	3932.96	3600.42	3784.38	3772.59	3.57664	3	0.0441563	1.55015	0.63241
P09486;E5RK62;F5GY03	9	7	69.367	0.0558907	1.25266	1.16663	ALPS	Control	SPARC OS=Homo sapiens GN=SPARC PE=1 SV=1	3138.84	3261.82	3249.2	3216.62	3.5074	3	0.0210322	4062.73	3827.41	3367.72	3752.62	3.57433	3	0.0941988	1.16663	0.222352
Q8IWX7;Q8IWX7-3	2	1	14.1848	0.24112	0.617767	1.5847	ALPS	Control	Protein unc-45 homolog B OS=Homo sapiens GN=UNC45B PE=1 SV=1	807.552	3593.86	2563.02	2321.48	3.36576	3	0.606843	3216.94	3729.49	4090.1	3678.85	3.56571	3	0.119271	1.5847	0.66421
Q5S007;E9PC85	5	1	23.0735	0.00316557	2.49955	1.62364	Control	ALPS	Leucine-rich repeat serine/threonine-protein kinase 2 OS=Homo sapiens GN=LRRK2 PE=1 SV=2	6316.13	5687.24	5839.79	5947.72	3.77435	3	0.055155	3380.54	3414.34	4194.74	3663.21	3.56386	3	0.125745	0.615901	-0.69923
A2A2Z9;A2A300;R4GN29	4	1	21.0774	0.000280747	3.55169	12.4015	ALPS	Control	Ankyrin repeat domain-containing protein 18B OS=Homo sapiens GN=ANKRD18B PE=1 SV=1	299.112	285.421	293.958	292.83	2.46662	3	0.0236142	4060.21	4516.42	2317.99	3631.54	3.56009	3	0.319482	12.4015	3.63245
P23528;E9PK25;E9PLJ3;E9PP50;E9PQB7;E9PS23;G3V1A4	21	7	69.5428	0.000153361	3.81428	2.97802	ALPS	Control	Cofilin-1 OS=Homo sapiens GN=CFL1 PE=1 SV=3	1224.41	1239.64	1193.53	1219.19	3.08607	3	0.019272	3544.79	3189.81	4157.74	3630.78	3.56	3	0.134865	2.97802	1.57435
Q99698	8	4	32.8873	0.0570337	1.24387	1.26196	ALPS	Control	Lysosomal-trafficking regulator OS=Homo sapiens GN=LYST PE=1 SV=3	2927.46	2947.31	2738.38	2871.05	3.45804	3	0.0401682	3438.67	3210.42	4220.33	3623.14	3.55909	3	0.146179	1.26196	0.335662
P69892;E9PBW4;P69891	5	1	33.7289	5.60126e-06	5.25171	3.0986	ALPS	Control	Hemoglobin subunit gamma-2 OS=Homo sapiens GN=HBG2 PE=1 SV=2	1217.39	1145.62	1139.75	1167.59	3.06729	3	0.0370267	3466.77	3573.34	3813.58	3617.9	3.55846	3	0.0491021	3.0986	1.63162
REVERSE21032	3	2	12.7805	0.0447938	1.34878	1.53598	Control	ALPS	Reversed Sequence 21032	6541.73	4465.33	5633.79	5546.95	3.74405	3	0.187657	3767.5	4103.18	2963.33	3611.34	3.55767	3	0.162197	0.65105	-0.619161
Q9P2N7;A0A0C4DG80;A0A0C4DG99;Q9P2N7-2;Q9P2N7-3;Q9P2N7-4;Q9P2N7-5	3	1	13.6186	0.00228874	2.6404	2.22437	ALPS	Control	Kelch-like protein 13 OS=Homo sapiens GN=KLHL13 PE=1 SV=3	1436.37	1668.47	1734.61	1613.15	3.20767	3	0.097094	2920.6	3827.82	4016.3	3588.24	3.55488	3	0.163263	2.22437	1.1534
REVERSE163	4	1	17.1902	0.0260365	1.58442	8.42182	ALPS	Control	Reversed Sequence 163	148.875	1049.08	76.7769	424.91	2.6283	3	1.27497	3924.39	3999.06	2812.1	3578.51	3.5537	3	0.185772	8.42182	3.07413
REVERSE4122	4	2	21.4569	0.00647801	2.18856	1.76797	Control	ALPS	Reversed Sequence 4122	5843.52	6299.46	6689.67	6277.55	3.79779	3	0.0674629	3904.09	2854.07	3893.96	3550.71	3.55031	3	0.169917	0.56562	-0.822096
REVERSE42157	2	1	13.7649	0.243801	0.612964	9.85884	ALPS	Control	Reversed Sequence 42157	384.132	392.147	303.622	359.967	2.55626	3	0.136014	1152.51	279.434	9214.63	3548.86	3.55009	3	1.38807	9.85884	3.30142
Q96F07;E7EVJ5;E7EW33;H7C229;Q96F07-2	4	2	20.6161	0.805332	0.094025	3.1216	ALPS	Control	Cytoplasmic FMR1-interacting protein 2 OS=Homo sapiens GN=CYFIP2 PE=1 SV=2	996.737	1535.76	872.201	1134.9	3.05496	3	0.310772	1222.95	30.8511	9374.31	3542.7	3.54933	3	1.43545	3.1216	1.64229
P68032;A6NL76;C9JFL5;F6QUT6;F6UVQ4;P62736;P63267;P63267-2;P68133	107	6	464.405	0.76913	0.114001	1.042	Control	ALPS	Actin, alpha cardiac muscle 1 OS=Homo sapiens GN=ACTC1 PE=1 SV=1	4376.97	3410.45	3266.19	3684.54	3.56638	3	0.163926	2913.22	3671.98	4022.88	3536.02	3.54852	3	0.160402	0.959693	-0.0593549
H7BZW2;Q6P2H3;Q6P2H3-2;Q6P2H3-4	1	1	4.9987	0.113928	0.943368	3.63182	Control	ALPS	Centrosomal protein of 85 kDa (Fragment) OS=Homo sapiens GN=CEP85 PE=1 SV=1	8586.13	14253.5	15368	12735.9	4.10503	3	0.285551	5204.23	4908.07	407.927	3506.74	3.5449	3	0.766448	0.275344	-1.86069
REVERSE26143	4	2	16.6098	0.411665	0.385456	1.40538	Control	ALPS	Reversed Sequence 26143	7523.03	3468.88	3746.29	4912.74	3.69132	3	0.461013	1319.54	2857.04	6310.37	3495.65	3.54353	3	0.731184	0.711549	-0.490964
Q5JS13-3;Q5JS13;Q5JS13-2;Q5JS13-4;Q5JS13-7	2	2	8.8878	0.000427419	3.36915	1.94626	ALPS	Control	Isoform 3 of Ras-specific guanine nucleotide-releasing factor RalGPS1 OS=Homo sapiens GN=RALGPS1	1821.46	1874.58	1648.5	1781.51	3.25079	3	0.0663573	3318.89	3274.88	3808.07	3467.28	3.53999	3	0.0853567	1.94626	0.960702
O00443;A0A0C4DGF9;O00443-2	16	7	69.1307	1.36845e-05	4.86377	1.91468	Control	ALPS	Phosphatidylinositol 4-phosphate 3-kinase C2 domain-containing subunit alpha OS=Homo sapiens GN=PIK3C2A PE=1 SV=2	6656.18	6491.64	6689.48	6612.44	3.82036	3	0.016019	3360.63	3382.37	3617.61	3453.54	3.53826	3	0.0412634	0.522279	-0.937107
A0A087X1H5;A0A0U1RQT1;H7C3Q8;Q15057	5	2	24.6011	0.00296826	2.5275	6.7629	ALPS	Control	Arf-GAP with coiled-coil, ANK repeat and PH domain-containing protein 2 OS=Homo sapiens GN=ACAP2 PE=1 SV=1	811.75	332.501	374.894	506.382	2.70448	3	0.523922	2776.09	3233.36	4264.38	3424.61	3.53461	3	0.222611	6.7629	2.75764
P48059;A0A0J9YXC7;A0A0M3HER1;C9JF46;P0CW19-2;P48059-2;P48059-3;P48059-4;P48059-5;Q7Z4I7;Q7Z4I7-2;Q7Z4I7-3;Q7Z4I7-4;Q7Z4I7-5	13	12	85.982	0.527592	0.277702	1.03337	Control	ALPS	LIM and senescent cell antigen-like-containing domain protein 1 OS=Homo sapiens GN=LIMS1 PE=1 SV=4	3552.08	3221.45	3686.18	3486.57	3.5424	3	0.0686041	3477.22	3230.17	3414.52	3373.97	3.52814	3	0.0380622	0.967706	-0.0473592
P53396;K7ESG8;P53396-2;P53396-3	4	3	18.3895	0.00273918	2.56238	1.8666	ALPS	Control	ATP-citrate synthase OS=Homo sapiens GN=ACLY PE=1 SV=3	1976.7	1703.81	1685.07	1788.53	3.2525	3	0.0912667	2834.41	3594.33	3586.66	3338.47	3.52355	3	0.130762	1.8666	0.900411
Q86UX2-2;A0A096LP62;C9J2H1;G5E9D8;Q86UX2;Q86UX2-3;Q86UX2-4	3	2	14.901	0.943875	0.0250855	5.24035	ALPS	Control	Isoform 2 of Inter-alpha-trypsin inhibitor heavy chain H5 OS=Homo sapiens GN=ITIH5	833.195	559.637	512.804	635.212	2.80292	3	0.272428	15.3374	5890.25	4080.62	3328.74	3.52228	3	0.903875	5.24035	2.38966
P13796;A0A0A0MSQ0;P13796-2;P13797;P13797-2;P13797-3;Q5TBN3;Q5TBN5;U3KQI3	19	14	128.013	7.69148e-06	5.11399	20.2076	ALPS	Control	Plastin-2 OS=Homo sapiens GN=LCP1 PE=1 SV=6	194.961	147.64	143.77	162.124	2.20985	3	0.175814	3365.56	3088.69	3374.14	3276.13	3.51536	3	0.0495658	20.2076	4.33682
A6NNI4;A0A087WU13;G8JLH6;P21926	6	6	48.6747	0.0222852	1.65198	1.45845	Control	ALPS	Tetraspanin OS=Homo sapiens GN=CD9 PE=1 SV=1	5615.21	4214.39	4399.74	4743.11	3.67606	3	0.160427	3329.41	2943.28	3483.82	3252.17	3.51217	3	0.0856121	0.685661	-0.544433
J3KTF8;J3KRE2;J3KRY1;J3QQX2;P52565;P52565-2	2	1	14.1277	0.000198527	3.70218	1.87261	ALPS	Control	Rho GDP-dissociation inhibitor 1 (Fragment) OS=Homo sapiens GN=ARHGDIA PE=1 SV=8	1751.76	1775.45	1650.9	1726.04	3.23705	3	0.0383165	3508.11	3057.9	3130.57	3232.19	3.5095	3	0.0747791	1.87261	0.905051
Q6UWL6;A0A0A0MQV3;A0A0A0MRC1;Q6UWL6-2;Q6UWL6-3	3	2	25.3069	0.0226656	1.64463	3.94432	Control	ALPS	Kin of IRRE-like protein 2 OS=Homo sapiens GN=KIRREL2 PE=1 SV=2	17079.5	5723.14	15231.3	12678	4.10305	3	0.480639	3092.7	2925.21	3624.81	3214.24	3.50708	3	0.11365	0.253529	-1.97978
Q9UJZ1;Q9UJZ1-2	1	1	4.8445	0.0161503	1.79182	5.06426	ALPS	Control	Stomatin-like protein 2, mitochondrial OS=Homo sapiens GN=STOML2 PE=1 SV=1	764.098	586.249	543.854	631.4	2.8003	3	0.185078	1683.71	2305.97	5603.05	3197.58	3.50482	3	0.65872	5.06426	2.34035
Q16478;Q96QB1	2	1	8.9732	0.0830979	1.08041	74.4682	ALPS	Control	Glutamate receptor ionotropic, kainate 5 OS=Homo sapiens GN=GRIK5 PE=2 SV=2		0.00382252	127.463	63.7332	1.80437	2	1.41413	34.9063	4565.01	4892.28	3164.06	3.50025	3	0.858031	49.6455	5.63359
Q2KHM9;I3L3Y0	5	1	25.8997	0.00241499	2.61708	1.42659	Control	ALPS	Protein moonraker OS=Homo sapiens GN=KIAA0753 PE=1 SV=3	4131.62	4812.81	4558.22	4500.88	3.6533	3	0.0764728	3093.63	3321.81	3049.53	3154.99	3.499	3	0.0463204	0.700971	-0.512574
P09972;A8MVZ9;C9J8F3;J3KSV6;J3QKP5;K7EKH5	9	2	50.6841	1.30144e-05	4.88558	3.35836	Control	ALPS	Fructose-bisphosphate aldolase C OS=Homo sapiens GN=ALDOC PE=1 SV=2	11174.2	10446.2	10147	10589.1	4.02486	3	0.0498901	3374.44	2975.61	3109.15	3153.07	3.49873	3	0.064385	0.297765	-1.74776
P42768	1	1	4.6209	4.90138e-05	4.30968	3.11912	ALPS	Control	Wiskott-Aldrich syndrome protein OS=Homo sapiens GN=WAS PE=1 SV=4	999.951	962.445	1039.34	1000.58	3.00025	3	0.0384304	3470.37	2868.54	3023.86	3120.92	3.49428	3	0.100109	3.11912	1.64114
P35606;P35606-2	8	4	38.3718	2.99349e-05	4.52382	4.97859	ALPS	Control	Coatomer subunit beta' OS=Homo sapiens GN=COPB2 PE=1 SV=2	540.599	654.281	675.437	623.439	2.79479	3	0.116319	2984.41	3026.71	3300.42	3103.84	3.4919	3	0.0552693	4.97859	2.31574
O15117;D6RAE8;D6RER7;D6RFJ5	6	1	36.0438	0.721263	0.141907	1.21293	Control	ALPS	FYN-binding protein 1 OS=Homo sapiens GN=FYB1 PE=1 SV=2	1869.97	4253.92	5141.88	3755.26	3.57464	3	0.450567	3238.14	3901.12	2148.8	3096.02	3.4908	3	0.285775	0.824449	-0.278498
Q8N1I0-2;H0Y599;Q8N1I0;Q8N1I0-3	3	2	11.4535	1.30328e-06	5.88496	9.19039	ALPS	Control	Isoform 2 of Dedicator of cytokinesis protein 4 OS=Homo sapiens GN=DOCK4	348.839	319.895	336.299	335.011	2.52506	3	0.0433263	3325.61	3010.02	2901.03	3078.88	3.48839	3	0.0716198	9.19039	3.20013
P07437;A6NNZ2;G3V2A3;G3V2N6;G3V2R8;G3V3J6;G3V3R4;G3V3W7;G3V4U2;G3V5W4;M0R1I1;M0R2T4;Q5JP53;Q5ST81	65	4	287.077	0.0276325	1.55858	1.32105	Control	ALPS	Tubulin beta chain OS=Homo sapiens GN=TUBB PE=1 SV=2	4303.06	3839.4	4034.17	4058.88	3.60841	3	0.0573599	3536.78	2727.12	2953.47	3072.45	3.48749	3	0.135963	0.756971	-0.40169
P26038;P35241-4;V9GZ54	50	28	299.561	0.0146472	1.83425	1.92972	ALPS	Control	Moesin OS=Homo sapiens GN=MSN PE=1 SV=3	1628.62	1149.77	1932.98	1570.46	3.19603	3	0.251411	3001.41	3361.18	2729.03	3030.54	3.48152	3	0.104628	1.92972	0.948389
H0YMT1	41	3	211.874	0.0502203	1.29912	5.56029	ALPS	Control	Talin-2 (Fragment) OS=Homo sapiens GN=TLN2 PE=1 SV=1	536.479	368.706	729.233	544.806	2.73624	3	0.331141	1364.25	6270.54	1453.03	3029.28	3.48134	3	0.926746	5.56029	2.47516
Q9BSI4;H0YKG7;H0YL20;H0YLC9;H0YMN3;Q9BSI4-2;Q9BSI4-3	2	1	9.2849	0.00138292	2.8592	2.18545	ALPS	Control	TERF1-interacting nuclear factor 2 OS=Homo sapiens GN=TINF2 PE=1 SV=1	1461.72	1437.09	1251.35	1383.39	3.14094	3	0.083135	2592.14	2997.82	3479.99	3023.32	3.48048	3	0.147016	2.18545	1.12793
O00194;H3BN55;H3BS49;H3BU81;H3BUD9;H3BVH7;K7EJ38;K7ES41;P51159;P51159-2	19	15	104.541	0.594557	0.225806	1.0535	Control	ALPS	Ras-related protein Rab-27B OS=Homo sapiens GN=RAB27B PE=1 SV=4	3085.1	3472.11	2993.2	3183.47	3.5029	3	0.0798358	3097.93	2532.7	3434.8	3021.81	3.48027	3	0.15085	0.949218	-0.0751881
P30101	34	22	197.648	0.692956	0.159295	1.11352	ALPS	Control	Protein disulfide-isomerase A3 OS=Homo sapiens GN=PDIA3 PE=1 SV=4	2539.99	2870.59	2729.48	2713.35	3.43351	3	0.0611392	4134.84	2318.65	2610.6	3021.37	3.4802	3	0.322797	1.11352	0.155124
P40926;G3XAL0;P40926-2	14	11	75.1735	0.713716	0.146474	1.00077	Control	ALPS	Malate dehydrogenase, mitochondrial OS=Homo sapiens GN=MDH2 PE=1 SV=3	3247.23	1007.2	4772.31	3008.91	3.47841	3	0.629409	3073.92	3060.64	2885.21	3006.59	3.47807	3	0.0350328	0.999229	-0.0011133
REVERSE12014	2	1	13.4326	0.00442142	2.35444	1.61957	ALPS	Control	Reversed Sequence 12014	1831.96	1719.56	1960.77	1837.43	3.26421	3	0.0656869	2846.29	2670.05	3411.21	2975.85	3.47361	3	0.130111	1.61957	0.695612
Q8IY85;Q8IY85-2	3	1	17.5895	0.000586677	3.2316	57.3305	ALPS	Control	EF-hand calcium-binding domain-containing protein 13 OS=Homo sapiens GN=EFCAB13 PE=2 SV=2	21.0331	65.7336	68.5868	51.7845	1.7142	3	0.515013	2195.05	2861.98	3849.46	2968.83	3.47259	3	0.280368	57.3305	5.84123
H0Y390;E9PLY5;E9PNZ4	15	5	60.1016	0.503121	0.298328	1.4916	ALPS	Control	Microtubule-actin cross-linking factor 1, isoforms 1/2/3/5 (Fragment) OS=Homo sapiens GN=MACF1 PE=1 SV=1	2392.5	56.0864	3513.68	1987.42	3.29829	3	0.887597	4045.24	682.905	4165.17	2964.44	3.47194	3	0.66683	1.4916	0.576862
P07384;E9PIA9;E9PJA6;E9PJJ3;E9PL37;E9PLC9;E9PLX0;E9PMC6;E9PQB3;E9PRM1;E9PSA6	23	15	122.471	0.500144	0.300905	1.02858	Control	ALPS	Calpain-1 catalytic subunit OS=Homo sapiens GN=CAPN1 PE=1 SV=1	2973.09	3048.4	3107.23	3042.9	3.48329	3	0.022097	3100.04	3031.88	2743.14	2958.35	3.47105	3	0.0640453	0.972214	-0.0406542
O00754	1	1	3.0503	0.0746675	1.12687	4.88832	ALPS	Control	Lysosomal alpha-mannosidase OS=Homo sapiens GN=MAN2B1 PE=1 SV=3	1076.45	532.342	195.157	601.315	2.7791	3	0.739504	1939.38	5633.51	1245.37	2939.42	3.46826	3	0.802476	4.88832	2.28934
P25705;K7EJP1;K7EK77;K7ENJ4;K7EQH4;K7ERX7;K7ESA0;P25705-2;P25705-3	27	23	166.405	0.207027	0.683973	1.38324	ALPS	Control	ATP synthase subunit alpha, mitochondrial OS=Homo sapiens GN=ATP5A1 PE=1 SV=1	2421.41	1939.32	2004.78	2121.84	3.32671	3	0.123239	3345.73	3494.92	1964.37	2935.01	3.46761	3	0.287528	1.38324	0.468051
REVERSE20769	1	1	4.3484	0.000119308	3.92333	12.6191	ALPS	Control	Reversed Sequence 20769	270.761	205.742	208.359	228.287	2.35848	3	0.16123	3760.89	2432.94	2448.52	2880.78	3.45951	3	0.264592	12.6191	3.65754
Q9H7V2	1	1	5.0692	0.786185	0.104475	2.41546	ALPS	Control	Synapse differentiation-inducing gene protein 1 OS=Homo sapiens GN=SYNDIG1 PE=1 SV=1	1222.84	1148.19	1200.7	1190.58	3.07576	3	0.0322029	4927.2	3471	229.21	2875.8	3.45876	3	0.836248	2.41546	1.2723
O43639	3	1	13.3964	0.000633955	3.19794	3.57682	ALPS	Control	Cytoplasmic protein NCK2 OS=Homo sapiens GN=NCK2 PE=1 SV=2	764.385	730.348	913.466	802.733	2.90457	3	0.121331	2490.08	2585.23	3538.39	2871.23	3.45807	3	0.20191	3.57682	1.83868
Q9C0G6;Q9C0G6-3;Q9C0G6-4	24	10	114.149	7.28323e-06	5.13768	3.78317	ALPS	Control	Dynein heavy chain 6, axonemal OS=Homo sapiens GN=DNAH6 PE=2 SV=3	752.856	739.811	762.588	751.752	2.87607	3	0.0152023	2603.24	2963.61	2965.16	2844.01	3.45393	3	0.0733158	3.78317	1.9196
P08670;A0A1B0GTT5;A0A1B0GVG8;B0YJC4;B0YJC5;P41219;P41219-2	9	7	70.604	1.13539e-06	5.94486	11.7119	ALPS	Control	Vimentin OS=Homo sapiens GN=VIM PE=1 SV=4	243.498	246.136	238.337	242.657	2.38499	3	0.0163479	2724.14	2668.55	3133.22	2841.97	3.45362	3	0.0892899	11.7119	3.5499
REVERSE33277	2	1	8.7485	0.0083883	2.07633	2.46184	Control	ALPS	Reversed Sequence 33277	4790.91	7797.31	8321.31	6969.84	3.84322	3	0.273337	2826.6	2599.26	3067.57	2831.15	3.45196	3	0.082719	0.406199	-1.29974
O43707;F5GXS2;H7C144;K7EJH8;O43707-2;O43707-3	64	10	384.313	0.71693	0.144523	1.03464	ALPS	Control	Alpha-actinin-4 OS=Homo sapiens GN=ACTN4 PE=1 SV=2	2918.1	2633.67	2653.87	2735.21	3.43699	3	0.0580228	2466.25	2888.83	3134.82	2829.97	3.45178	3	0.119489	1.03464	0.0491316
O15145;C9JZD1	7	5	38.2695	0.00877376	2.05681	2.55643	ALPS	Control	Actin-related protein 2/3 complex subunit 3 OS=Homo sapiens GN=ARPC3 PE=1 SV=3	1441.28	883.566	950.587	1091.81	3.03815	3	0.278895	3351.22	2171.47	2850.73	2791.14	3.44578	3	0.212146	2.55643	1.35413
Q92508	6	4	30.9587	0.83779	0.0768647	1.29692	Control	ALPS	Piezo-type mechanosensitive ion channel component 1 OS=Homo sapiens GN=PIEZO1 PE=1 SV=4	7601.87	466.746	2688.61	3585.74	3.55458	3	1.01825	4383.72	1881.09	2029.6	2764.8	3.44166	3	0.507809	0.771055	-0.375094
REVERSE31581	3	1	13.4355	0.559907	0.251884	626.192	ALPS	Control	Reversed Sequence 31581	1.02801	0.376408	2.99028	1.4649	0.165808	3	0.928801			2751.93	2751.93	3.43964	1		1878.58	10.8754
P09211;A0A087X243;A0A087X2E9;A8MX94	10	6	59.2454	0.0915783	1.03821	1.33349	ALPS	Control	Glutathione S-transferase P OS=Homo sapiens GN=GSTP1 PE=1 SV=2	2140.95	2008.33	1975.67	2041.65	3.30998	3	0.0428739	3132.8	2111.64	2923.11	2722.52	3.43497	3	0.198099	1.33349	0.415206
F8W118;B7Z4K9;B7Z9C2;C9J6D1;E9PJJ2;E9PKT8;E9PNJ7;E9PNW0;E9PS34;F5H4R6;F8VRJ2;F8VUX1;F8VV59;F8VVB5;F8VXI6;F8VY35;F8W020;F8W0J6;F8W543;H0YH88;H0YHC3;H0YIV4;P55209;P55209-2;P55209-3	8	5	71.5333	0.134607	0.870933	1.78273	ALPS	Control	Nucleosome assembly protein 1-like 1 (Fragment) OS=Homo sapiens GN=NAP1L1 PE=1 SV=1	1674.72	1419.95	1468.63	1521.1	3.18216	3	0.0889153	3641.27	2998.12	1495.76	2711.72	3.43324	3	0.406036	1.78273	0.834089
Q9UKX3	7	1	34.7398	0.430062	0.366469	1.04705	ALPS	Control	Myosin-13 OS=Homo sapiens GN=MYH13 PE=2 SV=2	2497.32	2521.48	2731.01	2583.27	3.41217	3	0.0497493	2490.32	2744.11	2880.03	2704.82	3.43214	3	0.0731307	1.04705	0.0663359
Q14697;E9PKU7;F5H6X6;Q14697-2	9	7	46.2867	0.0129069	1.88918	5.55828	ALPS	Control	Neutral alpha-glucosidase AB OS=Homo sapiens GN=GANAB PE=1 SV=3	391.47	511.512	546.05	483.011	2.68396	3	0.167979	1164.8	3695.81	3193.52	2684.71	3.4289	3	0.499132	5.55828	2.47464
Q14164	4	2	18.642	0.0324899	1.48825	4.79616	Control	ALPS	Inhibitor of nuclear factor kappa-B kinase subunit epsilon OS=Homo sapiens GN=IKBKE PE=1 SV=1	13770.3	12974.6	11845.2	12863.4	4.10935	3	0.0752025	3773.51	3590.17	682.354	2682.01	3.42846	3	0.646596	0.2085	-2.26188
A0A1B0GUI1	4	1	20.5066	0.133601	0.874192	115.163	ALPS	Control	Ral GTPase-activating protein subunit alpha-1 OS=Homo sapiens GN=RALGAPA1 PE=1 SV=1	11.4369	38.2455	19.7621	23.1482	1.36452	3	0.592759	17.5242	3831.35	4148.6	2665.82	3.42583	3	0.862388	115.163	6.84754
P50851-2;E9PEM5;H0YAC6	11	3	54.9946	0.217824	0.661895	1.64439	ALPS	Control	Isoform 2 of Lipopolysaccharide-responsive and beige-like anchor protein OS=Homo sapiens GN=LRBA	3726.23	554.548	579.33	1620.04	3.20952	3	1.12594	2735.26	2483.13	2773.54	2663.97	3.42553	3	0.0592285	1.64439	0.717555
Q14247;Q14247-3	16	2	71.6788	0.632268	0.199099	1.2404	ALPS	Control	Src substrate cortactin OS=Homo sapiens GN=CTTN PE=1 SV=2	1856.55	2693.36	1881.44	2143.78	3.33118	3	0.22209	1981.24	5848.51	147.671	2659.14	3.42474	3	1.09443	1.2404	0.3108
REVERSE30966	9	3	39.3622	0.29242	0.533992	1.21765	Control	ALPS	Reversed Sequence 30966	3485.6	2899.76	3316.41	3233.92	3.50973	3	0.0932314	2395.44	1964.57	3607.58	2655.86	3.42421	3	0.320762	0.821251	-0.284105
Q14147;H7C504	5	2	22.7251	6.19752e-05	4.20778	2.20237	Control	ALPS	Probable ATP-dependent RNA helicase DHX34 OS=Homo sapiens GN=DHX34 PE=1 SV=2	5609.55	6071.52	5758.62	5813.23	3.76442	3	0.0405589	2511.16	2563.06	2844.38	2639.53	3.42153	3	0.0679261	0.454056	-1.13906
REVERSE33476	11	1	50.0679	2.05659e-06	5.68685	28.8259	ALPS	Control	Reversed Sequence 33476	95.0257	77.7886	101.791	91.5351	1.96159	3	0.135205	2591.49	2624.43	2699.83	2638.58	3.42137	3	0.0210479	28.8259	4.84929
Q02224;A0A087X0P0;D6RBW0;Q02224-2;Q02224-3	22	4	93.5605	0.000404785	3.39278	1.77069	ALPS	Control	Centromere-associated protein E OS=Homo sapiens GN=CENPE PE=1 SV=2	1392.68	1539.85	1534.82	1489.12	3.17293	3	0.0561109	2498.22	2559.35	2852.72	2636.77	3.42107	3	0.0718706	1.77069	0.824311
REVERSE29707	6	2	28.2811	0.98257	0.00763645	1.50179	Control	ALPS	Reversed Sequence 29707	5325.65	380.045	6163.73	3956.47	3.59731	3	0.78997	4494.81	1143.95	2264.76	2634.5	3.4207	3	0.647468	0.665872	-0.586683
Q68DQ2	15	4	63.6125	0.167318	0.776457	1.99675	ALPS	Control	Very large A-kinase anchor protein OS=Homo sapiens GN=CRYBG3 PE=1 SV=3	3552.62	182.211	166.709	1300.51	3.11411	3	1.49971	2491.6	2495.07	2803.72	2596.8	3.41444	3	0.0690117	1.99675	0.997654
O75083;D6RD66;O75083-3	40	30	226.17	0.026267	1.58059	1.3339	ALPS	Control	WD repeat-containing protein 1 OS=Homo sapiens GN=WDR1 PE=1 SV=4	2105.04	2054.34	1663.47	1940.95	3.28801	3	0.124493	2782.37	2423.44	2561.27	2589.02	3.41314	3	0.0699362	1.3339	0.415646
REVERSE34908	1	1	9.6998	0.139946	0.85404	1.40798	Control	ALPS	Reversed Sequence 34908	4466.89	2662.02	3733.33	3620.74	3.5588	3	0.25069	2474.81	2198.08	3041.85	2571.58	3.4102	3	0.167262	0.710236	-0.49363
Q8N4Y2	4	3	19.167	0.163355	0.786867	1.6306	Control	ALPS	EF-hand calcium-binding domain-containing protein 4A OS=Homo sapiens GN=CRACR2B PE=1 SV=3	2662.53	4330.65	5409.32	4134.16	3.61639	3	0.334745	3238.75	2661.64	1705.7	2535.36	3.40404	3	0.305395	0.613271	-0.705403
Q8IUR6	2	2	8.2856	0.0637408	1.19558	2.47456	Control	ALPS	CREB3 regulatory factor OS=Homo sapiens GN=CREBRF PE=1 SV=2	5951.22	5957.4	6780.49	6229.7	3.79447	3	0.0765698	3314.09	3270.66	967.733	2517.5	3.40097	3	0.533192	0.404112	-1.30717
O95866;A0A0G2JJG8;A0A140T9L8;A0A140T9V1;B7ZLJ5;F8WDG3;O95866-2;O95866-3;O95866-4;O95866-5;O95866-6;O95866-7	10	9	48.3425	0.009526	2.02109	2.02369	Control	ALPS	Megakaryocyte and platelet inhibitory receptor G6b OS=Homo sapiens GN=MPIG6B PE=1 SV=1	4941.53	4759.07	5476.05	5058.88	3.70405	3	0.0736556	2997.38	2673.65	1828.44	2499.83	3.39791	3	0.241435	0.494146	-1.01699
REVERSE3377	2	1	8.3046	0.0988601	1.00498	11.2075	ALPS	Control	Reversed Sequence 3377		598.34	64.4265	331.383	2.52033	2	1.13927	3340.27	1924.57	2163.11	2475.98	3.39375	3	0.306116	7.47166	2.90143
Q6P1K2-2;V9GYH6	8	4	34.3693	0.00397985	2.40013	5.71857	ALPS	Control	Isoform 2 of Polyamine-modulated factor 1 OS=Homo sapiens GN=PMF1	490.559	218.339	582.841	430.58	2.63405	3	0.440125	2553.97	2246.42	2586.5	2462.3	3.39134	3	0.0762135	5.71857	2.51565
REVERSE12303	3	2	17.3424	1.72936e-05	4.76211	3.34424	ALPS	Control	Reversed Sequence 12303	776.511	712.553	717.374	735.479	2.86657	3	0.0484258	2499.85	2610.47	2268.54	2459.62	3.39087	3	0.0709372	3.34424	1.74168
Q8NEV8	6	1	26.8733	0.0358208	1.44586	1.14332	ALPS	Control	Exophilin-5 OS=Homo sapiens GN=EXPH5 PE=1 SV=3	2144.22	2101.75	2202.25	2149.41	3.33232	3	0.0234709	2263.65	2541.11	2567.6	2457.45	3.39049	3	0.0685109	1.14332	0.193226
P11216	16	5	92.5419	0.224832	0.648141	1.1906	ALPS	Control	Glycogen phosphorylase, brain form OS=Homo sapiens GN=PYGB PE=1 SV=5	1978.71	1707.61	2445.17	2043.83	3.31044	3	0.182533	2473.73	2123.07	2703.36	2433.39	3.38621	3	0.120098	1.1906	0.25169
Q86YN6;Q86YN6-2;Q86YN6-3;Q86YN6-4;Q86YN6-5;Q86YN6-6	4	2	16.547	0.0107652	1.96798	20.2977	ALPS	Control	Peroxisome proliferator-activated receptor gamma coactivator 1-beta OS=Homo sapiens GN=PPARGC1B PE=1 SV=2	283.665	26.8551	48.9184	119.813	2.0785	3	1.18792	3171.25	2857.37	1267.15	2431.92	3.38595	3	0.419776	20.2977	4.34324
REVERSE39075	3	1	17.8466	0.125003	0.903078	2.43583	Control	ALPS	Reversed Sequence 39075	5708.71	8157.03	3883.41	5916.38	3.77206	3	0.362445	874.245	5462.23	950.224	2428.9	3.38541	3	1.08165	0.410538	-1.28441
P10909-4;E5RG36;E5RGB0;E5RH61;E5RJZ5;E7ERK6;E7ETB4;H0YAS8;H0YC35;H0YLK8;P10909;P10909-2;P10909-3;P10909-5	13	7	90.8806	0.11839	0.926684	1.41824	ALPS	Control	Isoform 4 of Clusterin OS=Homo sapiens GN=CLU	1694.19	1571.73	1862.52	1709.48	3.23286	3	0.0854045	2036.96	3233.59	2002.82	2424.46	3.38461	3	0.289112	1.41824	0.504101
P52907;A0A0D9SET8	9	3	55.5249	0.000156269	3.80613	1.79079	ALPS	Control	F-actin-capping protein subunit alpha-1 OS=Homo sapiens GN=CAPZA1 PE=1 SV=3	1422.33	1278.34	1354.26	1351.64	3.13086	3	0.0532905	2403.24	2548.19	2310.1	2420.51	3.38391	3	0.0495684	1.79079	0.840596
Q8NFY4;Q8NFY4-2;Q8NFY4-3;Q8NFY4-4;Q8NFY4-5;Q8NFY4-6	4	1	19.1218	0.000364081	3.4388	6.19138	ALPS	Control	Semaphorin-6D OS=Homo sapiens GN=SEMA6D PE=1 SV=1	435.158	281.724	449.965	388.949	2.58989	3	0.239502	2716.64	2172.36	2335.4	2408.13	3.38168	3	0.115996	6.19138	2.63026
Q13201;E7EPG1;Q13201-2	44	39	283.026	0.0435507	1.361	2.10944	Control	ALPS	Multimerin-1 OS=Homo sapiens GN=MMRN1 PE=1 SV=3	5358.1	4789.03	5047.62	5064.92	3.70457	3	0.0562557	1289.73	2798.8	3114.71	2401.08	3.38041	3	0.406206	0.47406	-1.07686
Q7Z570;A0A087X014	6	1	23.743	0.264216	0.578041	1.41009	ALPS	Control	Zinc finger protein 804A OS=Homo sapiens GN=ZNF804A PE=2 SV=3	2231.68	1625.42	1207.38	1688.16	3.22741	3	0.305078	2436.98	1605.08	3099.3	2380.45	3.37666	3	0.314526	1.41009	0.495784
P12955;P12955-2;P12955-3	2	1	9.2167	7.76586e-06	5.10981	3.00232	Control	ALPS	Xaa-Pro dipeptidase OS=Homo sapiens GN=PEPD PE=1 SV=3	7226.16	6646.86	7340.8	7071.27	3.8495	3	0.0526065	2374.98	2427.67	2263.17	2355.27	3.37204	3	0.0356659	0.333076	-1.58608
Q14019;H3BT58	11	9	74.8489	0.00140873	2.85117	4.23717	ALPS	Control	Coactosin-like protein OS=Homo sapiens GN=COTL1 PE=1 SV=3	374.863	620.785	667.738	554.462	2.74387	3	0.283697	2372.64	2155.65	2519.76	2349.35	3.37095	3	0.0779644	4.23717	2.0831
Q86YW5;Q86YW5-2	3	2	32.3939	0.0172123	1.76416	1.34792	ALPS	Control	Trem-like transcript 1 protein OS=Homo sapiens GN=TREML1 PE=1 SV=2	1754.54	1524.18	1913.51	1730.75	3.23823	3	0.113103	2330.28	2177.29	2491.12	2332.9	3.3679	3	0.067269	1.34792	0.430731
P52209;K7EM49;K7EMN2;K7EPF6;P52209-2	10	5	47.5891	0.000196787	3.706	2.77722	ALPS	Control	6-phosphogluconate dehydrogenase, decarboxylating OS=Homo sapiens GN=PGD PE=1 SV=3	901.655	794.031	812.786	836.158	2.92229	3	0.068758	2600.23	2059.54	2306.82	2322.19	3.3659	3	0.116559	2.77722	1.47364
J3QTR3;B4DV12;F5GXK7;F5GYU3;F5GZ39;F5H265;F5H2Z3;F5H388;F5H6Q2;F5H747;J3QKN0;J3QS39;J3QSA3;M0R1V7;P0CG47;P0CG48;P62979;P62987;Q49A90;Q5PY61;Q96C32	5	5	42.8874	4.27402e-05	4.36916	2.55091	ALPS	Control	Ubiquitin-40S ribosomal protein S27a (Fragment) OS=Homo sapiens GN=RPS27A PE=1 SV=1	952.526	881.523	895.752	909.934	2.95901	3	0.0412845	2277.22	2174.96	2511.3	2321.16	3.36571	3	0.0742818	2.55091	1.35101
Q13418;A0A087WWY6;A0A0A0MTH3;Q13418-2;Q13418-3	32	26	171.194	0.00223677	2.65038	1.62395	Control	ALPS	Integrin-linked protein kinase OS=Homo sapiens GN=ILK PE=1 SV=2	3436.28	4020.95	3787.39	3748.2	3.57382	3	0.0785173	2254.43	2126.86	2542.93	2308.07	3.36325	3	0.0923522	0.615781	-0.699511
Q9BRR0;Q9BRR0-2	2	1	9.9115	0.074582	1.12737	1.34051	Control	ALPS	Zinc finger protein with KRAB and SCAN domains 3 OS=Homo sapiens GN=ZKSCAN3 PE=1 SV=2	2804.92	3498.59	2896.92	3066.81	3.48669	3	0.122848	2027.76	2786.05	2049.55	2287.79	3.35942	3	0.188674	0.745982	-0.422787
REVERSE18217	1	1	5.128	0.427888	0.36867	2065.43	ALPS	Control	Reversed Sequence 18217		1.10235		1.10235	0.0423212	1				2276.84	2276.84	3.35733	1		2065.43	11.0122
Q4G176	6	5	17.3158	0.000111341	3.95335	2.17496	Control	ALPS	Acyl-CoA synthetase family member 3, mitochondrial OS=Homo sapiens GN=ACSF3 PE=1 SV=3	4733.34	4549.9	5370.81	4884.68	3.68884	3	0.088209	2215.36	2294.84	2227.43	2245.88	3.35139	3	0.0190711	0.459779	-1.12099
REVERSE9711	2	1	8.5556	0.226696	0.644556	1.10315	ALPS	Control	Reversed Sequence 9711	1949.38	2007.69	2114.88	2023.99	3.30621	3	0.0414744	2114.97	2515.97	2067.32	2232.75	3.34884	3	0.110368	1.10315	0.141625
Q5H9U9-2;Q5H9U9	6	1	25.3148	0.0910341	1.0408	7.04901	ALPS	Control	Isoform 2 of Probable ATP-dependent RNA helicase DDX60-like OS=Homo sapiens GN=DDX60L	70.1496	426.678	449.028	315.285	2.4987	3	0.674271	531.399	1797.11	4338.83	2222.45	3.34683	3	0.872474	7.04901	2.81742
Q9ULV0	3	1	10.3537	0.660821	0.179916	3.19911	ALPS	Control	Unconventional myosin-Vb OS=Homo sapiens GN=MYO5B PE=1 SV=3	837.399	343.025	197.974	459.466	2.66225	3	0.729627	596.979	3812.66		2204.82	3.34337	2	1.0313	4.79866	2.26263
Q86YA3;Q86YA3-2;Q86YA3-7	8	1	29.4316	0.902066	0.0447617	1.09935	Control	ALPS	Protein ZGRF1 OS=Homo sapiens GN=ZGRF1 PE=1 SV=3	863.397	3526.56	2821.56	2403.84	3.38091	3	0.574018	1948.98	2050.51	2560.33	2186.61	3.33977	3	0.149827	0.909632	-0.136645
Q9UPY3-2;Q9UPY3	3	1	13.1794	0.435629	0.360884	1.23738	Control	ALPS	Isoform 2 of Endoribonuclease Dicer OS=Homo sapiens GN=DICER1	2896.79	2685.4	2527.03	2703.08	3.43186	3	0.0686311	2711.06	66.53	3775.94	2184.51	3.33935	3	0.874311	0.808157	-0.307293
Q86W24	2	1	8.5601	6.53871e-05	4.18451	4.76141	ALPS	Control	NACHT, LRR and PYD domains-containing protein 14 OS=Homo sapiens GN=NLRP14 PE=1 SV=1	518.59	413.532	440.559	457.56	2.66045	3	0.119227	1968.46	2146.91	2420.53	2178.63	3.33818	3	0.104513	4.76141	2.25139
P0DOY3;A0A0B4J231;A0M8Q6;B9A064;P0CG04;P0DOY2	5	3	42.7395	0.383894	0.415789	1.22843	Control	ALPS	Immunoglobulin lambda constant 3 OS=Homo sapiens GN=IGLC3 PE=1 SV=1	3199.75	2508.92	2236.74	2648.47	3.42299	3	0.187445	2774.32	2360.08	1333.55	2155.99	3.33365	3	0.344043	0.81405	-0.29681
REVERSE34577	3	2	12.2432	0.00118497	2.92629	1.3697	ALPS	Control	Reversed Sequence 34577	1626.55	1502.94	1541.98	1557.16	3.19233	3	0.0405791	2096.93	2042.34	2259.24	2132.84	3.32896	3	0.0528979	1.3697	0.45386
P01834	7	6	42.4759	0.151439	0.819762	1.1411	Control	ALPS	Immunoglobulin kappa constant OS=Homo sapiens GN=IGKC PE=1 SV=2	2493.75	2583.71	2176.84	2418.1	3.38347	3	0.0883841	1990.06	2350.48	2016.74	2119.09	3.32615	3	0.0947714	0.876346	-0.190427
P60484-2	2	2	7.8853	0.110239	0.957665	3.10178	ALPS	Control	Isoform alpha of Phosphatidylinositol 3,4,5-trisphosphate 3-phosphatase and dual-specificity protein phosphatase PTEN OS=Homo sapiens GN=PTEN	795.056	664.143	578.339	679.179	2.83198	3	0.160692	1383.2	898.49	4038.31	2106.67	3.3236	3	0.802366	3.10178	1.6331
P07359;A0A0C4DGZ8	12	9	68.7369	0.83116	0.0803156	1.01399	ALPS	Control	Platelet glycoprotein Ib alpha chain OS=Homo sapiens GN=GP1BA PE=1 SV=2	2024.77	2547.46	1650.83	2074.35	3.31688	3	0.217112	1445.33	1316.32	3548.49	2103.38	3.32292	3	0.595786	1.01399	0.0200468
Q9NVU0-3;A0A0C4DH01;Q9NVU0;Q9NVU0-2;Q9NVU0-4;Q9NVU0-5	2	1	13.521	0.0120826	1.91784	1.63904	ALPS	Control	Isoform 3 of DNA-directed RNA polymerase III subunit RPC5 OS=Homo sapiens GN=POLR3E	1267.06	1401.04	1180.39	1282.83	3.10817	3	0.0866584	1794.18	1996.45	2517.21	2102.61	3.32276	3	0.177409	1.63904	0.712854
P55884;C9JZG1;P55884-2	4	3	27.4165	0.0699137	1.15544	1.57115	Control	ALPS	Eukaryotic translation initiation factor 3 subunit B OS=Homo sapiens GN=EIF3B PE=1 SV=3	2576.51	3691.16	3640.46	3302.71	3.51887	3	0.190576	1772.45	1780.33	2753.5	2102.09	3.32265	3	0.268374	0.636475	-0.651825
P20594-2;P20594	3	1	12.6164	0.148667	0.827787	5.30129	ALPS	Control	Isoform Short of Atrial natriuretic peptide receptor 2 OS=Homo sapiens GN=NPR2	1101.99		87.3582	594.674	2.77428	2	1.20646	2432.7	2100.08	1772.3	2101.69	3.32257	3	0.157114	3.53419	1.82138
P62491;H3BMH2;H3BSC1;P57735;P62491-2;Q15907;Q15907-2	17	11	93.9092	0.245671	0.609647	1.12604	Control	ALPS	Ras-related protein Rab-11A OS=Homo sapiens GN=RAB11A PE=1 SV=3	2191.38	2418.84	2449.09	2353.1	3.37164	3	0.0598652	1933.08	2456.21	1879.85	2089.71	3.32009	3	0.152417	0.888066	-0.171261
Q07617	3	2	14.1584	0.214558	0.668455	21.1058	ALPS	Control	Sperm-associated antigen 1 OS=Homo sapiens GN=SPAG1 PE=1 SV=3	206.113	41.6971	48.8087	98.8729	1.99508	3	0.940001	2464.22	40.1011	3756.05	2086.79	3.31948	3	0.904023	21.1058	4.39957
REVERSE37403	3	1	12.1268	0.616768	0.209878	1.05849	Control	ALPS	Reversed Sequence 37403	2390.21	2095.14	2028.59	2171.31	3.33672	3	0.0886396	510.272	2453.16	3190.55	2051.32	3.31203	3	0.67497	0.944739	-0.0820118
K7EM38	67	1	249.803	0.00677034	2.16939	1.30909	Control	ALPS	Actin, cytoplasmic 2 (Fragment) OS=Homo sapiens GN=ACTG1 PE=1 SV=1	2623.86	2760.37	2631.26	2671.83	3.42681	3	0.0287307	1963.51	1911.51	2247.93	2040.98	3.30984	3	0.0887302	0.763889	-0.388565
Q15404;Q15404-2	15	12	113.615	0.314644	0.502181	1.21313	Control	ALPS	Ras suppressor protein 1 OS=Homo sapiens GN=RSU1 PE=1 SV=3	2896.34	2446.03	2032.8	2458.39	3.39065	3	0.175685	2623.71	1849.65	1606.08	2026.48	3.30674	3	0.262209	0.824311	-0.278739
REVERSE35734	1	1	3.9607	0.498431	0.302395	8.6944	ALPS	Control	Reversed Sequence 35734	58.8924	141.879	31.2847	77.3519	1.88847	3	0.74415			2017.59	2017.59	3.30483	1		26.0832	4.70505
REVERSE30886	2	2	9.5197	0.344398	0.46294	54.4585	ALPS	Control	Reversed Sequence 30886	23.7633	84.9006	2.46571	37.0432	1.56871	3	1.15519	3412.17	2637.5	2.27412	2017.32	3.30477	3	0.886101	54.4585	5.76709
O95810	28	21	151.376	0.0963756	1.01603	1.79118	Control	ALPS	Caveolae-associated protein 2 OS=Homo sapiens GN=CAVIN2 PE=1 SV=3	4421.08	3132.36	3249.59	3601.01	3.55642	3	0.197894	3237.36	1321.51	1472.37	2010.42	3.30329	3	0.52986	0.558293	-0.840907
Q9ULV4-3;B4E3S0;F8VRE9;F8VSA4;F8VTT6;F8VUX3;F8VV53;F8VVB7;F8W1H8;H0YHL7;Q9ULV4;Q9ULV4-2	17	15	119.386	0.0230671	1.63701	1.38097	Control	ALPS	Isoform 3 of Coronin-1C OS=Homo sapiens GN=CORO1C	3152.89	2709.4	2460.19	2774.16	3.44313	3	0.126474	2198.73	1995.33	1832.5	2008.85	3.30295	3	0.0913408	0.724129	-0.465681
P55072;C9IZA5;C9JUP7	21	16	123.968	0.0682238	1.16606	1.35431	ALPS	Control	Transitional endoplasmic reticulum ATPase OS=Homo sapiens GN=VCP PE=1 SV=4	1566.23	1293.97	1542.99	1467.73	3.16665	3	0.102833	2379.73	1674.35	1909.2	1987.76	3.29836	3	0.180701	1.35431	0.437555
P35580;E7ERA5;P35580-2;P35580-3;P35580-4;P35580-5	43	5	299.007	0.360273	0.443369	1.34264	Control	ALPS	Myosin-10 OS=Homo sapiens GN=MYH10 PE=1 SV=3	2162.38	3237.6	2585.48	2661.82	3.42518	3	0.203492	2571.15	2521.84	854.604	1982.53	3.29722	3	0.492867	0.744803	-0.42507
Q8TC44-2;Q8TC44	1	1	4.0283	0.324791	0.488396	1.04498	ALPS	Control	Isoform 2 of POC1 centriolar protein homolog B OS=Homo sapiens GN=POC1B	1785.03	1984.19	1875.25	1881.49	3.2745	3	0.0530048	1870.5	1998	2029.85	1966.12	3.29361	3	0.0428874	1.04498	0.0634752
REVERSE6749	2	2	7.6737	0.88658	0.0522819	1.3053	ALPS	Control	Reversed Sequence 6749	1664.48	1307.14	1514.76	1495.46	3.17478	3	0.119997	1987.97	3527.62	340.47	1952.02	3.29048	3	0.816528	1.3053	0.384376
REVERSE74455	1	1	9.6182	0.00250425	2.60132	1.76742	ALPS	Control	Reversed Sequence 74455	1273.86	1041.75	989.647	1101.75	3.04208	3	0.137338	1837.87	1924.98	2078.95	1947.26	3.28942	3	0.0626893	1.76742	0.821649
G3V1N2	26	1	144.462	1.69586e-05	4.77061	2.8954	ALPS	Control	HCG1745306, isoform CRA_a OS=Homo sapiens GN=HBA2 PE=1 SV=1	691.647	684.892	640.912	672.484	2.82768	3	0.0409666	2086.71	1846.48	1908.15	1947.11	3.28939	3	0.0640761	2.8954	1.53376
Q14766-4;C9JD84;C9JDW2;E7EV71;E9PKW1;H0YC99;H0YCX6;H7BZ76;H7C0I7;H7C2H7;H7C4L5;Q14766;Q14766-2;Q14766-3;Q14766-5;Q9NS15;Q9NS15-2	20	15	142.262	0.000172872	3.76228	2.05501	ALPS	Control	Isoform 4 of Latent-transforming growth factor beta-binding protein 1 OS=Homo sapiens GN=LTBP1	959.982	864.676	1006.32	943.661	2.97482	3	0.0765325	1847.66	2041.52	1928.52	1939.23	3.28763	3	0.0502121	2.05501	1.03915
REVERSE12112	2	1	8.5683	0.570989	0.243372	1.91613	ALPS	Control	Reversed Sequence 12112	638.992	704.883	678.255	674.043	2.82869	3	0.0491763		1978.04	1896.61	1937.33	3.2872	2	0.0297211	2.87419	1.52316
Q12906;K7EKJ9;K7EQ75;Q12906-2;Q12906-3;Q12906-4;Q12906-5;Q12906-6;Q12906-7	5	3	24.9101	0.989955	0.00438464	1.00056	ALPS	Control	Interleukin enhancer-binding factor 3 OS=Homo sapiens GN=ILF3 PE=1 SV=3	2017.47	1901.59	1882.86	1933.97	3.28645	3	0.037702	1914.58	1865.46	2025.11	1935.05	3.28669	3	0.0422567	1.00056	0.000802809
O15438-4;O15438;O15438-2;O15438-3;O15438-5	2	1	8.566	0.00363441	2.43957	1.61057	ALPS	Control	Isoform 4 of Canalicular multispecific organic anion transporter 2 OS=Homo sapiens GN=ABCC3	1270.3	1147.17	1179.81	1199.09	3.07885	3	0.0531982	2075.33	2051.21	1667.15	1931.23	3.28583	3	0.118587	1.61057	0.687575
REVERSE24051	5	1	21.0013	0.0080858	2.09228	946.94	ALPS	Control	Reversed Sequence 24051	0.170039		5.93238	3.05121	0.484472	2	1.3354	1605.81	4064.33	108.48	1926.21	3.2847	3	1.0369	631.293	9.30217
P26447	6	6	45.3503	0.053134	1.27463	6.213	ALPS	Control	Protein S100-A4 OS=Homo sapiens GN=S100A4 PE=1 SV=1	423.266	35.6926	466.343	308.434	2.48916	3	0.768984	1887.46	1662.23	2199.2	1916.3	3.28246	3	0.140713	6.213	2.63529
REVERSE20710	3	2	12.5483	0.00085846	3.06628	1.56839	Control	ALPS	Reversed Sequence 20710	3224.68	3027.29	2750.92	3000.96	3.47726	3	0.0792987	1844.86	1970.04	1925.3	1913.4	3.28181	3	0.0331527	0.637595	-0.649289
P08238;Q58FF7	20	4	119.276	6.77132e-07	6.16933	3.6983	ALPS	Control	Heat shock protein HSP 90-beta OS=Homo sapiens GN=HSP90AB1 PE=1 SV=4	492.766	529.515	516.696	512.993	2.71011	3	0.0363599	1896.85	1859.93	1934.81	1897.2	3.27811	3	0.0197366	3.6983	1.88686
P13645	11	8	62.4494	0.575005	0.240328	3.61511	ALPS	Control	Keratin, type I cytoskeletal 10 OS=Homo sapiens GN=KRT10 PE=1 SV=6	474.116	562.494	537.234	524.614	2.71984	3	0.0867688	308.511	459.864	4921.24	1896.54	3.27796	3	1.38176	3.61511	1.85404
P27348;E9PG15	16	2	83.7062	0.00263868	2.57861	1.57104	ALPS	Control	14-3-3 protein theta OS=Homo sapiens GN=YWHAQ PE=1 SV=1	1307.34	1089.62	1200.05	1199.01	3.07882	3	0.0907959	1997.14	1730.03	1923.91	1883.69	3.27501	3	0.0732716	1.57104	0.651724
A4FU69;A4FU69-3	6	2	27.5257	0.0161616	1.79152	1.71752	Control	ALPS	EF-hand calcium-binding domain-containing protein 5 OS=Homo sapiens GN=EFCAB5 PE=1 SV=3	3485.08	2924.33	3282.4	3230.61	3.50928	3	0.0878905	1518.34	1767.39	2357.18	1880.97	3.27438	3	0.22903	0.582234	-0.78033
Q15084-3;Q15084;Q15084-2;Q15084-4;Q15084-5	14	10	65.4479	0.0247228	1.6069	1.6342	ALPS	Control	Isoform 3 of Protein disulfide-isomerase A6 OS=Homo sapiens GN=PDIA6	1018.04	1267.14	1151.08	1145.42	3.05896	3	0.108823	2224.98	1921.43	1469.13	1871.85	3.27227	3	0.203198	1.6342	0.708587
Q96JH7	8	2	34.8307	0.483382	0.31571	1.11572	ALPS	Control	Deubiquitinating protein VCIP135 OS=Homo sapiens GN=VCPIP1 PE=1 SV=2	1442.94	1643.51	1915	1667.15	3.22197	3	0.14211	1506.58	1887.93	2185.7	1860.07	3.26953	3	0.183013	1.11572	0.157976
P68431;K7ES00	7	3	32.2622	0.0318225	1.49727	1.6334	ALPS	Control	Histone H3.1 OS=Homo sapiens GN=HIST1H3A PE=1 SV=2	1140.77	1203.55	1058.35	1134.22	3.0547	3	0.0642007	2144.46	2041.49	1371.98	1852.64	3.26779	3	0.2264	1.6334	0.707881
O14827;D6RAS9	3	1	18.6551	0.0702752	1.1532	1.23049	Control	ALPS	Ras-specific guanine nucleotide-releasing factor 2 OS=Homo sapiens GN=RASGRF2 PE=1 SV=2	2255.07	2349.61	2231.13	2278.6	3.35767	3	0.0274932	1559.24	1912.31	2083.79	1851.78	3.26759	3	0.144434	0.812684	-0.299234
P48735;H0YL11;P48735-2	13	12	82.6535	0.517853	0.285793	1.08452	ALPS	Control	Isocitrate dehydrogenase [NADP], mitochondrial OS=Homo sapiens GN=IDH2 PE=1 SV=2	1267.77	1889.01	1963.6	1706.79	3.23218	3	0.22383	1800.98	1866.72	1885.46	1851.06	3.26742	3	0.0239681	1.08452	0.117061
P05067;A0A0A0MRG2;E9PG40;H7C0V9;P05067-10;P05067-11;P05067-2;P05067-3;P05067-4;P05067-5;P05067-6;P05067-7;P05067-8;P05067-9	4	2	29.2274	0.00302987	2.51858	5.7024	ALPS	Control	Amyloid-beta A4 protein OS=Homo sapiens GN=APP PE=1 SV=3	190.719	393.485	387.505	323.903	2.51041	3	0.356215	2386.48	1611.81	1542.78	1847.03	3.26647	3	0.253628	5.7024	2.51157
Q15365	7	3	43.2827	0.000482946	3.3161	2.21807	ALPS	Control	Poly(rC)-binding protein 1 OS=Homo sapiens GN=PCBP1 PE=1 SV=2	938.174	773.049	769.675	826.966	2.91749	3	0.116479	1740.54	1984.23	1778.04	1834.27	3.26346	3	0.0715356	2.21807	1.14931
P10124	1	1	6.8526	0.00308234	2.51112	222.047	ALPS	Control	Serglycin OS=Homo sapiens GN=SRGN PE=1 SV=3	0.404985	7.63245	16.6302	8.22253	0.915006	3	0.988585	1822.5	1608.25	2046.6	1825.79	3.26145	3	0.120055	222.047	7.79472
P00918;E5RID5;E5RK37	4	3	21.6633	0.0236911	1.62542	1.44705	ALPS	Control	Carbonic anhydrase 2 OS=Homo sapiens GN=CA2 PE=1 SV=2	1347.02	1141.52	1280.22	1256.25	3.09908	3	0.0834407	1829.88	1532.91	2090.78	1817.85	3.25956	3	0.15355	1.44705	0.533112
P30041	22	19	111.632	0.00961918	2.01686	1.48416	Control	ALPS	Peroxiredoxin-6 OS=Homo sapiens GN=PRDX6 PE=1 SV=3	2723.24	2604.25	2754.42	2693.97	3.43039	3	0.0294161	1875.17	1532.71	2037.56	1815.15	3.25891	3	0.141985	0.673781	-0.569648
P46939;P46939-2	13	2	57.4747	0.648152	0.188323	1.03226	Control	ALPS	Utrophin OS=Homo sapiens GN=UTRN PE=1 SV=2	2041.35	1709.31	1851.09	1867.25	3.2712	3	0.0892273	1799.28	1708.1	1919.29	1808.89	3.25741	3	0.0585576	0.968746	-0.0458103
Q92686	1	1	6.6854	0.903269	0.0441831	1.17611	Control	ALPS	Neurogranin OS=Homo sapiens GN=NRGN PE=1 SV=1	4.28143	1.92791	4242.83	1416.35	3.15117	3	1.72825	3607.66		5.11821	1806.39	3.25681	2	1.41021	1.27539	0.350934
O15550;A0A087WUN6	2	1	15.3982	0.128063	0.892577	101.375	ALPS	Control	Lysine-specific demethylase 6A OS=Homo sapiens GN=KDM6A PE=1 SV=2	50.2052	2.73309		26.4691	1.42274	2	1.26819	2893.7	2465.14	7.80062	1788.88	3.25258	3	0.87053	67.5836	6.0786
REVERSE28762	3	2	12.7132	0.0968796	1.01377	1.15285	ALPS	Control	Reversed Sequence 28762	1731.91	1528.3	1391.97	1550.72	3.19053	3	0.110318	1848.09	1708.53	1806.62	1787.75	3.25231	3	0.0400895	1.15285	0.205201
REVERSE6662	4	2	22.798	0.0235817	1.62742	3.57503	ALPS	Control	Reversed Sequence 6662	676.217	272.994	545.057	498.089	2.69731	3	0.412926	1166.73	1562.02	2613.3	1780.68	3.25059	3	0.419874	3.57503	1.83795
P63000;J3KSC4;J3QLK0;P63000-2	15	1	84.192	0.067642	1.16978	1.20793	ALPS	Control	Ras-related C3 botulinum toxin substrate 1 OS=Homo sapiens GN=RAC1 PE=1 SV=1	1396.18	1376.48	1647.99	1473.55	3.16836	3	0.10274	1623.63	1787.41	1928.8	1779.95	3.25041	3	0.0858031	1.20793	0.272538
Q9NSV4;Q9NSV4-1;Q9NSV4-2;Q9NSV4-4;Q9NSV4-5;Q9NSV4-6;Q9NSV4-7	10	2	45.4568	0.912928	0.0395636	1.02192	ALPS	Control	Protein diaphanous homolog 3 OS=Homo sapiens GN=DIAPH3 PE=1 SV=4	1585.19	1969.93	1663.62	1739.58	3.24044	3	0.116871	1455.64	1767.14	2110.35	1777.71	3.24986	3	0.184215	1.02192	0.0312796
REVERSE12060	2	1	8.8344	0.0687376	1.16281	1.24909	ALPS	Control	Reversed Sequence 12060	1482.69	1437.92	1347.51	1422.71	3.15312	3	0.0484035	1769.03	1527.35	2034.89	1777.09	3.24971	3	0.142857	1.24909	0.320875
P00491;G3V5M2	7	6	46.1898	0.771495	0.112667	1.06218	ALPS	Control	Purine nucleoside phosphorylase OS=Homo sapiens GN=PNP PE=1 SV=2	1054.35	2084.83	1838.33	1659.17	3.21989	3	0.324318	2262.06	1656	1368.94	1762.33	3.24609	3	0.258725	1.06218	0.0870247
Q7Z4V0;Q7Z4V0-2;Q7Z4V0-3	2	1	17.2694	0.0131925	1.87967	17.8961	ALPS	Control	Zinc finger protein 438 OS=Homo sapiens GN=ZNF438 PE=1 SV=1	93.3052	121.361	80.7137	98.4599	1.99326	3	0.211335	926.635	532.704	3826.8	1762.05	3.24602	3	1.02094	17.8961	4.16157
P78417;P78417-2;P78417-3;Q5TA02	8	7	45.0519	0.291508	0.535349	1.56244	Control	ALPS	Glutathione S-transferase omega-1 OS=Homo sapiens GN=GSTO1 PE=1 SV=2	2858.72	2685.4	2630.67	2724.93	3.43536	3	0.0436914	2793.69	2027.37	411.017	1744.03	3.24155	3	0.697435	0.640026	-0.643798
P16109;F6VVT6;Q5R341;Q5R342;Q5R345;Q5R349	10	7	67.5874	0.00456317	2.34073	1.18406	ALPS	Control	P-selectin OS=Homo sapiens GN=SELP PE=1 SV=3	1552.63	1417.63	1435.47	1468.58	3.1669	3	0.0499372	1713.27	1760.79	1742.57	1738.88	3.24027	3	0.0137893	1.18406	0.243737
Q8TDB8;P11169;Q8TDB8-2;Q8TDB8-3;Q8TDB8-4;Q8TDB8-5	13	10	53.373	0.348429	0.457885	1.48425	Control	ALPS	Solute carrier family 2, facilitated glucose transporter member 14 OS=Homo sapiens GN=SLC2A14 PE=2 SV=1	1586.09	3061.23	3067.07	2571.47	3.41018	3	0.33186	2259.36	2265.19	672.955	1732.5	3.23867	3	0.529638	0.673741	-0.569734
P61158;A0A0A0MTI9;B4DXW1;C9IZN3;F8WDR7;F8WE84;F8WEW2;H7C4J1;Q9C0K3;Q9P1U1;Q9P1U1-2;Q9P1U1-3	20	17	111.934	0.0162352	1.78954	1.17516	ALPS	Control	Actin-related protein 3 OS=Homo sapiens GN=ACTR3 PE=1 SV=3	1496.66	1485.59	1440.3	1474.18	3.16855	3	0.0202556	1685.79	1646.07	1865.32	1732.39	3.23865	3	0.0674317	1.17516	0.232852
REVERSE3469	4	2	17.64	0.848413	0.0713925	1.00657	Control	ALPS	Reversed Sequence 3469	1775.61	1727.07	1728.51	1743.73	3.24148	3	0.0158386	1391.93	1502.68	2302.44	1732.35	3.23864	3	0.286782	0.993475	-0.00944469
P33241;E7EMG9;E9PBD8;P33241-2;P33241-3	3	2	15.5991	0.000761806	3.11816	5.05888	ALPS	Control	Lymphocyte-specific protein 1 OS=Homo sapiens GN=LSP1 PE=1 SV=1	238.59	433.841	351.503	341.311	2.53315	3	0.287197	1619.55	1736.41	1824	1726.65	3.23721	3	0.0594038	5.05888	2.33882
P18669;Q8N0Y7	5	2	34.9099	0.00428674	2.36787	2.0542	ALPS	Control	Phosphoglycerate mutase 1 OS=Homo sapiens GN=PGAM1 PE=1 SV=2	653.667	886.863	958.03	832.853	2.92057	3	0.191159	1565.02	1745.5	1822.03	1710.85	3.23321	3	0.0771306	2.0542	1.03858
REVERSE22566	3	2	15.7423	0.476704	0.321751	1.11798	Control	ALPS	Reversed Sequence 22566	2244.06	1782.49	1685.86	1904.14	3.2797	3	0.156669	1363.33	1651.73	2094.51	1703.19	3.23126	3	0.216241	0.894468	-0.160897
REVERSE39631	3	1	13.6597	0.528214	0.27719	1.15283	ALPS	Control	Reversed Sequence 39631	1410.44	1413.29	1563.76	1462.5	3.16509	3	0.0599689	1255.14	1588.36	2214.54	1686.01	3.22686	3	0.288904	1.15283	0.205184
Q7Z402	1	1	9.4118	0.535253	0.271441	1.21565	Control	ALPS	Transmembrane channel-like protein 7 OS=Homo sapiens GN=TMC7 PE=1 SV=1	2826.65	1911.99	1396.07	2044.9	3.31067	3	0.354291	2614.31	1371.11	1061.02	1682.15	3.22586	3	0.488679	0.822605	-0.281728
P07237;H0Y3Z3;H7BZ94;I3L0S0;I3L312;I3L398;I3L3U6;I3L4M2;I3NI03	20	16	104.237	0.00979479	2.009	2.19581	ALPS	Control	Protein disulfide-isomerase OS=Homo sapiens GN=P4HB PE=1 SV=3	637.152	786.072	873.628	765.617	2.88401	3	0.156158	1895.23	1900.03	1248.18	1681.15	3.22561	3	0.223042	2.19581	1.13475
P14625;A0A1W2PRR1;H0YIV0;Q58FF3;Q96GW1	30	22	182.093	0.0344302	1.46306	1.26091	ALPS	Control	Endoplasmin OS=Homo sapiens GN=HSP90B1 PE=1 SV=1	1449.9	1305.77	1234.59	1330.09	3.12388	3	0.0824713	1713.98	1501.96	1815.41	1677.12	3.22456	3	0.0953667	1.26091	0.334466
P61978;P61978-2;P61978-3;Q5T6W2;S4R359	5	3	33.7223	0.000197545	3.70433	10.0634	ALPS	Control	Heterogeneous nuclear ribonucleoprotein K OS=Homo sapiens GN=HNRNPK PE=1 SV=1	152.051	145.403	202.098	166.517	2.22146	3	0.186121	2006.95	1246.96	1773.26	1675.72	3.2242	3	0.232301	10.0634	3.33104
Q8NF91-10;F5GXQ8;Q8NF91-5;Q8NF91-6	28	6	136.651	0.16558	0.780992	1.69958	ALPS	Control	Isoform 10 of Nesprin-1 OS=Homo sapiens GN=SYNE1	682.991	456.61	1812.28	983.959	2.99298	3	0.738058	1841.13	1683.32	1492.51	1672.32	3.22332	3	0.104388	1.69958	0.765179
REVERSE30349	5	2	24.9029	0.0345561	1.46147	2.54886	Control	ALPS	Reversed Sequence 30349	2298.25	5233.11	5252.99	4261.45	3.62956	3	0.398975	1670.6	1607.65	1737.46	1671.9	3.22321	3	0.0388265	0.392332	-1.34985
REVERSE17605	3	2	12.151	0.112628	0.948355	1.27827	Control	ALPS	Reversed Sequence 17605	2427.27	2014.16	1956.24	2132.56	3.3289	3	0.120449	1965.46	1668.57	1370.92	1668.32	3.22228	3	0.178188	0.782308	-0.354191
P42704;A0A0C4DG06;B8ZZ38;C9JCA9	8	2	35.5289	0.000119805	3.92152	2.08485	Control	ALPS	Leucine-rich PPR motif-containing protein, mitochondrial OS=Homo sapiens GN=LRPPRC PE=1 SV=3	3313.54	3434.57	3626.94	3458.35	3.53887	3	0.0456997	1544.56	1645.96	1785.89	1658.8	3.21979	3	0.0730507	0.479651	-1.05994
REVERSE21025	2	1	13.8299	0.433689	0.362821	1.02628	Control	ALPS	Reversed Sequence 21025	1099.4	1089.39	1214.66	1134.48	3.0548	3	0.0613651	1238.74	2077.55		1658.14	3.21962	2	0.357708	1.46158	0.547532
O75369;E7EN95;O75369-2;O75369-3;O75369-4;O75369-5;O75369-6;O75369-7;O75369-8;O75369-9	37	5	216.326	0.00159017	2.79856	1.71693	Control	ALPS	Filamin-B OS=Homo sapiens GN=FLNB PE=1 SV=2	2975.19	2638.18	2852.74	2822.04	3.45056	3	0.0604499	1490.9	1599.45	1840.61	1643.66	3.21581	3	0.108902	0.582436	-0.77983
Q9NZN3;Q9NZN3-2	8	4	56.7809	0.0283061	1.54812	2.233	ALPS	Control	EH domain-containing protein 3 OS=Homo sapiens GN=EHD3 PE=1 SV=2	902.286	614.84	685.388	734.172	2.8658	3	0.204044	1131.42	1523.55	2263.24	1639.4	3.21469	3	0.350574	2.233	1.15898
P09104	7	1	40.0731	0.00972773	2.01199	3.00992	Control	ALPS	Gamma-enolase OS=Homo sapiens GN=ENO2 PE=1 SV=3	4978.92	5171.39	4625.41	4925.24	3.69243	3	0.056224	2037	1926.29	945.721	1636.34	3.21387	3	0.367069	0.332235	-1.58972
REVERSE53680	2	2	8.6343	0.018304	1.73745	2.72484	ALPS	Control	Reversed Sequence 53680	359.078	632.499	806.442	599.34	2.77767	3	0.376277	1350.86	1501.28	2047.16	1633.1	3.21301	3	0.22435	2.72484	1.44617
O14672;O14672-2	9	5	48.2146	0.592054	0.227639	1.10242	Control	ALPS	Disintegrin and metalloproteinase domain-containing protein 10 OS=Homo sapiens GN=ADAM10 PE=1 SV=1	1579.28	2056.12	1764.61	1800	3.25527	3	0.133546	1582.84	2627.79	687.703	1632.77	3.21293	3	0.594696	0.907095	-0.140674
REVERSE4306	9	4	35.8903	0.0354948	1.44984	2.04104	ALPS	Control	Reversed Sequence 4306	1070.26	478.713	844.748	797.908	2.90195	3	0.374159	1604.48	1792.82	1488.4	1628.57	3.21181	3	0.0943386	2.04104	1.02931
Q5SRN5;A0A1W2PS24;P01893;P04439;P05534;P16188;P30447;Q5SRN7	21	1	124.669	2.94259e-06	5.53127	22.1018	ALPS	Control	HLA class I histocompatibility antigen, A-3 alpha chain OS=Homo sapiens GN=HLA-A PE=1 SV=2	64.9776	85.0167	70.767	73.5871	1.8668	3	0.140146	1609.8	1575.29	1694.13	1626.41	3.21123	3	0.0375882	22.1018	4.46609
Q08043;A0A087WSZ2	28	4	161.608	0.00126743	2.89708	1.77884	Control	ALPS	Alpha-actinin-3 OS=Homo sapiens GN=ACTN3 PE=1 SV=2	2766.54	2918.71	2989.01	2891.42	3.46111	3	0.0393306	1658.76	1423.53	1794.06	1625.45	3.21097	3	0.11535	0.562163	-0.830939
Q9Y624;A0A087WY82;Q9Y624-2	4	1	23.0567	0.552393	0.257752	1.28666	ALPS	Control	Junctional adhesion molecule A OS=Homo sapiens GN=F11R PE=1 SV=1	1972.7	366.035	1428.47	1255.74	3.0989	3	0.650728	817.136	1870.16	2159.81	1615.7	3.20836	3	0.43732	1.28666	0.363626
P06744;A0A0A0MTS2;A0A0J9YX90;A0A0J9YXP8;A0A0J9YYH3;K7ENA0;K7EPY4;K7EQ48;K7ERC6;P06744-2	7	5	48.2194	0.0731267	1.13592	1.68637	ALPS	Control	Glucose-6-phosphate isomerase OS=Homo sapiens GN=GPI PE=1 SV=4	1199.69	843.406	830.992	958.03	2.98138	3	0.218551	1605.69	1150.46	2090.63	1615.59	3.20833	3	0.291015	1.68637	0.753921
P0DP23;E7EMB3;E7ETZ0;F8WBR5;G3V361;G3V479;H0Y7A7;M0QZ52;P0DP24;P0DP25;Q96HY3	11	8	42.1545	0.262841	0.580308	1.22932	ALPS	Control	Calmodulin-1 OS=Homo sapiens GN=CALM1 PE=1 SV=1	1467.7	1182.12	1286.23	1312.02	3.11794	3	0.110155	1868.63	1214.66	1755.37	1612.89	3.2076	3	0.216685	1.22932	0.297856
Q5VZ46;Q5VZ46-2	5	5	23.3246	0.0122271	1.91268	2.18373	Control	ALPS	Uncharacterized protein KIAA1614 OS=Homo sapiens GN=KIAA1614 PE=2 SV=3	2580.16	4071.61	3911.71	3521.16	3.54669	3	0.232548	1383.98	1511.76	1941.62	1612.45	3.20749	3	0.181176	0.457932	-1.1268
REVERSE6063	4	1	29.4666	0.582889	0.234414	1.12787	ALPS	Control	Reversed Sequence 6063	1609.28	1323.02	1354.29	1428.87	3.15499	3	0.109895	1158.99	1726.04	1949.7	1611.58	3.20725	3	0.252915	1.12787	0.173601
P60953;P60953-1;Q5JYX0	12	8	67.4646	0.987934	0.00527186	1.03533	ALPS	Control	Cell division control protein 42 homolog OS=Homo sapiens GN=CDC42 PE=1 SV=2	1501.15	1650.3	1514.55	1555.33	3.19182	3	0.0530538	1893.35	1026.83	1910.68	1610.29	3.2069	3	0.313833	1.03533	0.0500929
P11413;E7EM57;E7EUI8;E9PD92;P11413-2;P11413-3	11	7	63.0337	7.71491e-05	4.11267	3.92569	ALPS	Control	Glucose-6-phosphate 1-dehydrogenase OS=Homo sapiens GN=G6PD PE=1 SV=4	395.541	367.208	463.594	408.781	2.61149	3	0.121185	1750.64	1504.94	1558.66	1604.75	3.20541	3	0.0804947	3.92569	1.97295
Q9UDY2;A0A1B0GTW1;Q9UDY2-2;Q9UDY2-3;Q9UDY2-4;Q9UDY2-5;Q9UDY2-6;Q9UDY2-7	11	7	52.2083	0.045135	1.34549	2.781	Control	ALPS	Tight junction protein ZO-2 OS=Homo sapiens GN=TJP2 PE=1 SV=2	3519.06	2579.14	7254.17	4450.79	3.64844	3	0.555601	1666.82	1856.36	1278.1	1600.43	3.20424	3	0.184195	0.359583	-1.4756
P20585	1	1	4.3641	0.0192827	1.71483	210.618	ALPS	Control	DNA mismatch repair protein Msh3 OS=Homo sapiens GN=MSH3 PE=1 SV=4		15.9023	6.81212	11.3572	1.05527	2	0.565961	2113.02	2549.71	121.336	1594.69	3.20268	3	0.811762	140.412	7.13352
Q04917;A2IDB2	20	6	115.669	0.0180907	1.74255	1.77398	ALPS	Control	14-3-3 protein eta OS=Homo sapiens GN=YWHAH PE=1 SV=4	996.468	799.417	887.074	894.319	2.95149	3	0.110391	1739.91	1203.71	1815.88	1586.5	3.20044	3	0.210321	1.77398	0.826987
REVERSE15493	31	11	140.237	0.175837	0.75489	1.31129	Control	ALPS	Reversed Sequence 15493	2427.05	1694.52	2063.81	2061.8	3.31425	3	0.177646	1190.84	1682.58	1843.61	1572.34	3.19655	3	0.216276	0.762608	-0.390987
E7ENT5;E7EV45;Q9ULF5	2	1	5.9161	0.185217	0.732319	2.70254	ALPS	Control	Zinc transporter ZIP10 (Fragment) OS=Homo sapiens GN=SLC39A10 PE=1 SV=1	544.391	647.872	550.33	580.864	2.76407	3	0.100034	1550.75	2656.01	502.665	1569.81	3.19585	3	0.685943	2.70254	1.43432
Q99973;G3V2A4;G3V5X7;H0YIY9;H0YIZ2;Q99973-2	5	1	20.8966	0.652873	0.185171	1.03105	ALPS	Control	Telomerase protein component 1 OS=Homo sapiens GN=TEP1 PE=1 SV=2	1517.99	1559.35	1481.72	1519.69	3.18175	3	0.0255608	1435.51	1532.25	1732.84	1566.87	3.19503	3	0.0967901	1.03105	0.044109
A5YKK6;A5YKK6-2;A5YKK6-3;A5YKK6-4	4	1	17.1292	0.526089	0.278941	1.51664	ALPS	Control	CCR4-NOT transcription complex subunit 1 OS=Homo sapiens GN=CNOT1 PE=1 SV=2	843.064	561.106	654.691	686.287	2.83651	3	0.209256	1871.27	1251.27		1561.27	3.19348	2	0.280802	2.27496	1.18584
REVERSE22246	3	2	15.8379	0.00346908	2.45979	1.56486	ALPS	Control	Reversed Sequence 22246	1007.64	1114.68	870.207	997.509	2.99892	3	0.122857	1599.5	1525.33	1558.06	1560.96	3.19339	3	0.0238118	1.56486	0.646034
P29475	5	3	19.9199	0.00165669	2.78076	16.6362	ALPS	Control	Nitric oxide synthase, brain OS=Homo sapiens GN=NOS1 PE=1 SV=2	102.222	83.3051	95.2615	93.5962	1.97126	3	0.102223	688.64	1979.15	2003.47	1557.09	3.19231	3	0.483079	16.6362	4.05626
O75038-2	10	4	42.65	0.000508701	3.29354	1.82488	Control	ALPS	Isoform 2 of 1-phosphatidylinositol 4,5-bisphosphate phosphodiesterase eta-2 OS=Homo sapiens GN=PLCH2	2651.83	2929.12	2932.1	2837.69	3.45296	3	0.0567223	1409.76	1647.23	1608	1555	3.19173	3	0.0818633	0.54798	-0.867804
P46109	6	4	28.1643	3.45283e-05	4.46182	3.44453	Control	ALPS	Crk-like protein OS=Homo sapiens GN=CRKL PE=1 SV=1	5565.43	5461.32	5026.77	5351.17	3.72845	3	0.0533945	1576.53	1679.32	1404.74	1553.53	3.19132	3	0.089298	0.290316	-1.78431
Q9Y4D1	5	1	20.1908	0.038507	1.41446	22.7555	ALPS	Control	Disheveled-associated activator of morphogenesis 1 OS=Homo sapiens GN=DAAM1 PE=1 SV=2	45.3163	108.981	49.1687	67.8218	1.83137	3	0.526327	2363.01	2093.78	173.179	1543.32	3.18846	3	0.773779	22.7555	4.50815
O95271;E5RHD2;E7EWY6;O95271-2	3	1	10.6541	0.235321	0.62834	1.89077	ALPS	Control	Tankyrase-1 OS=Homo sapiens GN=TNKS PE=1 SV=2	377.009	954.308	1102.88	811.399	2.90923	3	0.472588	745.095	1802.16	2055.25	1534.17	3.18587	3	0.452998	1.89077	0.918972
REVERSE33468	8	5	33.624	0.0522116	1.28223	143.982	ALPS	Control	Reversed Sequence 33468	28.6072	3.1088	0.165122	10.6271	1.02641	3	1.47178	33.417	1141.95	3414.93	1530.1	3.18472	3	1.12662	143.982	7.16974
Q92621	4	1	19.247	0.038459	1.415	31.7794	ALPS	Control	Nuclear pore complex protein Nup205 OS=Homo sapiens GN=NUP205 PE=1 SV=3	143.944			143.944	2.15819	1		457.752	2010.14	2106.57	1524.82	3.18322	3	0.606868	10.5931	3.40506
REVERSE19367	1	1	4.3869	0.0812463	1.0902	9.58099	ALPS	Control	Reversed Sequence 19367	415.867	1.71521	59.3573	158.98	2.20134	3	1.41106	1914.27	942.25	1713.03	1523.18	3.18275	3	0.336839	9.58099	3.26017
O95786;A2A376;O95786-2	6	2	29.3972	0.0188315	1.72511	9.60902	ALPS	Control	Probable ATP-dependent RNA helicase DDX58 OS=Homo sapiens GN=DDX58 PE=1 SV=2	52.6608	378.537	42.7448	157.981	2.1986	3	1.20946	1968.44	1532.56	1053.12	1518.04	3.18128	3	0.301596	9.60902	3.26439
Q9UPV9;A0A0D9SFL5;C9JC32	6	4	31.2621	0.000668697	3.17477	2.0991	ALPS	Control	Trafficking kinesin-binding protein 1 OS=Homo sapiens GN=TRAK1 PE=1 SV=1	674.14	783.028	710.877	722.682	2.85895	3	0.076652	1495.44	1360.37	1695.14	1516.98	3.18098	3	0.111026	2.0991	1.06977
Q5TZA2;A0A087WW81;B1AKD8;Q5TZA2-2	22	10	95.5385	0.00102939	2.98742	2.25881	ALPS	Control	Rootletin OS=Homo sapiens GN=CROCC PE=1 SV=1	660.184	613.425	716.929	663.513	2.82185	3	0.0781179	1603.78	1260.29	1632.18	1498.75	3.17573	3	0.138117	2.25881	1.17556
O15078;J3KNF5;S4R322	23	6	105.541	0.00305283	2.5153	1.6155	ALPS	Control	Centrosomal protein of 290 kDa OS=Homo sapiens GN=CEP290 PE=1 SV=2	887.052	897.036	994.884	926.324	2.96676	3	0.0643233	1434.29	1364.18	1690.95	1496.48	3.17507	3	0.114957	1.6155	0.691982
P32119;A6NIW5;P32119-2	15	11	78.8898	0.00126474	2.898	1.74576	Control	ALPS	Peroxiredoxin-2 OS=Homo sapiens GN=PRDX2 PE=1 SV=5	2758.3	2649.95	2419.93	2609.39	3.41654	3	0.0662187	1393.5	1421.37	1669.24	1494.7	3.17455	3	0.101553	0.572817	-0.803854
P04040	11	9	62.323	0.0588897	1.22996	1.29345	ALPS	Control	Catalase OS=Homo sapiens GN=CAT PE=1 SV=3	1302.58	1164.93	986.977	1151.5	3.06126	3	0.137411	1333.4	1505.89	1628.93	1489.4	3.17301	3	0.0996723	1.29345	0.371226
Q9Y2H6-2;G5E9X3;Q9Y2H6	8	4	45.1358	0.220025	0.657528	1.55709	ALPS	Control	Isoform 2 of Fibronectin type-III domain-containing protein 3A OS=Homo sapiens GN=FNDC3A	943.324	982.7	939.922	955.315	2.98015	3	0.0248891	1188.98	981.047	2292.51	1487.51	3.17246	3	0.473852	1.55709	0.638852
Q5M9N0;Q5M9N0-2	8	2	37.793	0.121243	0.916342	1.13923	Control	ALPS	Coiled-coil domain-containing protein 158 OS=Homo sapiens GN=CCDC158 PE=2 SV=2	1502.64	1742.76	1829.72	1691.7	3.22832	3	0.100144	1552.61	1487.55	1414.68	1484.95	3.17171	3	0.0464691	0.877782	-0.188065
Q03001-9	17	1	90.5289	0.000564296	3.24849	13.2097	ALPS	Control	Isoform 4 of Dystonin OS=Homo sapiens GN=DST	118.121	96.2715	122.82	112.404	2.05078	3	0.126041	867.672	1813.57	1773.25	1484.83	3.17168	3	0.360212	13.2097	3.72353
O95782;O95782-2	4	2	16.6793	0.828481	0.0817174	1.06673	ALPS	Control	AP-2 complex subunit alpha-1 OS=Homo sapiens GN=AP2A1 PE=1 SV=3	1378.77	1457.7	1330.93	1389.13	3.14274	3	0.0460842	2220.39	1709.37	515.727	1481.83	3.1708	3	0.590362	1.06673	0.0931944
REVERSE27395	7	2	36.4213	0.0192142	1.71638	5.38275	ALPS	Control	Reversed Sequence 27395	90.5748	335.617	398.558	274.916	2.4392	3	0.591877	1892.25	1245.98	1301.18	1479.81	3.1702	3	0.242096	5.38275	2.42834
Q9BSJ2	4	1	15.6356	0.514504	0.288612	56.2588	ALPS	Control	Gamma-tubulin complex component 2 OS=Homo sapiens GN=TUBGCP2 PE=1 SV=2	31.2725	10.5724	10.1878	17.3442	1.23916	3	0.695551	1530.13	1397.16		1463.65	3.16544	2	0.0642415	84.3881	6.39897
REVERSE24709	2	1	8.8081	3.94631e-05	4.40381	61.4898	ALPS	Control	Reversed Sequence 24709	28.1489	26.1201	17.1228	23.7973	1.37653	3	0.246608	1160.85	1353.18	1875.84	1463.29	3.16533	3	0.252853	61.4898	5.94228
P27824-2;D6RAQ8;D6RAU8;D6RB85;D6RD16;D6RDP7;D6RFL1;D6RGY2;D6RHJ3;H0Y9H1;H0Y9Q7;P27824;P27824-3	11	9	72.5811	0.0154257	1.81176	5.78077	ALPS	Control	Isoform 2 of Calnexin OS=Homo sapiens GN=CANX	234.124	237.164	288.074	253.121	2.40333	3	0.11974	1845.4	581.482	1962.82	1463.23	3.16531	3	0.523411	5.78077	2.53126
REVERSE34232	4	2	19.1534	0.000462745	3.33466	4.78423	Control	ALPS	Reversed Sequence 34232	5179.5	8356.68	7451.39	6995.86	3.84484	3	0.233973	1431.08	1408.77	1546.97	1462.27	3.16503	3	0.0507402	0.20902	-2.25829
P05164;J3QSF7;P05164-2;P05164-3;P11678	10	5	60.3593	0.355483	0.449182	1.68927	ALPS	Control	Myeloperoxidase OS=Homo sapiens GN=MPO PE=1 SV=1	838.906	868.888	873.418	860.404	2.9347	3	0.0217979	861.759	887.278	2611.32	1453.45	3.1624	3	0.689961	1.68927	0.756399
Q8NDB2-4	2	1	13.9524	0.032345	1.49019	12.0285	ALPS	Control	Isoform 4 of B-cell scaffold protein with ankyrin repeats OS=Homo sapiens GN=BANK1	154.539	135.084	72.7095	120.778	2.08199	3	0.353954	320.698	1144.3	2893.32	1452.77	3.1622	3	0.904312	12.0285	3.58838
P29401;A0A0B4J1R6;E9PFF2;F8W888;F8WAX4;P29401-2	10	7	56.732	0.0229504	1.63921	1.73082	ALPS	Control	Transketolase OS=Homo sapiens GN=TKT PE=1 SV=3	807.343	859.613	843.161	836.706	2.92257	3	0.0319421	1647.67	1637.21	1059.68	1448.18	3.16082	3	0.23236	1.73082	0.791454
Q8IWU5;Q8IWU5-2	1	1	8.1606	0.0104663	1.98021	2.19646	Control	ALPS	Extracellular sulfatase Sulf-2 OS=Homo sapiens GN=SULF2 PE=1 SV=1	4123.15	2366.51	2990.07	3159.91	3.49968	3	0.281827	1361.08	1579.58	1375.25	1438.64	3.15795	3	0.0849892	0.455277	-1.13518
REVERSE3346	2	1	9.4359	0.0899894	1.04581	3.98267	ALPS	Control	Reversed Sequence 3346	42.6358	342.875	683.56	356.357	2.55189	3	0.899869	1121.5	1540.97	1595.29	1419.25	3.15206	3	0.182693	3.98267	1.99374
D6RA03;A0A0J9YWD4;F8W6W8;Q9UQ26;Q9UQ26-1;Q9UQ26-3;Q9UQ26-8	8	6	31.1379	0.899846	0.0458317	1.5406	ALPS	Control	Regulating synaptic membrane exocytosis protein 2 OS=Homo sapiens GN=RIMS2 PE=1 SV=1	1051.41	867.659	841.288	920.118	2.96384	3	0.124399	123.652	2167.95	1961	1417.53	3.15153	3	0.793845	1.5406	0.623491
REVERSE24485	3	1	12.3799	0.518861	0.284949	2.15949	Control	ALPS	Reversed Sequence 24485	3884.48	66.2917	5215.96	3055.58	3.48509	3	0.874803	4080.72	124.466	39.6675	1414.95	3.15074	3	1.63187	0.463072	-1.11069
A0A0C4DGW7;Q5JRC9	3	1	20.8403	0.000149448	3.82551	3.05844	Control	ALPS	Protein FAM47A OS=Homo sapiens GN=FAM47A PE=1 SV=1	4414.31	4655.46	3906.3	4325.36	3.63602	3	0.0884139	1457.98	1252.94	1531.8	1414.24	3.15052	3	0.102165	0.326965	-1.61279
Q8TCU4;A0A087WTU9;A0A087WV20;A0A087WZY3;Q8TCU4-2;Q8TCU4-3	10	3	44.1793	0.0496785	1.30383	1.61461	ALPS	Control	Alstrom syndrome protein 1 OS=Homo sapiens GN=ALMS1 PE=1 SV=3	1143.73	646.967	830.861	873.852	2.94144	3	0.287413	1378.25	1250.59	1603.95	1410.93	3.1495	3	0.126821	1.61461	0.691183
P02751;H0Y7Z1;P02751-10;P02751-11;P02751-12;P02751-13;P02751-14;P02751-15;P02751-17;P02751-3;P02751-4;P02751-5;P02751-6;P02751-7;P02751-8;P02751-9	5	2	34.7002	0.000158965	3.7987	1.92355	ALPS	Control	Fibronectin OS=Homo sapiens GN=FN1 PE=1 SV=4	699.727	710.013	789.468	733.069	2.86515	3	0.066996	1396.67	1348.3	1485.31	1410.09	3.14925	3	0.0492774	1.92355	0.943769
P14770	8	8	38.4761	0.0564128	1.24862	1.92649	Control	ALPS	Platelet glycoprotein IX OS=Homo sapiens GN=GP9 PE=1 SV=3	2664.13	2900.49	2584.59	2716.4	3.43399	3	0.0604884	1223.01	2159.6	847.479	1410.03	3.14923	3	0.479251	0.519079	-0.945973
P35609;F6THM6;P35609-2	31	4	188.97	0.0965836	1.0151	1.92759	ALPS	Control	Alpha-actinin-2 OS=Homo sapiens GN=ACTN2 PE=1 SV=1	641.267	494.316	1053.52	729.702	2.86315	3	0.39729	902.932	1857.92	1458.84	1406.57	3.14816	3	0.340998	1.92759	0.946798
P02549;P02549-2;V9GY79	52	31	305.491	0.00715647	2.1453	1.69638	Control	ALPS	Spectrin alpha chain, erythrocytic 1 OS=Homo sapiens GN=SPTA1 PE=1 SV=5	2004.4	2326.98	2818.85	2383.41	3.3772	3	0.172085	1390.3	1479.62	1345.08	1405	3.14768	3	0.0487312	0.589492	-0.762457
Q5VST9-5	11	6	46.0273	0.395034	0.403366	1.15303	ALPS	Control	Isoform 4 of Obscurin OS=Homo sapiens GN=OBSCN	896.875	1325.59	1411.96	1211.47	3.08331	3	0.227699	1206.13	1392.41	1592.06	1396.87	3.14516	3	0.138169	1.15303	0.205432
O15061;A0A075B7B1;C9JIE4;O15061-2;O15061-3	3	2	16.745	0.464343	0.333161	1.1041	Control	ALPS	Synemin OS=Homo sapiens GN=SYNM PE=1 SV=2	1524.05	1526.57	1568.92	1539.84	3.18748	3	0.0163704	1111.98	1831.92	1240.08	1394.66	3.14447	3	0.275377	0.905716	-0.14287
REVERSE8464	3	2	14.1116	0.220388	0.656811	2.24134	Control	ALPS	Reversed Sequence 8464	3276.99	3030.97	2990.59	3099.52	3.49129	3	0.0500131	1776.77	113.594	2258.3	1382.89	3.14079	3	0.813732	0.446161	-1.16436
P61026;P51153;Q96DA2	15	7	64.3856	0.554466	0.256125	1.88112	Control	ALPS	Ras-related protein Rab-10 OS=Homo sapiens GN=RAB10 PE=1 SV=1	787.893	1231.64	5784.25	2601.26	3.41518	3	1.06312	2649.46	1101.32	397.694	1382.83	3.14077	3	0.833059	0.531598	-0.911593
H7C4G9	7	2	37.3554	0.00226798	2.64436	3.47126	Control	ALPS	ERC protein 2 (Fragment) OS=Homo sapiens GN=ERC2 PE=1 SV=1	3908.95	4099.15	6364.36	4790.82	3.68041	3	0.285137	1590.43	1364.24	1185.75	1380.14	3.13992	3	0.146948	0.28808	-1.79546
P04264	12	8	63.7043	0.906939	0.0424221	1.0064	ALPS	Control	Keratin, type II cytoskeletal 1 OS=Homo sapiens GN=KRT1 PE=1 SV=6	1369.35	1269.38	1435.36	1358.03	3.13291	3	0.0615338	1466.97	1310.44	1322.76	1366.72	3.13568	3	0.063682	1.0064	0.00920487
H3BUN6	1	1	5.7783	0.736961	0.132556	1.09861	Control	ALPS	RNA pseudouridylate synthase domain-containing protein 1 OS=Homo sapiens GN=RPUSD1 PE=1 SV=1	1981.1	1414.5	1075.87	1490.49	3.17333	3	0.306861	1240.08	1192.53	1637.52	1356.71	3.13249	3	0.180103	0.910243	-0.135677
P31150;G5E9U5	7	4	51.4848	0.094748	1.02343	1.12728	Control	ALPS	Rab GDP dissociation inhibitor alpha OS=Homo sapiens GN=GDI1 PE=1 SV=2	1595.18	1451.11	1537.17	1527.82	3.18407	3	0.0474456	1461.83	1237.47	1366.64	1355.31	3.13204	3	0.0830877	0.887089	-0.17285
Q9UKQ2;Q9UKQ2-2	4	2	15.6634	0.0832709	1.07951	1.15788	ALPS	Control	Disintegrin and metalloproteinase domain-containing protein 28 OS=Homo sapiens GN=ADAM28 PE=2 SV=3	1037.94	1242.77	1212.9	1164.54	3.06615	3	0.0950137	1361.27	1269.15	1414.78	1348.4	3.12982	3	0.0546292	1.15788	0.21149
O60234;G3V4P8;M0QX47;M0QXC2;M0QYG8;M0QYJ8;M0R0C1;M0R1D2;P60983	6	2	42.7994	0.0594653	1.22574	3.00177	ALPS	Control	Glia maturation factor gamma OS=Homo sapiens GN=GMFG PE=1 SV=1	481.012	413.449	442.09	445.517	2.64886	3	0.0761175	1923.25	1519.85	568.926	1337.34	3.12624	3	0.51996	3.00177	1.58582
Q6KB66-2;Q6KB66;Q6KB66-3	6	2	27.5714	0.00960875	2.01733	2.41241	ALPS	Control	Isoform 2 of Keratin, type II cytoskeletal 80 OS=Homo sapiens GN=KRT80	597.387	569.042	496.539	554.323	2.74376	3	0.0938268	979.906	1245.29	1786.56	1337.25	3.12621	3	0.307433	2.41241	1.27047
P00915;E5RFE7;E5RFL2;E5RG43;E5RG81;E5RGU8;E5RH81;E5RHP7;E5RIF9;E5RII2;E5RJF6;E5RJI8;H0YBE2	6	5	53.7514	0.00408613	2.38869	7.59808	ALPS	Control	Carbonic anhydrase 1 OS=Homo sapiens GN=CA1 PE=1 SV=2	163.061	187.789	175.929	175.593	2.24451	3	0.070431	2266.14	913.883	822.479	1334.17	3.12521	3	0.605925	7.59808	2.92563
Q14847;C9J9W2;F6S2S5;K7ESD6;Q14847-2;Q14847-3	7	6	34.3301	0.142037	0.847599	1.613	ALPS	Control	LIM and SH3 domain protein 1 OS=Homo sapiens GN=LASP1 PE=1 SV=2	906.645	545.002	1029.74	827.13	2.91757	3	0.304624	1267.65	1776.6	958.227	1334.16	3.12521	3	0.309722	1.613	0.689746
E7EVT8;Q5VIR6;Q5VIR6-2;Q5VIR6-4	2	1	9.0563	0.0020596	2.68622	2.17122	ALPS	Control	Vacuolar protein sorting-associated protein 53 homolog OS=Homo sapiens GN=VPS53 PE=1 SV=2	699.323	488.09	649.717	612.377	2.78702	3	0.180373	1319.73	1304	1365.08	1329.6	3.12372	3	0.0238543	2.17122	1.1185
Q0VF96;Q0VF96-2	14	7	63.0476	0.00763594	2.11714	1.56344	Control	ALPS	Cingulin-like protein 1 OS=Homo sapiens GN=CGNL1 PE=1 SV=2	2114.6	2304.4	1807.17	2075.39	3.3171	3	0.120904	1452.21	1326.47	1203.67	1327.45	3.12302	3	0.0936181	0.639615	-0.644725
REVERSE23495	4	1	22.4505	0.388613	0.410482	1.25569	Control	ALPS	Reversed Sequence 23495	1666.3	1321.67	1992.04	1660	3.22011	3	0.201944	2160.61	860.792	944.556	1321.99	3.12123	3	0.550291	0.796377	-0.328477
E9PG32;J3QTM1;Q6ZR08	15	4	81.5232	0.00725756	2.13921	2.10099	ALPS	Control	Dynein heavy chain 12, axonemal OS=Homo sapiens GN=DNAH12 PE=1 SV=2	525.973	679.062	671.827	625.621	2.79631	3	0.13806	1069.36	1261.09	1612.81	1314.42	3.11873	3	0.209691	2.10099	1.07107
REVERSE16838	2	2	8.7486	0.931694	0.0307266	4.34716	ALPS	Control	Reversed Sequence 16838	318.334	246.192	340.414	301.647	2.4795	3	0.163362	1125.34	4.86252	2803.72	1311.31	3.1177	3	1.07424	4.34716	2.12007
P15153;B1AH77;B1AH78;B1AH79;B1AH80;F8WET9;G3V476;G3V4H1;P17081;P84095;Q9H4E5;Q9H4E5-2	18	3	96.7502	0.067642	1.16978	1.20793	ALPS	Control	Ras-related C3 botulinum toxin substrate 2 OS=Homo sapiens GN=RAC2 PE=1 SV=1	1019.27	1004.89	1203.11	1075.76	3.03171	3	0.10274	1185.32	1304.89	1408.11	1299.44	3.11376	3	0.0858031	1.20793	0.272538
F8VQQ8;P61088	2	1	13.1124	0.411032	0.386124	1.40793	ALPS	Control	Ubiquitin-conjugating enzyme E2 N OS=Homo sapiens GN=UBE2N PE=1 SV=1	1790.39	190.585	779.949	920.307	2.96393	3	0.879146	1905.47	820.687	1161.02	1295.72	3.11251	3	0.428175	1.40793	0.493572
P02730;A0A0A0MS98;P02730-2	16	14	97.8868	6.11417e-06	5.21366	3.81108	Control	ALPS	Band 3 anion transport protein OS=Homo sapiens GN=SLC4A1 PE=1 SV=3	5101.74	4916.53	4714.79	4911.02	3.69117	3	0.0394076	1211.08	1282.98	1371.78	1288.62	3.11012	3	0.062468	0.262393	-1.9302
P60763	13	1	72.8377	0.297542	0.526452	1.11585	Control	ALPS	Ras-related C3 botulinum toxin substrate 3 OS=Homo sapiens GN=RAC3 PE=1 SV=1	1519.55	1287.35	1490.46	1432.45	3.15608	3	0.0883121	1103.73	1301.27	1446.2	1283.73	3.10847	3	0.133911	0.89618	-0.15814
P23219;A0A087X296;P23219-2;P23219-3;P23219-4;P23219-5;P23219-6;X6RJD6	7	5	50.3782	0.0193523	1.71327	1.2076	Control	ALPS	Prostaglandin G/H synthase 1 OS=Homo sapiens GN=PTGS1 PE=1 SV=2	1543.96	1438.68	1662.42	1548.35	3.18987	3	0.0722932	1277.11	1344.06	1225.33	1282.17	3.10794	3	0.0464279	0.828086	-0.272148
REVERSE36009	3	1	11.9745	0.000189537	3.72231	4.24515	ALPS	Control	Reversed Sequence 36009	275.919	282.28	346.022	301.407	2.47915	3	0.128625	1086.35	1317.41	1434.8	1279.52	3.10705	3	0.138557	4.24515	2.08582
O14745;J3QRP6;O14745-2	3	2	26.9081	0.000113504	3.94499	2.36683	ALPS	Control	Na(+)/H(+) exchange regulatory cofactor NHE-RF1 OS=Homo sapiens GN=SLC9A3R1 PE=1 SV=4	569.808	502.674	547.525	540.002	2.7324	3	0.0633207	1377.21	1273.04	1184.04	1278.1	3.10656	3	0.0756497	2.36683	1.24296
Q5T6S3;A0A087X169	2	1	9.1241	0.26582	0.575412	3.0308	ALPS	Control	PHD finger protein 19 OS=Homo sapiens GN=PHF19 PE=1 SV=1	397.023	552.078	313.377	420.826	2.6241	3	0.287809	393.375	2771.47	661.477	1275.44	3.10566	3	1.02123	3.0308	1.5997
Q6T4R5	5	3	16.1906	0.00182904	2.73778	6.02386	ALPS	Control	Nance-Horan syndrome protein OS=Homo sapiens GN=NHS PE=1 SV=2	140.173	317.184	177.628	211.662	2.32564	3	0.440724	1446.33	1145.94	1232.79	1275.02	3.10552	3	0.12124	6.02386	2.59069
A0A0J9YY01;A0A0J9YYJ7;A0A286YF23	13	6	68.7531	0.512042	0.290695	1.25791	ALPS	Control	Unconventional myosin-XVB OS=Homo sapiens GN=MYO15B PE=1 SV=1	1015.07	994.511	1025.98	1011.86	3.00512	3	0.0157943	310.34	109.71	3398.41	1272.82	3.10477	3	1.4484	1.25791	0.331026
Q16698;E5RFV2;E5RJD2;E5RJG7;Q16698-2	4	3	19.7511	0.00244687	2.61139	2.92233	Control	ALPS	2,4-dienoyl-CoA reductase, mitochondrial OS=Homo sapiens GN=DECR1 PE=1 SV=1	3716.58	3907.89	3517	3713.82	3.56982	3	0.0526312	1253.23	937.352	1621.95	1270.84	3.10409	3	0.269615	0.342193	-1.54712
A2RUB6;A2RUB6-2;C9JYB8;F8WCY0	3	2	17.6564	0.0145813	1.8362	1.93598	Control	ALPS	Coiled-coil domain-containing protein 66 OS=Homo sapiens GN=CCDC66 PE=1 SV=4	2405.82	2439.73	2504.11	2449.89	3.38915	3	0.0203805	1030.18	1715.69	1050.47	1265.45	3.10224	3	0.308232	0.516533	-0.953068
P00736;B4DPQ0;F5H2D0	5	1	19.8132	0.074802	1.12609	4.86553	Control	ALPS	Complement C1r subcomponent OS=Homo sapiens GN=C1R PE=1 SV=2	11701.4	2409.62	4340.91	6150.64	3.78892	3	0.797173	2647.14	532.176	613.063	1264.13	3.10179	3	0.948013	0.205527	-2.2826
B4DDF4;A0A087WV51;A0A087X1X5;A0A087X271;B4DUT8;H3BQH0;H3BVI6;K7ES69;Q99439;Q99439-2	8	7	67.7868	0.00737327	2.13234	2.90381	ALPS	Control	Calponin OS=Homo sapiens GN=CNN2 PE=1 SV=1	390.678	458.748	456.438	435.288	2.63878	3	0.0887937	822.488	1410.11	1559.39	1263.99	3.10174	3	0.308207	2.90381	1.53795
P43034	2	1	10.0374	0.00511983	2.29074	2.08702	ALPS	Control	Platelet-activating factor acetylhydrolase IB subunit alpha OS=Homo sapiens GN=PAFAH1B1 PE=1 SV=2	597.283	616.521	586.677	600.16	2.77827	3	0.0252069	958.772	1332.72	1466.15	1252.55	3.09779	3	0.209987	2.08702	1.06145
P52732	3	1	13.697	0.265278	0.576299	1.32096	ALPS	Control	Kinesin-like protein KIF11 OS=Homo sapiens GN=KIF11 PE=1 SV=2	882.282	990.976	970.786	948.015	2.97682	3	0.0609845	1446.46	1477.12	833.296	1252.29	3.0977	3	0.290015	1.32096	0.401587
REVERSE22016	2	1	14.3297	0.014319	1.84409	3.25988	ALPS	Control	Reversed Sequence 22016	477.833	225.122	445.702	382.886	2.58307	3	0.359294	877.663	1366.92	1499.9	1248.16	3.09627	3	0.262529	3.25988	1.70482
A0A087X0R8;Q5T7R7	3	1	17.883	0.302836	0.518793	1.89512	ALPS	Control	Uncharacterized protein C1orf185 OS=Homo sapiens GN=C1orf185 PE=1 SV=1	894.583	19.2566	1051.28	655.04	2.81627	3	0.849033	1424.31	1209.08	1090.75	1241.38	3.0939	3	0.136231	1.89512	0.922289
P47755;C9JUG7;F8W9N7;P47755-2	7	1	31.0471	0.00385266	2.41424	1.6695	ALPS	Control	F-actin-capping protein subunit alpha-2 OS=Homo sapiens GN=CAPZA2 PE=1 SV=3	817.894	743.739	664.559	742.064	2.87044	3	0.103335	1308.06	1314.86	1093.7	1238.87	3.09303	3	0.101522	1.6695	0.739412
REVERSE7597	8	3	46.7486	0.259215	0.586339	6.94156	ALPS	Control	Reversed Sequence 7597	2.50373	262.614	270.124	178.414	2.25143	3	0.854132	84.1736	1574.16	2057.09	1238.47	3.09289	3	0.830379	6.94156	2.79526
REVERSE18128	10	5	45.0655	0.00623883	2.2049	3.32448	ALPS	Control	Reversed Sequence 18128	284.791	363.395	466.686	371.624	2.5701	3	0.245481	1692.8	1050.4	963.175	1235.46	3.09183	3	0.322524	3.32448	1.73313
Q9Y615	2	1	9.4177	0.942491	0.0257228	3.01991	ALPS	Control	Actin-like protein 7A OS=Homo sapiens GN=ACTL7A PE=1 SV=1	317.729	255.726	653.064	408.84	2.61155	3	0.522857	1949.13	1732.67	22.1824	1234.66	3.09155	3	0.854972	3.01991	1.59451
P24557;A0A0A0MSK3;A0A0C4DH47;B7Z6W1;C9JS68;P24557-2;P24557-3;P24557-4;Q53F23	7	2	39.8032	0.945442	0.024365	1.01104	Control	ALPS	Thromboxane-A synthase OS=Homo sapiens GN=TBXAS1 PE=1 SV=3	1392.17	1283.57	1051.78	1242.51	3.0943	3	0.139935	1100.84	1333.13	1252.84	1228.94	3.08953	3	0.0959985	0.989079	-0.0158422
REVERSE33758	9	5	43.4101	0.0967638	1.01429	2.25827	ALPS	Control	Reversed Sequence 33758	531.488	550.698	544.586	542.257	2.73421	3	0.0180999	871.969	723.944	2077.77	1224.56	3.08798	3	0.606419	2.25827	1.17521
P46939-4	4	1	15.7456	0.62111	0.206832	1.09118	Control	ALPS	Isoform Up140 of Utrophin OS=Homo sapiens GN=UTRN	1517.72	1159.81	1322.34	1333.29	3.12492	3	0.134407	588.36	1821.46	1255.8	1221.87	3.08703	3	0.505167	0.916435	-0.125895
Q14574	3	1	12.2592	0.0308129	1.51127	2.55472	Control	ALPS	Desmocollin-3 OS=Homo sapiens GN=DSC3 PE=1 SV=3	1803.61	3270.81	4242.58	3105.67	3.49216	3	0.395355	993.582	1285.44	1367.95	1215.66	3.08481	3	0.161804	0.391432	-1.35317
[truncated: 944 more rows]
